# Supplementary material for: Probabilistic inference of the genetic architecture underlying functional enrichment of complex traits
Source: Nat Commun. 2021 Nov 30;12:6972. doi: 10.1038/s41467-021-27258-9 (PMC8633298; doi:10.1038/s41467-021-27258-9)
Supplement: Supplementary file 4 — Supplementary Data 1-10 [file 41467_2021_27258_MOESM4_ESM.xlsx]

## Sheet: Export Summary
	This document was exported from Numbers. Each table was converted to an Excel worksheet. All other objects on each Numbers sheet were placed on separate worksheets. Please be aware that formula calculations may differ in Excel.
	Numbers Sheet Name	Numbers Table Name	Excel Worksheet Name
	Supplementary Data 1
		Table 1	Supplementary Data 1
	Supplementary Data 2
		Table 1	Supplementary Data 2
	Supplementary Data 3
		Table 1	Supplementary Data 3
	Supplementary Data 4
		Table 1	Supplementary Data 4
	Supplementary Data 5
		Table 1	Supplementary Data 5
	Supplementary Data 6
		Table 1	Supplementary Data 6
	Supplementary Data 7
		Table 1	Supplementary Data 7
	Supplementary Data 8
		Table 1	Supplementary Data 8
	Supplementary Data 9
		Table 1	Supplementary Data 9
	Supplementary Data 10
		Table 1	Supplementary Data 10

## Sheet: Supplementary Data 1
Supplementary Data 1. SNP partitioned into 13 annotation groups.
annotation	markers
exons	198413
introns	3592141
1kb prom	52914
10kb enh	62664
10kb tfbs	58230
10kb others	266871
500kb enh	740421
500kb tfbs	463646
500kb others	2207955
1Mb enh	94055
1Mb kb tfbs	79092
1Mb others	388445
others	225599

## Sheet: Supplementary Data 2
Supplementary Data 2. SNP heritability attributable to each genomic annotation and phenotype.
phenotype	annotation	group	mean	q(0.025)	q(0.975)
HT	-	-	0.576612	0.560903	0.591358
BMI	-	-	0.287389	0.276222	0.300042
CAD	-	-	0.0594083	0.052979	0.0666801
T2D	-	-	0.0845477	0.0782953	0.0917696
HT	exons	-	0.142732	0.133901	0.150992
HT	introns	-	0.239564	0.226095	0.253539
HT	1kb prom	-	0.0162292	0.0129527	0.0196507
HT	10kb enh	-	0.0114788	0.00852635	0.0142552
HT	10kb tfbs	-	0.00654518	0.00381519	0.00927471
HT	10kb others	-	0.0200236	0.0160454	0.0241054
HT	500kb enh	-	0.0407736	0.0367662	0.0452209
HT	500kb tfbs	-	0.0235808	0.0184269	0.028621
HT	500kb others	-	0.0632532	0.056294	0.0712075
HT	1Mb enh	-	0.00287494	0.00211924	0.00376253
HT	1Mb kb tfbs	-	0.00237852	0.00117661	0.00361337
HT	1Mb others	-	0.00536896	0.00392338	0.00702573
HT	others	-	0.00180949	0.00123358	0.0025237
BMI	exons	-	0.0373007	0.0317445	0.0425615
BMI	introns	-	0.126975	0.116249	0.139748
BMI	1kb prom	-	0.00464322	0.00217167	0.00776752
BMI	10kb enh	-	0.00418938	0.00227525	0.00654177
BMI	10kb tfbs	-	0.00365038	0.00152768	0.00623172
BMI	10kb others	-	0.00734023	0.00409563	0.011149
BMI	500kb enh	-	0.0182293	0.0139025	0.023226
BMI	500kb tfbs	-	0.0203729	0.0112765	0.0305334
BMI	500kb others	-	0.0435274	0.0326606	0.0541499
BMI	1Mb enh	-	0.00274499	0.0013059	0.00444868
BMI	1Mb kb tfbs	-	0.0065478	0.00275711	0.0100715
BMI	1Mb others	-	0.00712281	0.00347352	0.0112976
BMI	others	-	0.004745	0.0036895	0.00607158
CAD	exons	-	0.00784721	0.00495714	0.0112689
CAD	introns	-	0.0190495	0.0144064	0.0246331
CAD	1kb prom	-	0.00248676	0.000987417	0.00441211
CAD	10kb enh	-	0.00191877	0.00062157	0.00356917
CAD	10kb tfbs	-	0.00198712	0.000641598	0.00380189
CAD	10kb others	-	0.00384773	0.0018162	0.00661385
CAD	500kb enh	-	0.00600098	0.00304785	0.00967446
CAD	500kb tfbs	-	0.0039389	0.00107223	0.00828472
CAD	500kb others	-	0.00672899	0.0029428	0.0122083
CAD	1Mb enh	-	0.00144051	0.000516969	0.00266607
CAD	1Mb kb tfbs	-	0.00106645	0.00031633	0.00211421
CAD	1Mb others	-	0.00188079	0.00054231	0.00386146
CAD	others	-	0.00121457	0.000436354	0.0024401
T2D	exons	-	0.0122418	0.0091463	0.0156058
T2D	introns	-	0.0315092	0.0271551	0.0366198
T2D	1kb prom	-	0.00302617	0.00148885	0.00502521
T2D	10kb enh	-	0.00180618	0.000584305	0.00350935
T2D	10kb tfbs	-	0.00210465	0.00067351	0.00403969
T2D	10kb others	-	0.00376608	0.00172541	0.00678841
T2D	500kb enh	-	0.00541189	0.00270934	0.00896988
T2D	500kb tfbs	-	0.00593206	0.00203923	0.0106606
T2D	500kb others	-	0.0118617	0.00709072	0.0177739
T2D	1Mb enh	-	0.00124041	0.000452049	0.00241705
T2D	1Mb kb tfbs	-	0.00151797	0.000499163	0.00288779
T2D	1Mb others	-	0.00263011	0.00106093	0.00480024
T2D	others	-	0.00149953	0.000537136	0.00280705
HT	exons	rare	0.0118239	0.0105018	0.0132159
HT	exons	low	0.0279917	0.0257176	0.0303229
HT	exons	common	0.102916	0.0942645	0.111114
HT	introns	rare	0.0126376	0.00909243	0.016338
HT	introns	low	0.0324133	0.0293409	0.0359052
HT	introns	common	0.194513	0.182003	0.207097
HT	1kb prom	rare	0.000747741	0.000300564	0.00136059
HT	1kb prom	low	0.00177474	0.0010583	0.00271936
HT	1kb prom	common	0.0137067	0.0106738	0.01692
HT	10kb enh	rare	0.000717837	0.000251773	0.00141207
HT	10kb enh	low	0.00101671	0.000433323	0.00179394
HT	10kb enh	common	0.00974424	0.00683241	0.0125019
HT	10kb tfbs	rare	0.000241642	1.02e-05	0.000592481
HT	10kb tfbs	low	0.000911006	0.000256015	0.00178216
HT	10kb tfbs	common	0.00539254	0.00265177	0.00797017
HT	10kb others	rare	0.00198694	0.000890149	0.00331604
HT	10kb others	low	0.00309663	0.00156605	0.00491815
HT	10kb others	common	0.01494	0.0114058	0.0185271
HT	500kb enh	rare	0.00274214	0.00122318	0.00448262
HT	500kb enh	low	0.00479979	0.00349418	0.00635151
HT	500kb enh	common	0.0332317	0.0295546	0.0368849
HT	500kb tfbs	rare	0.000310551	9.18e-06	0.000873552
HT	500kb tfbs	low	0.00211812	0.0011369	0.00334746
HT	500kb tfbs	common	0.0211522	0.0160586	0.0262697
HT	500kb others	rare	0.00596668	0.00339254	0.00919681
HT	500kb others	low	0.0075783	0.0055498	0.0101095
HT	500kb others	common	0.0497082	0.0434417	0.0561925
HT	1Mb enh	rare	0.000365132	3.26e-05	0.000901712
HT	1Mb enh	low	0.000592326	0.000293952	0.00103332
HT	1Mb enh	common	0.00191748	0.00130795	0.00257179
HT	1Mb kb tfbs	rare	0.000144638	1.78e-06	0.000403154
HT	1Mb kb tfbs	low	0.000357585	2.97e-05	0.000830126
HT	1Mb kb tfbs	common	0.0018763	0.000770193	0.00301888
HT	1Mb others	rare	0.000416426	3.06e-05	0.00131515
HT	1Mb others	low	0.000674517	0.000200867	0.00137615
HT	1Mb others	common	0.00427801	0.00299275	0.00571738
HT	others	rare	0.000241631	5.31e-06	0.00073577
HT	others	low	0.00043491	0.000109666	0.000913355
HT	others	common	0.00113295	0.000758969	0.0016052
BMI	exons	rare	0.00355147	0.00176343	0.0058782
BMI	exons	low	0.00787127	0.00557314	0.0104193
BMI	exons	common	0.0258779	0.0217228	0.0300836
BMI	introns	rare	0.00463034	0.000835343	0.0118908
BMI	introns	low	0.0144797	0.00656836	0.0225814
BMI	introns	common	0.107865	0.100666	0.117484
BMI	1kb prom	rare	0.0006243	4.87e-05	0.00150832
BMI	1kb prom	low	0.000822768	0.000111971	0.00201908
BMI	1kb prom	common	0.00319616	0.00104848	0.00607005
BMI	10kb enh	rare	0.000633461	5.13e-05	0.00162084
BMI	10kb enh	low	0.000458214	1.24e-05	0.00134097
BMI	10kb enh	common	0.0030977	0.00138104	0.00513114
BMI	10kb tfbs	rare	0.000194338	9.92e-07	0.000596192
BMI	10kb tfbs	low	0.000590973	3.05e-05	0.00143633
BMI	10kb tfbs	common	0.00286507	0.000879753	0.00540161
BMI	10kb others	rare	0.00121948	9.55e-05	0.00326752
BMI	10kb others	low	0.00115261	9.82e-05	0.00325798
BMI	10kb others	common	0.00496813	0.00221545	0.0078979
BMI	500kb enh	rare	0.0011035	7.11e-05	0.00339093
BMI	500kb enh	low	0.00182811	0.000294508	0.00492991
BMI	500kb enh	common	0.0152977	0.0114244	0.019176
BMI	500kb tfbs	rare	0.000423402	9.4e-06	0.00120984
BMI	500kb tfbs	low	0.00221946	0.000333686	0.00429318
BMI	500kb tfbs	common	0.01773	0.00860761	0.0277946
BMI	500kb others	rare	0.00136287	5.68e-05	0.00447132
BMI	500kb others	low	0.00396924	0.000768642	0.00915974
BMI	500kb others	common	0.0381952	0.0274532	0.04877
BMI	1Mb enh	rare	0.000410894	8.96e-06	0.0012474
BMI	1Mb enh	low	0.000461843	2.07e-05	0.00137468
BMI	1Mb enh	common	0.00187225	0.000761456	0.00323828
BMI	1Mb kb tfbs	rare	0.000222072	3.26e-06	0.000639
BMI	1Mb kb tfbs	low	0.000462913	3.18e-05	0.0010807
BMI	1Mb kb tfbs	common	0.00586282	0.00219569	0.00934676
BMI	1Mb others	rare	0.000701558	4.78e-05	0.00213358
BMI	1Mb others	low	0.00155822	0.0003986	0.00320023
BMI	1Mb others	common	0.00486303	0.00142259	0.00908254
BMI	others	rare	0.000451508	1.65e-05	0.00134121
BMI	others	low	0.000408137	2.94e-05	0.00118817
BMI	others	common	0.00388536	0.00301879	0.00488163
CAD	exons	rare	0.00074095	3.79e-05	0.00209839
CAD	exons	low	0.00200081	0.000785672	0.00415013
CAD	exons	common	0.00510545	0.00271619	0.00782621
CAD	introns	rare	0.0017235	8.18e-05	0.00678867
CAD	introns	low	0.00128864	0.000160371	0.0034898
CAD	introns	common	0.0160373	0.0122513	0.0199025
CAD	1kb prom	rare	0.000392882	1.24e-05	0.00116772
CAD	1kb prom	low	0.000572944	3.28e-05	0.00155975
CAD	1kb prom	common	0.00152094	0.000373454	0.00319037
CAD	10kb enh	rare	0.000428119	1.13e-05	0.00124322
CAD	10kb enh	low	0.000508255	1.85e-05	0.00144827
CAD	10kb enh	common	0.000982401	6.69e-05	0.0022476
CAD	10kb tfbs	rare	0.000200267	9.38e-07	0.000612882
CAD	10kb tfbs	low	0.000448015	1.77e-05	0.00129419
CAD	10kb tfbs	common	0.00133884	0.000189479	0.00306491
CAD	10kb others	rare	0.000991322	6.56e-05	0.0029572
CAD	10kb others	low	0.000834356	3.59e-05	0.00232195
CAD	10kb others	common	0.00202205	0.000821919	0.00403938
CAD	500kb enh	rare	0.00111866	3.95e-05	0.00368118
CAD	500kb enh	low	0.000796482	2.79e-05	0.00247267
CAD	500kb enh	common	0.00408584	0.00187555	0.00694861
CAD	500kb tfbs	rare	0.000469768	1.11e-05	0.00137703
CAD	500kb tfbs	low	0.000654778	1.76e-05	0.0022351
CAD	500kb tfbs	common	0.00281436	0.000379094	0.00702321
CAD	500kb others	rare	0.00160058	0.000367468	0.00423831
CAD	500kb others	low	0.00100579	3.91e-05	0.00386909
CAD	500kb others	common	0.00412262	0.00111498	0.00870014
CAD	1Mb enh	rare	0.000413945	8.77e-06	0.00121175
CAD	1Mb enh	low	0.000513254	2.07e-05	0.00141106
CAD	1Mb enh	common	0.000513312	2.38e-05	0.00121808
CAD	1Mb kb tfbs	rare	0.000186022	1.8e-06	0.000560882
CAD	1Mb kb tfbs	low	0.000348699	8.93e-06	0.00104049
CAD	1Mb kb tfbs	common	0.00053173	1.5e-05	0.00141788
CAD	1Mb others	rare	0.000628932	1.5e-05	0.00198529
CAD	1Mb others	low	0.000464765	1.61e-05	0.0014723
CAD	1Mb others	common	0.000787095	6.88e-05	0.00203657
CAD	others	rare	0.000523565	2.91e-05	0.0014075
CAD	others	low	0.000308195	5.03e-06	0.000993152
CAD	others	common	0.000382809	1.78e-05	0.000926589
T2D	exons	rare	0.00138766	0.000429441	0.00308371
T2D	exons	low	0.00247865	0.00114339	0.00427947
T2D	exons	common	0.00837547	0.00602908	0.0109623
T2D	introns	rare	0.00141335	7.46e-05	0.00501082
T2D	introns	low	0.00255578	0.00102569	0.00525338
T2D	introns	common	0.0275401	0.0241837	0.0312899
T2D	1kb prom	rare	0.00055974	4.85e-05	0.00129927
T2D	1kb prom	low	0.000609535	3.43e-05	0.00160872
T2D	1kb prom	common	0.00185689	0.000558814	0.00347687
T2D	10kb enh	rare	0.000440797	9.56e-06	0.00136888
T2D	10kb enh	low	0.000431155	1.69e-05	0.00131284
T2D	10kb enh	common	0.000934224	7.25e-05	0.00237921
T2D	10kb tfbs	rare	0.000138451	3.45e-07	0.000471711
T2D	10kb tfbs	low	0.000515087	1.18e-05	0.00141017
T2D	10kb tfbs	common	0.00145111	0.000201755	0.00335825
T2D	10kb others	rare	0.000907951	5.23e-05	0.00270774
T2D	10kb others	low	0.000933846	5.43e-05	0.00260972
T2D	10kb others	common	0.00192428	0.000600964	0.00388012
T2D	500kb enh	rare	0.000922722	3.19e-05	0.00309842
T2D	500kb enh	low	0.00101196	5.67e-05	0.00291867
T2D	500kb enh	common	0.0034772	0.00145367	0.00609281
T2D	500kb tfbs	rare	0.000291854	2.51e-06	0.00094511
T2D	500kb tfbs	low	0.00113219	0.000274994	0.00263406
T2D	500kb tfbs	common	0.00450802	0.00106107	0.00890708
T2D	500kb others	rare	0.00173963	9.93e-05	0.00526308
T2D	500kb others	low	0.00139737	0.000122883	0.00401587
T2D	500kb others	common	0.00872475	0.00497794	0.0130615
T2D	1Mb enh	rare	0.000452806	1.8e-05	0.00114298
T2D	1Mb enh	low	0.000381251	7.5e-06	0.00119905
T2D	1Mb enh	common	0.000406352	1.74e-05	0.00114144
T2D	1Mb kb tfbs	rare	0.000218091	1.83e-06	0.000649362
T2D	1Mb kb tfbs	low	0.000399545	1.23e-05	0.00113799
T2D	1Mb kb tfbs	common	0.000900338	9.97e-05	0.00210456
T2D	1Mb others	rare	0.000581465	1.07e-05	0.00177704
T2D	1Mb others	low	0.000986514	7.57e-05	0.00261945
T2D	1Mb others	common	0.00106213	0.000213987	0.00225671
T2D	others	rare	0.000520908	1.19e-05	0.00150543
T2D	others	low	0.000354763	8.98e-06	0.00108482
T2D	others	common	0.000623855	8.59e-05	0.00153393
HT	exons	0.0001	0.0435345	0.0384354	0.0492059
HT	exons	0.001	0.0660523	0.0576585	0.0736517
HT	exons	0.01	0.0281181	0.0189724	0.0369834
HT	exons	0.1	0.0049225	0.00027136	0.0124748
HT	introns	0.0001	0.140365	0.133263	0.14795
HT	introns	0.001	0.0616378	0.0521609	0.0715394
HT	introns	0.01	0.0326914	0.0204414	0.0455889
HT	introns	0.1	0.00481887	6.06e-05	0.0181419
HT	1kb prom	0.0001	0.00195234	0.000679389	0.00446206
HT	1kb prom	0.001	0.00536397	0.00257081	0.00858082
HT	1kb prom	0.01	0.00763898	0.0049264	0.0106158
HT	1kb prom	0.1	0.00125353	0.000224986	0.00322557
HT	10kb enh	0.0001	0.00124701	0.00039103	0.00296386
HT	10kb enh	0.001	0.00305152	0.00107236	0.00535889
HT	10kb enh	0.01	0.00366579	0.00164138	0.00600103
HT	10kb enh	0.1	0.00350387	0.000729634	0.00542079
HT	10kb tfbs	0.0001	0.000919021	0.000243484	0.00243848
HT	10kb tfbs	0.001	0.00224464	0.000728332	0.0043309
HT	10kb tfbs	0.01	0.00176837	0.000447383	0.00384876
HT	10kb tfbs	0.1	0.00159793	0.000462251	0.0030354
HT	10kb others	0.0001	0.0033895	0.00122033	0.00577225
HT	10kb others	0.001	0.00760494	0.00467063	0.0107943
HT	10kb others	0.01	0.00480565	0.00188248	0.00873556
HT	10kb others	0.1	0.00419579	0.000838563	0.00785569
HT	500kb enh	0.0001	0.0155249	0.0122412	0.0190314
HT	500kb enh	0.001	0.0172278	0.0124053	0.0217104
HT	500kb enh	0.01	0.00636603	0.00355768	0.00919949
HT	500kb enh	0.1	0.00162315	0.000637996	0.0033219
HT	500kb tfbs	0.0001	0.00379747	0.000897733	0.00792235
HT	500kb tfbs	0.001	0.010136	0.00582421	0.0154429
HT	500kb tfbs	0.01	0.00766205	0.00395224	0.0114211
HT	500kb tfbs	0.1	0.0019463	0.000151479	0.00456153
HT	500kb others	0.0001	0.0270462	0.0216625	0.0329087
HT	500kb others	0.001	0.0190882	0.0141104	0.0244058
HT	500kb others	0.01	0.0149959	0.00987006	0.0209981
HT	500kb others	0.1	0.00208095	0.000292105	0.00501333
HT	1Mb enh	0.0001	0.000495593	0.000206821	0.000955151
HT	1Mb enh	0.001	0.000421229	0.000110033	0.000961284
HT	1Mb enh	0.01	0.00121772	0.000613416	0.00181826
HT	1Mb enh	0.1	0.000736241	0.000319771	0.0013353
HT	1Mb kb tfbs	0.0001	0.000415053	7.53e-05	0.000974215
HT	1Mb kb tfbs	0.001	0.000526636	9.42e-05	0.00138209
HT	1Mb kb tfbs	0.01	0.00072851	0.000162102	0.00158805
HT	1Mb kb tfbs	0.1	0.000703949	9.42e-05	0.00132184
HT	1Mb others	0.0001	0.0011554	0.000216789	0.00221461
HT	1Mb others	0.001	0.00142955	0.000338222	0.00287552
HT	1Mb others	0.01	0.00182264	0.00083673	0.00287221
HT	1Mb others	0.1	0.000954065	0.000382608	0.00193517
HT	others	0.0001	0.000311151	0.000113841	0.000677166
HT	others	0.001	0.000589873	0.000202904	0.0011761
HT	others	0.01	0.000364253	9.93e-05	0.000727328
HT	others	0.1	0.000541173	0.000317575	0.000788378
BMI	exons	0.0001	0.0148506	0.0111741	0.0191426
BMI	exons	0.001	0.014834	0.00936867	0.0200949
BMI	exons	0.01	0.00689109	0.00401557	0.00964469
BMI	exons	0.1	0.000695005	4.21e-05	0.00182822
BMI	introns	0.0001	0.114242	0.105075	0.124796
BMI	introns	0.001	0.00652683	0.0029533	0.0109379
BMI	introns	0.01	0.00253004	0.000377122	0.00809156
BMI	introns	0.1	0.00367261	3.95e-05	0.0110323
BMI	1kb prom	0.0001	0.00154071	0.000378909	0.00358193
BMI	1kb prom	0.001	0.00168937	0.000351682	0.00371825
BMI	1kb prom	0.01	0.00107783	0.000277845	0.0022769
BMI	1kb prom	0.1	0.000332127	4.71e-05	0.000797127
BMI	10kb enh	0.0001	0.00125555	0.000451323	0.00246491
BMI	10kb enh	0.001	0.00120784	0.000320579	0.00286086
BMI	10kb enh	0.01	0.00113006	0.000307412	0.00236378
BMI	10kb enh	0.1	0.000590465	9.11e-05	0.00128791
BMI	10kb tfbs	0.0001	0.000710675	0.000104469	0.00195542
BMI	10kb tfbs	0.001	0.0012253	0.000201737	0.00344228
BMI	10kb tfbs	0.01	0.0011395	0.000217781	0.00245411
BMI	10kb tfbs	0.1	0.000567708	6.66e-05	0.0012913
BMI	10kb others	0.0001	0.0012722	0.000380532	0.00313496
BMI	10kb others	0.001	0.00348735	0.00103732	0.00705944
BMI	10kb others	0.01	0.00175062	0.000488145	0.00334463
BMI	10kb others	0.1	0.000819007	0.000110796	0.00168125
BMI	500kb enh	0.0001	0.00867469	0.00456444	0.0127093
BMI	500kb enh	0.001	0.00782212	0.0038921	0.0122489
BMI	500kb enh	0.01	0.0013063	0.000358807	0.00270712
BMI	500kb enh	0.1	0.000418622	2.49e-05	0.00139063
BMI	500kb tfbs	0.0001	0.00954902	0.00245777	0.0201301
BMI	500kb tfbs	0.001	0.00736659	0.00238216	0.0138624
BMI	500kb tfbs	0.01	0.00159762	0.000365092	0.00350508
BMI	500kb tfbs	0.1	0.00185313	0.000312815	0.00352082
BMI	500kb others	0.0001	0.0328634	0.0219972	0.0431657
BMI	500kb others	0.001	0.00692889	0.00286253	0.012048
BMI	500kb others	0.01	0.00207181	0.000427407	0.00454221
BMI	500kb others	0.1	0.00163546	9.77e-05	0.00352458
BMI	1Mb enh	0.0001	0.000661242	7.73e-05	0.00154644
BMI	1Mb enh	0.001	0.000996604	0.000259107	0.00229234
BMI	1Mb enh	0.01	0.000855866	0.000194773	0.00175432
BMI	1Mb enh	0.1	0.000227426	2.36e-05	0.000579955
BMI	1Mb kb tfbs	0.0001	0.00262585	0.000704649	0.00533142
BMI	1Mb kb tfbs	0.001	0.00249943	0.000426653	0.00557293
BMI	1Mb kb tfbs	0.01	0.00114214	0.000226807	0.00259119
BMI	1Mb kb tfbs	0.1	0.000271965	2.52e-05	0.000682612
BMI	1Mb others	0.0001	0.00205912	0.000470019	0.00500779
BMI	1Mb others	0.001	0.0032633	0.000620579	0.0075364
BMI	1Mb others	0.01	0.00146284	0.000365041	0.00311156
BMI	1Mb others	0.1	0.000331069	2.62e-05	0.000868423
BMI	others	0.0001	0.000857232	0.000305333	0.0018524
BMI	others	0.001	0.00219588	0.000928348	0.00358186
BMI	others	0.01	0.00142	0.000566008	0.00236248
BMI	others	0.1	0.000267149	2.35e-05	0.000704795
CAD	exons	0.0001	0.00237352	0.00110996	0.00458116
CAD	exons	0.001	0.00279817	0.000949301	0.0055203
CAD	exons	0.01	0.00208368	0.000901403	0.00350333
CAD	exons	0.1	0.000583413	6.88e-05	0.0012944
CAD	introns	0.0001	0.00999791	0.00601155	0.0159952
CAD	introns	0.001	0.00614989	0.00293519	0.00970489
CAD	introns	0.01	0.00140409	0.000260802	0.00298734
CAD	introns	0.1	0.00149115	0.000206592	0.00255233
CAD	1kb prom	0.0001	0.000517371	0.000109983	0.0012631
CAD	1kb prom	0.001	0.00100586	0.000232276	0.00244114
CAD	1kb prom	0.01	0.000679821	0.000151874	0.00151153
CAD	1kb prom	0.1	0.000282495	3.5e-05	0.000664422
CAD	10kb enh	0.0001	0.000405555	6.78e-05	0.00100631
CAD	10kb enh	0.001	0.000676462	0.000109545	0.00175611
CAD	10kb enh	0.01	0.000542538	9.24e-05	0.00130538
CAD	10kb enh	0.1	0.000291444	4.09e-05	0.000677642
CAD	10kb tfbs	0.0001	0.0004462	6.34e-05	0.00120594
CAD	10kb tfbs	0.001	0.000675606	0.000123637	0.00191139
CAD	10kb tfbs	0.01	0.000551536	9.06e-05	0.00134929
CAD	10kb tfbs	0.1	0.000311806	4.1e-05	0.000768128
CAD	10kb others	0.0001	0.000988054	0.00022721	0.00262831
CAD	10kb others	0.001	0.00119818	0.000277465	0.00304772
CAD	10kb others	0.01	0.000976176	0.000224255	0.00208831
CAD	10kb others	0.1	0.000677983	8.78e-05	0.00155134
CAD	500kb enh	0.0001	0.00197247	0.000382444	0.00465809
CAD	500kb enh	0.001	0.00260341	0.000669507	0.00570804
CAD	500kb enh	0.01	0.00109033	0.000317676	0.00221647
CAD	500kb enh	0.1	0.000330087	3.23e-05	0.000769654
CAD	500kb tfbs	0.0001	0.0013961	0.00011342	0.00510941
CAD	500kb tfbs	0.001	0.00165732	0.000239398	0.00434767
CAD	500kb tfbs	0.01	0.000678386	0.000119687	0.00171067
CAD	500kb tfbs	0.1	0.000203441	1.76e-05	0.000543895
CAD	500kb others	0.0001	0.00284524	0.000326161	0.00782611
CAD	500kb others	0.001	0.00247439	0.000534474	0.00584148
CAD	500kb others	0.01	0.000963998	0.000224782	0.00212818
CAD	500kb others	0.1	0.000441275	0.00014028	0.000851016
CAD	1Mb enh	0.0001	0.0003456	6.29e-05	0.00100647
CAD	1Mb enh	0.001	0.000489404	7.67e-05	0.00132536
CAD	1Mb enh	0.01	0.000398926	7.59e-05	0.000933556
CAD	1Mb enh	0.1	0.000204209	2.51e-05	0.00049728
CAD	1Mb kb tfbs	0.0001	0.000137244	1.61e-05	0.000463599
CAD	1Mb kb tfbs	0.001	0.00038629	5.97e-05	0.00106722
CAD	1Mb kb tfbs	0.01	0.000362437	5.12e-05	0.000960859
CAD	1Mb kb tfbs	0.1	0.000178006	1.81e-05	0.000452751
CAD	1Mb others	0.0001	0.000575976	8.86e-05	0.00182846
CAD	1Mb others	0.001	0.000623249	8.91e-05	0.00184792
CAD	1Mb others	0.01	0.000475156	8.29e-05	0.00119235
CAD	1Mb others	0.1	0.000204091	2.31e-05	0.000509557
CAD	others	0.0001	0.000340252	5.9e-05	0.000970983
CAD	others	0.001	0.000338958	5.11e-05	0.000978531
CAD	others	0.01	0.00034662	6.05e-05	0.000882664
CAD	others	0.1	0.000187241	2.46e-05	0.000462144
T2D	exons	0.0001	0.00382731	0.00147909	0.00697616
T2D	exons	0.001	0.00427473	0.00153125	0.00743024
T2D	exons	0.01	0.00327384	0.0018161	0.0049373
T2D	exons	0.1	0.000854932	0.000317002	0.0015517
T2D	introns	0.0001	0.0162496	0.0120638	0.0204545
T2D	introns	0.001	0.00850054	0.00484743	0.0129544
T2D	introns	0.01	0.0029663	0.00120915	0.00524893
T2D	introns	0.1	0.00377566	0.0013345	0.00504845
T2D	1kb prom	0.0001	0.000436406	0.000100243	0.00110688
T2D	1kb prom	0.001	0.000956519	0.000258434	0.00227626
T2D	1kb prom	0.01	0.00115129	0.000300224	0.00236338
T2D	1kb prom	0.1	0.000476325	8.15e-05	0.0010607
T2D	10kb enh	0.0001	0.000461116	7.89e-05	0.00120111
T2D	10kb enh	0.001	0.000620174	8.24e-05	0.00173905
T2D	10kb enh	0.01	0.000510232	7.81e-05	0.00128978
T2D	10kb enh	0.1	0.00021277	2.12e-05	0.000580102
T2D	10kb tfbs	0.0001	0.000501091	8.53e-05	0.00159193
T2D	10kb tfbs	0.001	0.000683703	8.86e-05	0.0019708
T2D	10kb tfbs	0.01	0.00063822	8.78e-05	0.0015491
T2D	10kb tfbs	0.1	0.000280307	2.78e-05	0.000672763
T2D	10kb others	0.0001	0.00107863	0.000255212	0.00312557
T2D	10kb others	0.001	0.00111013	0.000201458	0.00305924
T2D	10kb others	0.01	0.00113371	0.000272505	0.00234905
T2D	10kb others	0.1	0.000439082	5.93e-05	0.00097351
T2D	500kb enh	0.0001	0.00188004	0.000469713	0.00420223
T2D	500kb enh	0.001	0.00203153	0.000395939	0.00457665
T2D	500kb enh	0.01	0.00112015	0.00033471	0.00217506
T2D	500kb enh	0.1	0.000374135	4.75e-05	0.000847422
T2D	500kb tfbs	0.0001	0.00281775	0.000504637	0.00645478
T2D	500kb tfbs	0.001	0.0017204	0.000290661	0.00437533
T2D	500kb tfbs	0.01	0.000909363	0.000198978	0.0018913
T2D	500kb tfbs	0.1	0.000479099	9.31e-05	0.00100786
T2D	500kb others	0.0001	0.00526171	0.0022941	0.0094766
T2D	500kb others	0.001	0.00346568	0.000857074	0.00709283
T2D	500kb others	0.01	0.00194444	0.000571428	0.00373188
T2D	500kb others	0.1	0.00118576	0.000133314	0.00211275
T2D	1Mb enh	0.0001	0.00028801	5.51e-05	0.000694652
T2D	1Mb enh	0.001	0.000397031	6.26e-05	0.00114726
T2D	1Mb enh	0.01	0.00035166	6.15e-05	0.000855751
T2D	1Mb enh	0.1	0.00020183	2.46e-05	0.000478001
T2D	1Mb kb tfbs	0.0001	0.000354298	7.45e-05	0.000838681
T2D	1Mb kb tfbs	0.001	0.000502951	7.26e-05	0.00143259
T2D	1Mb kb tfbs	0.01	0.000402117	6.33e-05	0.000977188
T2D	1Mb kb tfbs	0.1	0.000256783	3.28e-05	0.000597846
T2D	1Mb others	0.0001	0.000752434	0.000141632	0.00236154
T2D	1Mb others	0.001	0.00092555	0.000197109	0.0023428
T2D	1Mb others	0.01	0.000580678	0.000124064	0.0013554
T2D	1Mb others	0.1	0.000368239	5.32e-05	0.000764917
T2D	others	0.0001	0.000366484	8.7e-05	0.000989687
T2D	others	0.001	0.000503295	8.45e-05	0.00153429
T2D	others	0.01	0.000443363	7.78e-05	0.00104459
T2D	others	0.1	0.000185181	2.4e-05	0.000463666

## Sheet: Supplementary Data 3
Supplementary Data 3. SNP heritability estimates from RHE-mc.
method	phen	annot	h2_obs	se_obs	en_obs	h2_tot	h2_tot_se	M_k	M	ld	maf	main
RHE-mc	BMI	0	-0.000308762	0.000397396	-0.531808	0.267626	0.010641	18289	8430446	low	rare	others
RHE-mc	BMI	1	-7.5855e-05	0.000192877	-0.130645	0.267626	0.010641	18290	8430446	high	rare	others
RHE-mc	BMI	2	-0.000274458	0.000324969	-0.315777	0.267626	0.010641	27379	8430446	low	low	others
RHE-mc	BMI	3	0.000113139	0.000165136	0.130167	0.267626	0.010641	27380	8430446	high	low	others
RHE-mc	BMI	4	0.00261686	0.000758423	1.22797	0.267626	0.010641	67130	8430446	low	common	others
RHE-mc	BMI	5	0.00103964	0.000412545	0.487846	0.267626	0.010641	67131	8430446	high	common	others
RHE-mc	BMI	6	0.00294547	0.000636039	4.51156	0.267626	0.010641	20566	8430446	low	rare	exons
RHE-mc	BMI	7	0.00161321	0.000605895	2.47095	0.267626	0.010641	20566	8430446	high	rare	exons
RHE-mc	BMI	8	0.00628923	0.0011519	7.8827	0.267626	0.010641	25133	8430446	low	low	exons
RHE-mc	BMI	9	0.00277583	0.000909086	3.47912	0.267626	0.010641	25133	8430446	high	low	exons
RHE-mc	BMI	10	0.013974	0.00193209	8.2268	0.267626	0.010641	53507	8430446	low	common	exons
RHE-mc	BMI	11	0.006187	0.00307641	3.64236	0.267626	0.010641	53508	8430446	high	common	exons
RHE-mc	BMI	12	0.00321639	0.0025034	0.321491	0.267626	0.010641	315153	8430446	low	rare	introns
RHE-mc	BMI	13	-1.45925e-05	0.000689938	-0.00145857	0.267626	0.010641	315154	8430446	high	rare	introns
RHE-mc	BMI	14	0.0114347	0.00144245	0.825934	0.267626	0.010641	436115	8430446	low	low	introns
RHE-mc	BMI	15	0.00317569	0.00100249	0.229382	0.267626	0.010641	436115	8430446	high	low	introns
RHE-mc	BMI	16	0.0625031	0.00443853	1.88447	0.267626	0.010641	1044802	8430446	low	common	introns
RHE-mc	BMI	17	0.0477902	0.00427542	1.44088	0.267626	0.010641	1044802	8430446	high	common	introns
RHE-mc	BMI	18	0.000590721	0.000284741	4.1416	0.267626	0.010641	4493	8430446	low	rare	1kb prom
RHE-mc	BMI	19	-0.000404481	0.00024956	-2.83522	0.267626	0.010641	4494	8430446	high	rare	1kb prom
RHE-mc	BMI	20	0.000780683	0.000543687	3.77934	0.267626	0.010641	6507	8430446	low	low	1kb prom
RHE-mc	BMI	21	-6.8932e-05	0.000489567	-0.333704	0.267626	0.010641	6507	8430446	high	low	1kb prom
RHE-mc	BMI	22	0.00136143	0.000640039	2.77472	0.267626	0.010641	15456	8430446	low	common	1kb prom
RHE-mc	BMI	23	-0.00128485	0.00145401	-2.61848	0.267626	0.010641	15457	8430446	high	common	1kb prom
RHE-mc	BMI	24	0.000459823	0.000260711	2.72066	0.267626	0.010641	5324	8430446	low	rare	10kb enh
RHE-mc	BMI	25	8.82729e-05	0.000206732	0.522289	0.267626	0.010641	5324	8430446	high	rare	10kb enh
RHE-mc	BMI	26	-0.000365917	0.000210766	-1.50243	0.267626	0.010641	7672	8430446	low	low	10kb enh
RHE-mc	BMI	27	-0.00027476	0.000245951	-1.128	0.267626	0.010641	7673	8430446	high	low	10kb enh
RHE-mc	BMI	28	0.00175184	0.000668014	3.00978	0.267626	0.010641	18335	8430446	low	common	10kb enh
RHE-mc	BMI	29	0.00161945	0.00117608	2.78217	0.267626	0.010641	18336	8430446	high	common	10kb enh
RHE-mc	BMI	30	-0.000215261	0.000161835	-4.81256	0.267626	0.010641	1409	8430446	low	rare	10kb tfbs
RHE-mc	BMI	31	2.98629e-05	0.000134384	0.66764	0.267626	0.010641	1409	8430446	high	rare	10kb tfbs
RHE-mc	BMI	32	-0.00063115	0.000317192	-3.23018	0.267626	0.010641	6155	8430446	low	low	10kb tfbs
RHE-mc	BMI	33	-0.000973313	0.000508586	-4.98134	0.267626	0.010641	6155	8430446	high	low	10kb tfbs
RHE-mc	BMI	34	0.00314782	0.00140276	4.60112	0.267626	0.010641	21551	8430446	low	common	10kb tfbs
RHE-mc	BMI	35	0.00203117	0.00269046	2.96893	0.267626	0.010641	21551	8430446	high	common	10kb tfbs
RHE-mc	BMI	36	0.0013702	0.000559691	1.66406	0.267626	0.010641	25938	8430446	low	rare	10kb others
RHE-mc	BMI	37	-0.00011568	0.000415778	-0.140489	0.267626	0.010641	25938	8430446	high	rare	10kb others
RHE-mc	BMI	38	0.00200885	0.000734636	1.90598	0.267626	0.010641	33201	8430446	low	low	10kb others
RHE-mc	BMI	39	0.000768097	0.000722517	0.728741	0.267626	0.010641	33202	8430446	high	low	10kb others
RHE-mc	BMI	40	0.00339805	0.00178052	1.44074	0.267626	0.010641	74296	8430446	low	common	10kb others
RHE-mc	BMI	41	-0.00555979	0.00410581	-2.3573	0.267626	0.010641	74296	8430446	high	common	10kb others
RHE-mc	BMI	42	-0.000168108	0.000690002	-0.0865101	0.267626	0.010641	61213	8430446	low	rare	500kb enh
RHE-mc	BMI	43	-0.000265962	0.00036497	-0.136867	0.267626	0.010641	61213	8430446	high	rare	500kb enh
RHE-mc	BMI	44	0.000464358	0.000979785	0.166841	0.267626	0.010641	87674	8430446	low	low	500kb enh
RHE-mc	BMI	45	0.000830004	0.000603108	0.298213	0.267626	0.010641	87675	8430446	high	low	500kb enh
RHE-mc	BMI	46	0.00771298	0.00116921	1.09779	0.267626	0.010641	221322	8430446	low	common	500kb enh
RHE-mc	BMI	47	0.00778203	0.00187431	1.10761	0.267626	0.010641	221324	8430446	high	common	500kb enh
RHE-mc	BMI	48	-0.000866603	0.000249993	-2.41581	0.267626	0.010641	11300	8430446	low	rare	500kb tfbs
RHE-mc	BMI	49	3.10802e-05	0.000304706	0.0866417	0.267626	0.010641	11300	8430446	high	rare	500kb tfbs
RHE-mc	BMI	50	0.00102728	0.000804031	0.684033	0.267626	0.010641	47308	8430446	low	low	500kb tfbs
RHE-mc	BMI	51	0.00134083	0.0010605	0.892793	0.267626	0.010641	47309	8430446	high	low	500kb tfbs
RHE-mc	BMI	52	0.0113344	0.00217684	2.06128	0.267626	0.010641	173214	8430446	low	common	500kb tfbs
RHE-mc	BMI	53	0.02411	0.0131638	4.38463	0.267626	0.010641	173215	8430446	high	common	500kb tfbs
RHE-mc	BMI	54	0.000660776	0.00177161	0.0989629	0.267626	0.010641	210331	8430446	low	rare	500kb others
RHE-mc	BMI	55	0.000527945	0.00113364	0.0790684	0.267626	0.010641	210333	8430446	high	rare	500kb others
RHE-mc	BMI	56	0.0041522	0.00176185	0.488301	0.267626	0.010641	267863	8430446	low	low	500kb others
RHE-mc	BMI	57	1.66352e-05	0.0014719	0.0019563	0.267626	0.010641	267864	8430446	high	low	500kb others
RHE-mc	BMI	58	0.0252347	0.00245478	1.27027	0.267626	0.010641	625782	8430446	low	common	500kb others
RHE-mc	BMI	59	-0.00681567	0.0138833	-0.343089	0.267626	0.010641	625782	8430446	high	common	500kb others
RHE-mc	BMI	60	-0.000110872	0.000271797	-0.451758	0.267626	0.010641	7731	8430446	low	rare	1Mb enh
RHE-mc	BMI	61	5.18479e-05	7.82528e-05	0.211233	0.267626	0.010641	7732	8430446	high	rare	1Mb enh
RHE-mc	BMI	62	8.15247e-05	0.000301693	0.234144	0.267626	0.010641	10968	8430446	low	low	1Mb enh
RHE-mc	BMI	63	-0.000130546	0.000123183	-0.374937	0.267626	0.010641	10968	8430446	high	low	1Mb enh
RHE-mc	BMI	64	0.000938205	0.000379964	1.04329	0.267626	0.010641	28328	8430446	low	common	1Mb enh
RHE-mc	BMI	65	0.000267859	0.000248119	0.29786	0.267626	0.010641	28328	8430446	high	common	1Mb enh
RHE-mc	BMI	66	0.000132848	0.000145098	2.27189	0.267626	0.010641	1842	8430446	low	rare	1Mb tfbs
RHE-mc	BMI	67	-9.18935e-05	0.000121159	-1.57151	0.267626	0.010641	1842	8430446	high	rare	1Mb tfbs
RHE-mc	BMI	68	-0.000123636	0.000374978	-0.494179	0.267626	0.010641	7881	8430446	low	low	1Mb tfbs
RHE-mc	BMI	69	-0.000217238	0.000471392	-0.868314	0.267626	0.010641	7881	8430446	high	low	1Mb tfbs
RHE-mc	BMI	70	0.00392992	0.00183095	4.15101	0.267626	0.010641	29823	8430446	low	common	1Mb tfbs
RHE-mc	BMI	71	-0.00107901	0.00385356	-1.13972	0.267626	0.010641	29823	8430446	high	common	1Mb tfbs
RHE-mc	BMI	72	-0.000213052	0.000492733	-0.18418	0.267626	0.010641	36439	8430446	low	rare	1Mb others
RHE-mc	BMI	73	0.000342003	0.000489762	0.295647	0.267626	0.010641	36440	8430446	high	rare	1Mb others
RHE-mc	BMI	74	0.00177661	0.000526035	1.20785	0.267626	0.010641	46334	8430446	low	low	1Mb others
RHE-mc	BMI	75	0.00053179	0.000651409	0.361537	0.267626	0.010641	46335	8430446	high	low	1Mb others
RHE-mc	BMI	76	0.00394921	0.00160595	1.11624	0.267626	0.010641	111448	8430446	low	common	1Mb others
RHE-mc	BMI	77	0.00596906	0.00417707	1.68714	0.267626	0.010641	111449	8430446	high	common	1Mb others
RHE-mc	CAD	0	-0.000500517	0.0988504	-5.1379	0.0449049	5.40394	18289	8430446	low	rare	others
RHE-mc	CAD	1	0.000203341	0.0034955	2.08722	0.0449049	5.40394	18290	8430446	high	rare	others
RHE-mc	CAD	2	-8.26972e-05	0.0257998	-0.567062	0.0449049	5.40394	27379	8430446	low	low	others
RHE-mc	CAD	3	-0.000103805	0.00139249	-0.711772	0.0449049	5.40394	27380	8430446	high	low	others
RHE-mc	CAD	4	0.00043727	0.00971381	1.2229	0.0449049	5.40394	67130	8430446	low	common	others
RHE-mc	CAD	5	-4.67759e-05	0.00235256	-0.130815	0.0449049	5.40394	67131	8430446	high	common	others
RHE-mc	CAD	6	0.000452058	0.0823182	4.12668	0.0449049	5.40394	20566	8430446	low	rare	exons
RHE-mc	CAD	7	0.000318709	0.00671106	2.90939	0.0449049	5.40394	20566	8430446	high	rare	exons
RHE-mc	CAD	8	0.00208512	0.0331308	15.5756	0.0449049	5.40394	25133	8430446	low	low	exons
RHE-mc	CAD	9	0.000354576	0.00221135	2.64864	0.0449049	5.40394	25133	8430446	high	low	exons
RHE-mc	CAD	10	0.0024553	0.00795069	8.61491	0.0449049	5.40394	53507	8430446	low	common	exons
RHE-mc	CAD	11	0.00272149	0.00266949	9.54872	0.0449049	5.40394	53508	8430446	high	common	exons
RHE-mc	CAD	12	0.00131031	1.46267	0.780566	0.0449049	5.40394	315153	8430446	low	rare	introns
RHE-mc	CAD	13	-0.000235028	0.0759649	-0.140009	0.0449049	5.40394	315154	8430446	high	rare	introns
RHE-mc	CAD	14	-0.000703859	0.527824	-0.302999	0.0449049	5.40394	436115	8430446	low	low	introns
RHE-mc	CAD	15	0.000265933	0.0412555	0.114479	0.0449049	5.40394	436115	8430446	high	low	introns
RHE-mc	CAD	16	0.0113165	0.177622	2.03345	0.0449049	5.40394	1044802	8430446	low	common	introns
RHE-mc	CAD	17	0.00652346	0.0278154	1.1722	0.0449049	5.40394	1044802	8430446	high	common	introns
RHE-mc	CAD	18	6.17707e-05	0.0175223	2.58109	0.0449049	5.40394	4493	8430446	low	rare	1kb prom
RHE-mc	CAD	19	-0.000524978	0.0012989	-21.9313	0.0449049	5.40394	4494	8430446	high	rare	1kb prom
RHE-mc	CAD	20	-0.000237654	0.00494137	-6.85679	0.0449049	5.40394	6507	8430446	low	low	1kb prom
RHE-mc	CAD	21	0.000498784	0.000640826	14.3909	0.0449049	5.40394	6507	8430446	high	low	1kb prom
RHE-mc	CAD	22	0.000706629	0.00215549	8.58324	0.0449049	5.40394	15456	8430446	low	common	1kb prom
RHE-mc	CAD	23	0.000615499	0.00102381	7.47583	0.0449049	5.40394	15457	8430446	high	common	1kb prom
RHE-mc	CAD	24	-3.13313e-05	0.0221766	-1.10484	0.0449049	5.40394	5324	8430446	low	rare	10kb enh
RHE-mc	CAD	25	-0.000168321	0.00169424	-5.9355	0.0449049	5.40394	5324	8430446	high	rare	10kb enh
RHE-mc	CAD	26	0.00014692	0.00841131	3.59525	0.0449049	5.40394	7672	8430446	low	low	10kb enh
RHE-mc	CAD	27	-0.000337651	0.000941673	-8.26151	0.0449049	5.40394	7673	8430446	high	low	10kb enh
RHE-mc	CAD	28	0.000306099	0.00336847	3.13428	0.0449049	5.40394	18335	8430446	low	common	10kb enh
RHE-mc	CAD	29	-2.55206e-05	0.00125377	-0.261302	0.0449049	5.40394	18336	8430446	high	common	10kb enh
RHE-mc	CAD	30	-7.50869e-05	0.0017278	-10.0048	0.0449049	5.40394	1409	8430446	low	rare	10kb tfbs
RHE-mc	CAD	31	0.000112689	0.00525746	15.0151	0.0449049	5.40394	1409	8430446	high	rare	10kb tfbs
RHE-mc	CAD	32	6.03921e-05	0.0036338	1.84208	0.0449049	5.40394	6155	8430446	low	low	10kb tfbs
RHE-mc	CAD	33	-0.000360499	0.00131789	-10.996	0.0449049	5.40394	6155	8430446	high	low	10kb tfbs
RHE-mc	CAD	34	0.000504841	0.0033549	4.39789	0.0449049	5.40394	21551	8430446	low	common	10kb tfbs
RHE-mc	CAD	35	-0.000354503	0.0027268	-3.08823	0.0449049	5.40394	21551	8430446	high	common	10kb tfbs
RHE-mc	CAD	36	0.000264103	0.102722	1.91159	0.0449049	5.40394	25938	8430446	low	rare	10kb others
RHE-mc	CAD	37	-1.88858e-05	0.0238576	-0.136696	0.0449049	5.40394	25938	8430446	high	rare	10kb others
RHE-mc	CAD	38	0.00026851	0.0382965	1.51833	0.0449049	5.40394	33201	8430446	low	low	10kb others
RHE-mc	CAD	39	0.00108929	0.00547965	6.15934	0.0449049	5.40394	33202	8430446	high	low	10kb others
RHE-mc	CAD	40	0.00100822	0.0107067	2.54769	0.0449049	5.40394	74296	8430446	low	common	10kb others
RHE-mc	CAD	41	0.000168125	0.00456482	0.424838	0.0449049	5.40394	74296	8430446	high	common	10kb others
RHE-mc	CAD	42	0.00146456	0.323424	4.49181	0.0449049	5.40394	61213	8430446	low	rare	500kb enh
RHE-mc	CAD	43	-0.000110464	0.029839	-0.338792	0.0449049	5.40394	61213	8430446	high	rare	500kb enh
RHE-mc	CAD	44	0.000175071	0.115413	0.374887	0.0449049	5.40394	87674	8430446	low	low	500kb enh
RHE-mc	CAD	45	0.000345202	0.0115492	0.739187	0.0449049	5.40394	87675	8430446	high	low	500kb enh
RHE-mc	CAD	46	0.0033165	0.0502561	2.81328	0.0449049	5.40394	221322	8430446	low	common	500kb enh
RHE-mc	CAD	47	0.00186027	0.00443378	1.578	0.0449049	5.40394	221324	8430446	high	common	500kb enh
RHE-mc	CAD	48	-0.000275177	0.0118616	-4.57184	0.0449049	5.40394	11300	8430446	low	rare	500kb tfbs
RHE-mc	CAD	49	-0.000441246	0.0230367	-7.33093	0.0449049	5.40394	11300	8430446	high	rare	500kb tfbs
RHE-mc	CAD	50	0.000137198	0.011638	0.544464	0.0449049	5.40394	47308	8430446	low	low	500kb tfbs
RHE-mc	CAD	51	-0.000154848	0.0163714	-0.614496	0.0449049	5.40394	47309	8430446	high	low	500kb tfbs
RHE-mc	CAD	52	0.00145058	0.0183533	1.57223	0.0449049	5.40394	173214	8430446	low	common	500kb tfbs
RHE-mc	CAD	53	0.00383638	0.0173624	4.15808	0.0449049	5.40394	173215	8430446	high	common	500kb tfbs
RHE-mc	CAD	54	-0.000848967	1.05505	-0.757783	0.0449049	5.40394	210331	8430446	low	rare	500kb others
RHE-mc	CAD	55	0.00214526	0.125894	1.91482	0.0449049	5.40394	210333	8430446	high	rare	500kb others
RHE-mc	CAD	56	-0.000424883	0.397017	-0.297792	0.0449049	5.40394	267863	8430446	low	low	500kb others
RHE-mc	CAD	57	-0.000452287	0.0541037	-0.316998	0.0449049	5.40394	267864	8430446	high	low	500kb others
RHE-mc	CAD	58	0.00403291	0.108618	1.20991	0.0449049	5.40394	625782	8430446	low	common	500kb others
RHE-mc	CAD	59	-0.00248051	0.00593693	-0.744176	0.0449049	5.40394	625782	8430446	high	common	500kb others
RHE-mc	CAD	60	-0.000308642	0.0523655	-7.49508	0.0449049	5.40394	7731	8430446	low	rare	1Mb enh
RHE-mc	CAD	61	-5.78307e-05	0.00267895	-1.40418	0.0449049	5.40394	7732	8430446	high	rare	1Mb enh
RHE-mc	CAD	62	0.00018945	0.0187565	3.24282	0.0449049	5.40394	10968	8430446	low	low	1Mb enh
RHE-mc	CAD	63	0.000200573	0.00110137	3.43323	0.0449049	5.40394	10968	8430446	high	low	1Mb enh
RHE-mc	CAD	64	0.000279055	0.00826297	1.8494	0.0449049	5.40394	28328	8430446	low	common	1Mb enh
RHE-mc	CAD	65	-3.69223e-05	0.00172262	-0.244698	0.0449049	5.40394	28328	8430446	high	common	1Mb enh
RHE-mc	CAD	66	-4.25089e-05	0.00139152	-4.33259	0.0449049	5.40394	1842	8430446	low	rare	1Mb tfbs
RHE-mc	CAD	67	0.000155799	0.00245509	15.8794	0.0449049	5.40394	1842	8430446	high	rare	1Mb tfbs
RHE-mc	CAD	68	0.00028046	0.00365582	6.68109	0.0449049	5.40394	7881	8430446	low	low	1Mb tfbs
RHE-mc	CAD	69	-6.83444e-07	0.00294402	-0.0162809	0.0449049	5.40394	7881	8430446	high	low	1Mb tfbs
RHE-mc	CAD	70	0.00101418	0.00348334	6.38441	0.0449049	5.40394	29823	8430446	low	common	1Mb tfbs
RHE-mc	CAD	71	-0.000711758	0.00286593	-4.48062	0.0449049	5.40394	29823	8430446	high	common	1Mb tfbs
RHE-mc	CAD	72	-0.000457726	0.188256	-2.35828	0.0449049	5.40394	36439	8430446	low	rare	1Mb others
RHE-mc	CAD	73	-0.000364439	0.015285	-1.8776	0.0449049	5.40394	36440	8430446	high	rare	1Mb others
RHE-mc	CAD	74	-8.29239e-05	0.0582328	-0.335998	0.0449049	5.40394	46334	8430446	low	low	1Mb others
RHE-mc	CAD	75	1.57106e-05	0.00723444	0.0636561	0.0449049	5.40394	46335	8430446	high	low	1Mb others
RHE-mc	CAD	76	-0.000317965	0.0136	-0.535628	0.0449049	5.40394	111448	8430446	low	common	1Mb others
RHE-mc	CAD	77	0.00112669	0.001115	1.89796	0.0449049	5.40394	111449	8430446	high	common	1Mb others
RHE-mc	height	0	-0.000544997	0.000336295	-0.397012	0.632777	0.0357438	18289	8430446	low	rare	others
RHE-mc	height	1	6.94568e-05	0.000192499	0.0505942	0.632777	0.0357438	18290	8430446	high	rare	others
RHE-mc	height	2	-9.09209e-05	0.000428219	-0.0442431	0.632777	0.0357438	27379	8430446	low	low	others
RHE-mc	height	3	-0.000197727	0.000123991	-0.0962124	0.632777	0.0357438	27380	8430446	high	low	others
RHE-mc	height	4	0.000906285	0.000257599	0.179865	0.632777	0.0357438	67130	8430446	low	common	others
RHE-mc	height	5	0.000812575	0.000846812	0.161265	0.632777	0.0357438	67131	8430446	high	common	others
RHE-mc	height	6	0.00944131	0.00134546	6.11621	0.632777	0.0357438	20566	8430446	low	rare	exons
RHE-mc	height	7	0.00463446	0.00119866	3.00227	0.632777	0.0357438	20566	8430446	high	rare	exons
RHE-mc	height	8	0.0290806	0.00551036	15.4155	0.632777	0.0357438	25133	8430446	low	low	exons
RHE-mc	height	9	0.0209146	0.00668993	11.0868	0.632777	0.0357438	25133	8430446	high	low	exons
RHE-mc	height	10	0.0615378	0.0102651	15.3226	0.632777	0.0357438	53507	8430446	low	common	exons
RHE-mc	height	11	0.0457881	0.00956715	11.4007	0.632777	0.0357438	53508	8430446	high	common	exons
RHE-mc	height	12	0.0180048	0.00331957	0.761143	0.632777	0.0357438	315153	8430446	low	rare	introns
RHE-mc	height	13	0.00022855	0.00122769	0.0096618	0.632777	0.0357438	315154	8430446	high	rare	introns
RHE-mc	height	14	0.0323727	0.00491316	0.988957	0.632777	0.0357438	436115	8430446	low	low	introns
RHE-mc	height	15	0.00215313	0.00433699	0.0657761	0.632777	0.0357438	436115	8430446	high	low	introns
RHE-mc	height	16	0.106089	0.0117299	1.35281	0.632777	0.0357438	1044802	8430446	low	common	introns
RHE-mc	height	17	0.104411	0.0113097	1.33141	0.632777	0.0357438	1044802	8430446	high	common	introns
RHE-mc	height	18	0.000530916	0.000471539	1.57431	0.632777	0.0357438	4493	8430446	low	rare	1kb prom
RHE-mc	height	19	-0.000286576	0.000514871	-0.849584	0.632777	0.0357438	4494	8430446	high	rare	1kb prom
RHE-mc	height	20	0.00098859	0.00095971	2.02412	0.632777	0.0357438	6507	8430446	low	low	1kb prom
RHE-mc	height	21	-0.000619652	0.00145969	-1.26872	0.632777	0.0357438	6507	8430446	high	low	1kb prom
RHE-mc	height	22	0.00469736	0.00227887	4.04908	0.632777	0.0357438	15456	8430446	low	common	1kb prom
RHE-mc	height	23	0.00585128	0.00598723	5.04342	0.632777	0.0357438	15457	8430446	high	common	1kb prom
RHE-mc	height	24	0.000609538	0.000396581	1.52532	0.632777	0.0357438	5324	8430446	low	rare	10kb enh
RHE-mc	height	25	-0.000663917	0.000729504	-1.6614	0.632777	0.0357438	5324	8430446	high	rare	10kb enh
RHE-mc	height	26	0.00242684	0.000609071	4.21436	0.632777	0.0357438	7672	8430446	low	low	10kb enh
RHE-mc	height	27	-0.00104921	0.00144075	-1.82179	0.632777	0.0357438	7673	8430446	high	low	10kb enh
RHE-mc	height	28	0.00464502	0.00170888	3.37525	0.632777	0.0357438	18335	8430446	low	common	10kb enh
RHE-mc	height	29	0.0100099	0.00485923	7.27317	0.632777	0.0357438	18336	8430446	high	common	10kb enh
RHE-mc	height	30	-0.00010418	0.000267075	-0.985086	0.632777	0.0357438	1409	8430446	low	rare	10kb tfbs
RHE-mc	height	31	0.000294584	0.000400119	2.78547	0.632777	0.0357438	1409	8430446	high	rare	10kb tfbs
RHE-mc	height	32	-0.000694139	0.000415961	-1.50251	0.632777	0.0357438	6155	8430446	low	low	10kb tfbs
RHE-mc	height	33	0.00130858	0.00211124	2.8325	0.632777	0.0357438	6155	8430446	high	low	10kb tfbs
RHE-mc	height	34	0.0116359	0.00398254	7.19336	0.632777	0.0357438	21551	8430446	low	common	10kb tfbs
RHE-mc	height	35	0.0049124	0.00916245	3.03687	0.632777	0.0357438	21551	8430446	high	common	10kb tfbs
RHE-mc	height	36	0.00341621	0.0011608	1.75472	0.632777	0.0357438	25938	8430446	low	rare	10kb others
RHE-mc	height	37	-0.00133393	0.00142839	-0.685168	0.632777	0.0357438	25938	8430446	high	rare	10kb others
RHE-mc	height	38	0.00483946	0.00243734	1.94198	0.632777	0.0357438	33201	8430446	low	low	10kb others
RHE-mc	height	39	-0.0013534	0.00230426	-0.543076	0.632777	0.0357438	33202	8430446	high	low	10kb others
RHE-mc	height	40	0.00895655	0.00532949	1.60611	0.632777	0.0357438	74296	8430446	low	common	10kb others
RHE-mc	height	41	-0.00528537	0.0117907	-0.947784	0.632777	0.0357438	74296	8430446	high	common	10kb others
RHE-mc	height	42	0.00471584	0.00145117	1.0264	0.632777	0.0357438	61213	8430446	low	rare	500kb enh
RHE-mc	height	43	0.00305223	0.000969604	0.664314	0.632777	0.0357438	61213	8430446	high	rare	500kb enh
RHE-mc	height	44	0.00652175	0.0017766	0.991045	0.632777	0.0357438	87674	8430446	low	low	500kb enh
RHE-mc	height	45	0.000191097	0.00112216	0.0290388	0.632777	0.0357438	87675	8430446	high	low	500kb enh
RHE-mc	height	46	0.0333543	0.00350224	2.00783	0.632777	0.0357438	221322	8430446	low	common	500kb enh
RHE-mc	height	47	0.0133624	0.00467259	0.804368	0.632777	0.0357438	221324	8430446	high	common	500kb enh
RHE-mc	height	48	-0.000823007	0.000462716	-0.970341	0.632777	0.0357438	11300	8430446	low	rare	500kb tfbs
RHE-mc	height	49	0.000227722	0.000381192	0.268489	0.632777	0.0357438	11300	8430446	high	rare	500kb tfbs
RHE-mc	height	50	-0.000244896	0.00148498	-0.0689679	0.632777	0.0357438	47308	8430446	low	low	500kb tfbs
RHE-mc	height	51	0.00101997	0.00183516	0.287239	0.632777	0.0357438	47309	8430446	high	low	500kb tfbs
RHE-mc	height	52	0.013674	0.00804373	1.05175	0.632777	0.0357438	173214	8430446	low	common	500kb tfbs
RHE-mc	height	53	0.0322326	0.0211577	2.47919	0.632777	0.0357438	173215	8430446	high	common	500kb tfbs
RHE-mc	height	54	0.00534228	0.0022368	0.338394	0.632777	0.0357438	210331	8430446	low	rare	500kb others
RHE-mc	height	55	-0.00191318	0.00147137	-0.121185	0.632777	0.0357438	210333	8430446	high	rare	500kb others
RHE-mc	height	56	0.00849192	0.00395538	0.42237	0.632777	0.0357438	267863	8430446	low	low	500kb others
RHE-mc	height	57	-0.000226981	0.00200353	-0.0112895	0.632777	0.0357438	267864	8430446	high	low	500kb others
RHE-mc	height	58	0.0427412	0.00807061	0.909961	0.632777	0.0357438	625782	8430446	low	common	500kb others
RHE-mc	height	59	-0.0254775	0.026936	-0.542418	0.632777	0.0357438	625782	8430446	high	common	500kb others
RHE-mc	height	60	-0.00078836	0.000335271	-1.35859	0.632777	0.0357438	7731	8430446	low	rare	1Mb enh
RHE-mc	height	61	0.000114287	8.07178e-05	0.196926	0.632777	0.0357438	7732	8430446	high	rare	1Mb enh
RHE-mc	height	62	0.000320694	0.000482894	0.38955	0.632777	0.0357438	10968	8430446	low	low	1Mb enh
RHE-mc	height	63	0.0003032	0.000453452	0.3683	0.632777	0.0357438	10968	8430446	high	low	1Mb enh
RHE-mc	height	64	0.00346047	0.00137182	1.62749	0.632777	0.0357438	28328	8430446	low	common	1Mb enh
RHE-mc	height	65	-9.23015e-05	0.000357417	-0.0434103	0.632777	0.0357438	28328	8430446	high	common	1Mb enh
RHE-mc	height	66	0.000228304	0.000171082	1.65129	0.632777	0.0357438	1842	8430446	low	rare	1Mb tfbs
RHE-mc	height	67	-4.20033e-05	9.69054e-05	-0.303804	0.632777	0.0357438	1842	8430446	high	rare	1Mb tfbs
RHE-mc	height	68	0.000509112	0.000350417	0.860661	0.632777	0.0357438	7881	8430446	low	low	1Mb tfbs
RHE-mc	height	69	0.000583437	0.00046896	0.986307	0.632777	0.0357438	7881	8430446	high	low	1Mb tfbs
RHE-mc	height	70	0.00180894	0.00193459	0.808115	0.632777	0.0357438	29823	8430446	low	common	1Mb tfbs
RHE-mc	height	71	0.00531136	0.00486702	2.37276	0.632777	0.0357438	29823	8430446	high	common	1Mb tfbs
RHE-mc	height	72	-0.000808072	0.000606867	-0.29545	0.632777	0.0357438	36439	8430446	low	rare	1Mb others
RHE-mc	height	73	-0.000377567	0.000411795	-0.138043	0.632777	0.0357438	36440	8430446	high	rare	1Mb others
RHE-mc	height	74	-0.000723527	0.000829529	-0.208044	0.632777	0.0357438	46334	8430446	low	low	1Mb others
RHE-mc	height	75	-0.000463073	0.000600792	-0.13315	0.632777	0.0357438	46335	8430446	high	low	1Mb others
RHE-mc	height	76	0.000303153	0.00194436	0.0362401	0.632777	0.0357438	111448	8430446	low	common	1Mb others
RHE-mc	height	77	-0.00245603	0.0044923	-0.293601	0.632777	0.0357438	111449	8430446	high	common	1Mb others
RHE-mc	T2D	0	0.000376645	0.000408311	2.51748	0.0689648	0.00467398	18289	8430446	low	rare	others
RHE-mc	T2D	1	-5.08605e-05	7.24406e-05	-0.33993	0.0689648	0.00467398	18290	8430446	high	rare	others
RHE-mc	T2D	2	-0.00016752	0.000226999	-0.747949	0.0689648	0.00467398	27379	8430446	low	low	others
RHE-mc	T2D	3	4.96194e-06	7.04158e-05	0.0221534	0.0689648	0.00467398	27380	8430446	high	low	others
RHE-mc	T2D	4	0.000396733	0.000148892	0.722446	0.0689648	0.00467398	67130	8430446	low	common	others
RHE-mc	T2D	5	0.000147757	8.39346e-05	0.269059	0.0689648	0.00467398	67131	8430446	high	common	others
RHE-mc	T2D	6	0.000741024	0.000649286	4.40459	0.0689648	0.00467398	20566	8430446	low	rare	exons
RHE-mc	T2D	7	0.000878719	0.000457996	5.22304	0.0689648	0.00467398	20566	8430446	high	rare	exons
RHE-mc	T2D	8	0.0019729	0.000559757	9.59585	0.0689648	0.00467398	25133	8430446	low	low	exons
RHE-mc	T2D	9	-0.000203704	0.000270426	-0.990783	0.0689648	0.00467398	25133	8430446	high	low	exons
RHE-mc	T2D	10	0.00368567	0.000895417	8.42033	0.0689648	0.00467398	53507	8430446	low	common	exons
RHE-mc	T2D	11	0.00299093	0.000951226	6.83299	0.0689648	0.00467398	53508	8430446	high	common	exons
RHE-mc	T2D	12	0.00183394	0.00172527	0.711357	0.0689648	0.00467398	315153	8430446	low	rare	introns
RHE-mc	T2D	13	-0.000964476	0.000644937	-0.374104	0.0689648	0.00467398	315154	8430446	high	rare	introns
RHE-mc	T2D	14	0.0026043	0.00106679	0.729985	0.0689648	0.00467398	436115	8430446	low	low	introns
RHE-mc	T2D	15	0.000676192	0.000402822	0.189536	0.0689648	0.00467398	436115	8430446	high	low	introns
RHE-mc	T2D	16	0.019962	0.0041599	2.33557	0.0689648	0.00467398	1044802	8430446	low	common	introns
RHE-mc	T2D	17	0.00944357	0.00126685	1.10491	0.0689648	0.00467398	1044802	8430446	high	common	introns
RHE-mc	T2D	18	0.000141792	0.000252374	3.8578	0.0689648	0.00467398	4493	8430446	low	rare	1kb prom
RHE-mc	T2D	19	3.93793e-05	0.000218758	1.07117	0.0689648	0.00467398	4494	8430446	high	rare	1kb prom
RHE-mc	T2D	20	0.000355751	0.000277317	6.68326	0.0689648	0.00467398	6507	8430446	low	low	1kb prom
RHE-mc	T2D	21	0.000207687	0.000306362	3.90167	0.0689648	0.00467398	6507	8430446	high	low	1kb prom
RHE-mc	T2D	22	0.000972403	0.000596247	7.69082	0.0689648	0.00467398	15456	8430446	low	common	1kb prom
RHE-mc	T2D	23	0.000625646	0.000792227	4.94797	0.0689648	0.00467398	15457	8430446	high	common	1kb prom
RHE-mc	T2D	24	0.000185334	0.00030314	4.2554	0.0689648	0.00467398	5324	8430446	low	rare	10kb enh
RHE-mc	T2D	25	0.000181738	0.000105903	4.17283	0.0689648	0.00467398	5324	8430446	high	rare	10kb enh
RHE-mc	T2D	26	-0.000160022	0.000289725	-2.54973	0.0689648	0.00467398	7672	8430446	low	low	10kb enh
RHE-mc	T2D	27	-0.000327964	0.000168499	-5.22497	0.0689648	0.00467398	7673	8430446	high	low	10kb enh
RHE-mc	T2D	28	0.000579268	0.000300161	3.86208	0.0689648	0.00467398	18335	8430446	low	common	10kb enh
RHE-mc	T2D	29	-0.00055902	0.000724584	-3.72689	0.0689648	0.00467398	18336	8430446	high	common	10kb enh
RHE-mc	T2D	30	-0.000155538	9.76449e-05	-13.4943	0.0689648	0.00467398	1409	8430446	low	rare	10kb tfbs
RHE-mc	T2D	31	-0.000172545	8.41506e-05	-14.9697	0.0689648	0.00467398	1409	8430446	high	rare	10kb tfbs
RHE-mc	T2D	32	-9.42088e-05	0.000242984	-1.87106	0.0689648	0.00467398	6155	8430446	low	low	10kb tfbs
RHE-mc	T2D	33	-4.81609e-05	0.000402384	-0.95651	0.0689648	0.00467398	6155	8430446	high	low	10kb tfbs
RHE-mc	T2D	34	0.000552209	0.000736616	3.13227	0.0689648	0.00467398	21551	8430446	low	common	10kb tfbs
RHE-mc	T2D	35	0.000974119	0.000973132	5.52546	0.0689648	0.00467398	21551	8430446	high	common	10kb tfbs
RHE-mc	T2D	36	0.000143776	0.000494154	0.677597	0.0689648	0.00467398	25938	8430446	low	rare	10kb others
RHE-mc	T2D	37	-0.00010841	0.000422992	-0.510923	0.0689648	0.00467398	25938	8430446	high	rare	10kb others
RHE-mc	T2D	38	0.000909548	0.000584985	3.34886	0.0689648	0.00467398	33201	8430446	low	low	10kb others
RHE-mc	T2D	39	0.00116278	0.000426834	4.2811	0.0689648	0.00467398	33202	8430446	high	low	10kb others
RHE-mc	T2D	40	0.00100405	0.00086445	1.65201	0.0689648	0.00467398	74296	8430446	low	common	10kb others
RHE-mc	T2D	41	-0.00129576	0.000938653	-2.13197	0.0689648	0.00467398	74296	8430446	high	common	10kb others
RHE-mc	T2D	42	0.000413196	0.000924726	0.825155	0.0689648	0.00467398	61213	8430446	low	rare	500kb enh
RHE-mc	T2D	43	-0.000253568	0.000288295	-0.506377	0.0689648	0.00467398	61213	8430446	high	rare	500kb enh
RHE-mc	T2D	44	-0.000237302	0.000956274	-0.330868	0.0689648	0.00467398	87674	8430446	low	low	500kb enh
RHE-mc	T2D	45	1.11895e-05	0.000282977	0.0156013	0.0689648	0.00467398	87675	8430446	high	low	500kb enh
RHE-mc	T2D	46	0.00254509	0.000584855	1.40573	0.0689648	0.00467398	221322	8430446	low	common	500kb enh
RHE-mc	T2D	47	0.00173743	0.000664546	0.959626	0.0689648	0.00467398	221324	8430446	high	common	500kb enh
RHE-mc	T2D	48	-0.000675154	0.00022729	-7.30378	0.0689648	0.00467398	11300	8430446	low	rare	500kb tfbs
RHE-mc	T2D	49	-0.000125847	0.000232425	-1.36141	0.0689648	0.00467398	11300	8430446	high	rare	500kb tfbs
RHE-mc	T2D	50	0.00055574	0.000634864	1.43602	0.0689648	0.00467398	47308	8430446	low	low	500kb tfbs
RHE-mc	T2D	51	0.000569409	0.000517983	1.47131	0.0689648	0.00467398	47309	8430446	high	low	500kb tfbs
RHE-mc	T2D	52	0.00181824	0.00137364	1.28319	0.0689648	0.00467398	173214	8430446	low	common	500kb tfbs
RHE-mc	T2D	53	0.0126637	0.00253056	8.93713	0.0689648	0.00467398	173215	8430446	high	common	500kb tfbs
RHE-mc	T2D	54	0.000921892	0.00132687	0.535797	0.0689648	0.00467398	210331	8430446	low	rare	500kb others
RHE-mc	T2D	55	0.000486537	0.00115753	0.282769	0.0689648	0.00467398	210333	8430446	high	rare	500kb others
RHE-mc	T2D	56	-0.000301444	0.00126192	-0.137568	0.0689648	0.00467398	267863	8430446	low	low	500kb others
RHE-mc	T2D	57	-0.000510823	0.000702578	-0.23312	0.0689648	0.00467398	267864	8430446	high	low	500kb others
RHE-mc	T2D	58	0.00752694	0.00134856	1.47034	0.0689648	0.00467398	625782	8430446	low	common	500kb others
RHE-mc	T2D	59	-0.0103664	0.00298181	-2.02502	0.0689648	0.00467398	625782	8430446	high	common	500kb others
RHE-mc	T2D	60	-0.000203583	0.000195763	-3.21906	0.0689648	0.00467398	7731	8430446	low	rare	1Mb enh
RHE-mc	T2D	61	0.000152635	0.000240197	2.41316	0.0689648	0.00467398	7732	8430446	high	rare	1Mb enh
RHE-mc	T2D	62	-0.000215073	0.000192259	-2.39708	0.0689648	0.00467398	10968	8430446	low	low	1Mb enh
RHE-mc	T2D	63	2.06155e-06	6.87744e-05	0.0229768	0.0689648	0.00467398	10968	8430446	high	low	1Mb enh
RHE-mc	T2D	64	0.000132818	0.000173412	0.573146	0.0689648	0.00467398	28328	8430446	low	common	1Mb enh
RHE-mc	T2D	65	0.000176456	0.000128438	0.761454	0.0689648	0.00467398	28328	8430446	high	common	1Mb enh
RHE-mc	T2D	66	9.33848e-05	0.000114073	6.1974	0.0689648	0.00467398	1842	8430446	low	rare	1Mb tfbs
RHE-mc	T2D	67	-5.93553e-06	8.41931e-05	-0.393906	0.0689648	0.00467398	1842	8430446	high	rare	1Mb tfbs
RHE-mc	T2D	68	7.48885e-06	0.000259887	0.11616	0.0689648	0.00467398	7881	8430446	low	low	1Mb tfbs
RHE-mc	T2D	69	-5.55968e-05	0.000149997	-0.862366	0.0689648	0.00467398	7881	8430446	high	low	1Mb tfbs
RHE-mc	T2D	70	0.000985566	0.000937935	4.03978	0.0689648	0.00467398	29823	8430446	low	common	1Mb tfbs
RHE-mc	T2D	71	-0.00071579	0.000795422	-2.93398	0.0689648	0.00467398	29823	8430446	high	common	1Mb tfbs
RHE-mc	T2D	72	-0.000150327	0.000508633	-0.504305	0.0689648	0.00467398	36439	8430446	low	rare	1Mb others
RHE-mc	T2D	73	-0.000136598	0.000250926	-0.458237	0.0689648	0.00467398	36440	8430446	high	rare	1Mb others
RHE-mc	T2D	74	0.0011932	0.000497369	3.148	0.0689648	0.00467398	46334	8430446	low	low	1Mb others
RHE-mc	T2D	75	0.000124154	0.000210302	0.327547	0.0689648	0.00467398	46335	8430446	high	low	1Mb others
RHE-mc	T2D	76	0.000175151	0.000796168	0.192116	0.0689648	0.00467398	111448	8430446	low	common	1Mb others
RHE-mc	T2D	77	0.00118332	0.000797247	1.29792	0.0689648	0.00467398	111449	8430446	high	common	1Mb others

## Sheet: Supplementary Data 4
Supplementary Data 4. SNP heritability estimates from stratified-LDSC.
method	phen	annot	h2_obs	h2_obs_se	snp_prop	h2_prop	ld	maf	main
s-LDSC	BMI	0	0.0018886	0.0012	0.0017878	0.0061	low	rare	others
s-LDSC	BMI	1	0.00032251	0.0005	0.0019746	0.001	high	rare	others
s-LDSC	BMI	2	-0.00084059	0.0009	0.0021281	-0.0027	low	low	others
s-LDSC	BMI	3	0.0016558	0.0009	0.0031042	0.0053	high	low	others
s-LDSC	BMI	4	0.0013187	0.0005	0.0044375	0.0042	low	common	others
s-LDSC	BMI	5	0.0027063	0.001	0.0083752	0.0087	high	common	others
s-LDSC	BMI	6	0.0012612	0.0019	0.0035498	0.0041	low	rare	exons
s-LDSC	BMI	7	0.0029694	0.0021	0.0033716	0.0096	high	rare	exons
s-LDSC	BMI	8	0.0016486	0.0021	0.0041049	0.0053	low	low	exons
s-LDSC	BMI	9	0.0054391	0.0038	0.0039447	0.0175	high	low	exons
s-LDSC	BMI	10	0.0042858	0.0033	0.0082526	0.0138	low	common	exons
s-LDSC	BMI	11	-0.0020609	0.003	0.0080155	-0.0066	high	common	exons
s-LDSC	BMI	12	0.00063529	0.0072	0.042583	0.002	low	rare	introns
s-LDSC	BMI	13	0.01382	0.0041	0.042637	0.0445	high	rare	introns
s-LDSC	BMI	14	0.013812	0.0056	0.058205	0.0445	low	low	introns
s-LDSC	BMI	15	0.012407	0.004	0.056	0.04	high	low	introns
s-LDSC	BMI	16	0.053269	0.0063	0.13193	0.1717	low	common	introns
s-LDSC	BMI	17	0.044504	0.0058	0.13124	0.1434	high	common	introns
s-LDSC	BMI	18	0.00081248	0.0015	0.00071503	0.0026	low	rare	1kb prom
s-LDSC	BMI	19	0.00088586	0.0013	0.00070471	0.0029	high	rare	1kb prom
s-LDSC	BMI	20	0.0015695	0.0012	0.0011202	0.0051	low	low	1kb prom
s-LDSC	BMI	21	0.0017042	0.0016	0.00085844	0.0055	high	low	1kb prom
s-LDSC	BMI	22	0.0017154	0.0016	0.0022715	0.0055	low	common	1kb prom
s-LDSC	BMI	23	-0.00082123	0.0017	0.0021642	-0.0026	high	common	1kb prom
s-LDSC	BMI	24	0.00040663	0.0009	0.00082854	0.0013	low	rare	10kb enh
s-LDSC	BMI	25	0.00031572	0.0007	0.00072867	0.001	high	rare	10kb enh
s-LDSC	BMI	26	-0.0024194	0.0009	0.0011568	-0.0078	low	low	10kb enh
s-LDSC	BMI	27	-0.00032638	0.0007	0.0010472	-0.0011	high	low	10kb enh
s-LDSC	BMI	28	0.001556	0.0014	0.0029424	0.005	low	common	10kb enh
s-LDSC	BMI	29	0.0033415	0.0014	0.0025618	0.0108	high	common	10kb enh
s-LDSC	BMI	30	0.00070551	0.0007	0.00024886	0.0023	low	rare	10kb tfbs
s-LDSC	BMI	31	0.0012028	0.0006	0.00022253	0.0039	high	rare	10kb tfbs
s-LDSC	BMI	32	0.00014882	0.0012	0.00088121	0.0005	low	low	10kb tfbs
s-LDSC	BMI	33	-0.00062427	0.0011	0.0010398	-0.002	high	low	10kb tfbs
s-LDSC	BMI	34	0.0011037	0.0023	0.0032689	0.0036	low	common	10kb tfbs
s-LDSC	BMI	35	0.0042928	0.0019	0.003457	0.0138	high	common	10kb tfbs
s-LDSC	BMI	36	0.0026584	0.0027	0.0042114	0.0086	low	rare	10kb others
s-LDSC	BMI	37	-0.0017995	0.002	0.0041299	-0.0058	high	rare	10kb others
s-LDSC	BMI	38	0.0059506	0.0021	0.0051686	0.0192	low	low	10kb others
s-LDSC	BMI	39	-0.00098508	0.0018	0.0050516	-0.0032	high	low	10kb others
s-LDSC	BMI	40	0.0021375	0.0035	0.010693	0.0069	low	common	10kb others
s-LDSC	BMI	41	0.0027164	0.0025	0.011005	0.0088	high	common	10kb others
s-LDSC	BMI	42	0.00285	0.0027	0.0071313	0.0092	low	rare	500kb enh
s-LDSC	BMI	43	0.0016524	0.002	0.0069841	0.0053	high	rare	500kb enh
s-LDSC	BMI	44	0.0060861	0.0026	0.010443	0.0196	low	low	500kb enh
s-LDSC	BMI	45	0.0030773	0.0016	0.0088899	0.0099	high	low	500kb enh
s-LDSC	BMI	46	0.0071099	0.0033	0.02716	0.0229	low	common	500kb enh
s-LDSC	BMI	47	0.0032298	0.0028	0.020664	0.0104	high	common	500kb enh
s-LDSC	BMI	48	-0.00016992	0.0014	0.0014349	-0.0005	low	rare	500kb tfbs
s-LDSC	BMI	49	0.00052845	0.0012	0.0011993	0.0017	high	rare	500kb tfbs
s-LDSC	BMI	50	-0.0011137	0.0029	0.0059009	-0.0036	low	low	500kb tfbs
s-LDSC	BMI	51	-0.00090345	0.0018	0.0049449	-0.0029	high	low	500kb tfbs
s-LDSC	BMI	52	0.010326	0.0067	0.021825	0.0333	low	common	500kb tfbs
s-LDSC	BMI	53	0.013527	0.0053	0.016299	0.0436	high	common	500kb tfbs
s-LDSC	BMI	54	0.0071463	0.0053	0.025653	0.023	low	rare	500kb others
s-LDSC	BMI	55	0.0032582	0.0048	0.022359	0.0105	high	rare	500kb others
s-LDSC	BMI	56	0.010946	0.0059	0.032093	0.0353	low	low	500kb others
s-LDSC	BMI	57	0.0029438	0.0031	0.026898	0.0095	high	low	500kb others
s-LDSC	BMI	58	0.02576	0.0079	0.076528	0.083	low	common	500kb others
s-LDSC	BMI	59	0.015023	0.0053	0.057558	0.0484	high	common	500kb others
s-LDSC	BMI	60	0.00053208	0.0007	0.00065145	0.0017	low	rare	1Mb enh
s-LDSC	BMI	61	-0.00010174	0.0004	0.00036926	-0.0003	high	rare	1Mb enh
s-LDSC	BMI	62	0.0005052	0.0007	0.00096175	0.0016	low	low	1Mb enh
s-LDSC	BMI	63	-0.00035878	0.0003	0.00060388	-0.0012	high	low	1Mb enh
s-LDSC	BMI	64	0.00040247	0.0007	0.0023659	0.0013	low	common	1Mb enh
s-LDSC	BMI	65	9.265e-05	0.0004	0.0020069	0.0003	high	common	1Mb enh
s-LDSC	BMI	66	0.00050738	0.0004	0.00017544	0.0016	low	rare	1Mb tfbs
s-LDSC	BMI	67	5.736e-05	0.0002	9.6673e-05	0.0002	high	rare	1Mb tfbs
s-LDSC	BMI	68	0.0017397	0.0008	0.00070388	0.0056	low	low	1Mb tfbs
s-LDSC	BMI	69	0.0013962	0.0008	0.00057909	0.0045	high	low	1Mb tfbs
s-LDSC	BMI	70	0.0002546	0.0013	0.002663	0.0008	low	common	1Mb tfbs
s-LDSC	BMI	71	0.0023339	0.0016	0.0022813	0.0075	high	common	1Mb tfbs
s-LDSC	BMI	72	0.00098291	0.0014	0.003034	0.0032	low	rare	1Mb others
s-LDSC	BMI	73	0.0014654	0.0013	0.0023339	0.0047	high	rare	1Mb others
s-LDSC	BMI	74	-0.00097491	0.0017	0.0037387	-0.0031	low	low	1Mb others
s-LDSC	BMI	75	-0.0010857	0.0011	0.0033784	-0.0035	high	low	1Mb others
s-LDSC	BMI	76	0.0043373	0.002	0.0094046	0.014	low	common	1Mb others
s-LDSC	BMI	77	0.00165	0.0019	0.0085713	0.0053	high	common	1Mb others
s-LDSC	CAD	0	0.00018167	0.0005	0.0017878	0.0038406	low	rare	others
s-LDSC	CAD	1	-0.00014762	0.0002	0.0019746	-0.0031208	high	rare	others
s-LDSC	CAD	2	0.00055591	0.0006	0.0021281	0.011752	low	low	others
s-LDSC	CAD	3	0.00022104	0.0003	0.0031042	0.004673	high	low	others
s-LDSC	CAD	4	-1.6926e-05	0.0003	0.0044375	-0.00035782	low	common	others
s-LDSC	CAD	5	5.4182e-05	0.0002	0.0083752	0.0011454	high	common	others
s-LDSC	CAD	6	-0.0042471	0.0017	0.0035498	-0.089785	low	rare	exons
s-LDSC	CAD	7	0.00015018	0.0009	0.0033716	0.003175	high	rare	exons
s-LDSC	CAD	8	-0.0038724	0.0016	0.0041049	-0.081865	low	low	exons
s-LDSC	CAD	9	-0.00030463	0.0009	0.0039447	-0.0064401	high	low	exons
s-LDSC	CAD	10	0.0062437	0.004	0.0082526	0.13199	low	common	exons
s-LDSC	CAD	11	0.0028298	0.0012	0.0080155	0.059824	high	common	exons
s-LDSC	CAD	12	0.0029947	0.0035	0.042583	0.06331	low	rare	introns
s-LDSC	CAD	13	0.0025274	0.0017	0.042637	0.053429	high	rare	introns
s-LDSC	CAD	14	0.001879	0.003	0.058205	0.039722	low	low	introns
s-LDSC	CAD	15	0.0012864	0.0016	0.056	0.027194	high	low	introns
s-LDSC	CAD	16	0.0079417	0.0037	0.13193	0.16789	low	common	introns
s-LDSC	CAD	17	0.005708	0.0016	0.13124	0.12067	high	common	introns
s-LDSC	CAD	18	-0.00037659	0.0005	0.00071503	-0.0079613	low	rare	1kb prom
s-LDSC	CAD	19	-4.1471e-05	0.0004	0.00070471	-0.00087672	high	rare	1kb prom
s-LDSC	CAD	20	-0.0015971	0.0008	0.0011202	-0.033764	low	low	1kb prom
s-LDSC	CAD	21	0.0004579	0.0005	0.00085844	0.0096803	high	low	1kb prom
s-LDSC	CAD	22	0.0015523	0.0011	0.0022715	0.032817	low	common	1kb prom
s-LDSC	CAD	23	3.8164e-06	0.0007	0.0021642	8.0681e-05	high	common	1kb prom
s-LDSC	CAD	24	0.0017711	0.0019	0.00082854	0.037443	low	rare	10kb enh
s-LDSC	CAD	25	-0.00074341	0.0004	0.00072867	-0.015716	high	rare	10kb enh
s-LDSC	CAD	26	0.00058411	0.0006	0.0011568	0.012348	low	low	10kb enh
s-LDSC	CAD	27	5.4004e-05	0.0004	0.0010472	0.0011417	high	low	10kb enh
s-LDSC	CAD	28	-0.0016429	0.0011	0.0029424	-0.034732	low	common	10kb enh
s-LDSC	CAD	29	0.00021465	0.0006	0.0025618	0.0045378	high	common	10kb enh
s-LDSC	CAD	30	-0.00027997	0.0003	0.00024886	-0.0059187	low	rare	10kb tfbs
s-LDSC	CAD	31	4.8164e-05	0.0002	0.00022253	0.0010182	high	rare	10kb tfbs
s-LDSC	CAD	32	0.00082984	0.0006	0.00088121	0.017543	low	low	10kb tfbs
s-LDSC	CAD	33	-0.00059583	0.0005	0.0010398	-0.012596	high	low	10kb tfbs
s-LDSC	CAD	34	0.0014237	0.0009	0.0032689	0.030097	low	common	10kb tfbs
s-LDSC	CAD	35	0.0023638	0.0012	0.003457	0.049971	high	common	10kb tfbs
s-LDSC	CAD	36	-0.0011665	0.0012	0.0042114	-0.02466	low	rare	10kb others
s-LDSC	CAD	37	0.00018569	0.0009	0.0041299	0.0039256	high	rare	10kb others
s-LDSC	CAD	38	0.0018524	0.0014	0.0051686	0.039161	low	low	10kb others
s-LDSC	CAD	39	-0.0002503	0.0009	0.0050516	-0.0052916	high	low	10kb others
s-LDSC	CAD	40	-0.00019867	0.0014	0.010693	-0.0041999	low	common	10kb others
s-LDSC	CAD	41	-0.0016029	0.0014	0.011005	-0.033887	high	common	10kb others
s-LDSC	CAD	42	0.0015494	0.0019	0.0071313	0.032755	low	rare	500kb enh
s-LDSC	CAD	43	-0.00014318	0.0008	0.0069841	-0.003027	high	rare	500kb enh
s-LDSC	CAD	44	0.0012705	0.0018	0.010443	0.026859	low	low	500kb enh
s-LDSC	CAD	45	0.00057837	0.0009	0.0088899	0.012227	high	low	500kb enh
s-LDSC	CAD	46	0.0025327	0.002	0.02716	0.053542	low	common	500kb enh
s-LDSC	CAD	47	-0.00036832	0.001	0.020664	-0.0077864	high	common	500kb enh
s-LDSC	CAD	48	-0.0014114	0.0006	0.0014349	-0.029837	low	rare	500kb tfbs
s-LDSC	CAD	49	-0.00045559	0.0005	0.0011993	-0.0096313	high	rare	500kb tfbs
s-LDSC	CAD	50	0.00090941	0.0019	0.0059009	0.019225	low	low	500kb tfbs
s-LDSC	CAD	51	-0.00059607	0.0012	0.0049449	-0.012601	high	low	500kb tfbs
s-LDSC	CAD	52	0.0058799	0.003	0.021825	0.1243	low	common	500kb tfbs
s-LDSC	CAD	53	0.00096827	0.0026	0.016299	0.02047	high	common	500kb tfbs
s-LDSC	CAD	54	0.0047532	0.0022	0.025653	0.10048	low	rare	500kb others
s-LDSC	CAD	55	0.0035852	0.0027	0.022359	0.075793	high	rare	500kb others
s-LDSC	CAD	56	-0.0042168	0.004	0.032093	-0.089144	low	low	500kb others
s-LDSC	CAD	57	0.0014429	0.0015	0.026898	0.030504	high	low	500kb others
s-LDSC	CAD	58	-0.00030494	0.0027	0.076528	-0.0064466	low	common	500kb others
s-LDSC	CAD	59	0.0024296	0.0025	0.057558	0.051363	high	common	500kb others
s-LDSC	CAD	60	-0.00048544	0.0004	0.00065145	-0.010262	low	rare	1Mb enh
s-LDSC	CAD	61	0.00026713	0.0003	0.00036926	0.0056473	high	rare	1Mb enh
s-LDSC	CAD	62	0.00068297	0.0005	0.00096175	0.014438	low	low	1Mb enh
s-LDSC	CAD	63	6.5207e-05	0.0002	0.00060388	0.0013785	high	low	1Mb enh
s-LDSC	CAD	64	-0.00014059	0.0005	0.0023659	-0.0029721	low	common	1Mb enh
s-LDSC	CAD	65	0.00017621	0.0002	0.0020069	0.0037251	high	common	1Mb enh
s-LDSC	CAD	66	6.8893e-06	0.0002	0.00017544	0.00014564	low	rare	1Mb tfbs
s-LDSC	CAD	67	0.00011266	0.0001	9.6673e-05	0.0023816	high	rare	1Mb tfbs
s-LDSC	CAD	68	0.00046592	0.0004	0.00070388	0.0098498	low	low	1Mb tfbs
s-LDSC	CAD	69	-0.00012645	0.0003	0.00057909	-0.0026733	high	low	1Mb tfbs
s-LDSC	CAD	70	0.00098593	0.0009	0.002663	0.020843	low	common	1Mb tfbs
s-LDSC	CAD	71	-0.00011073	0.0007	0.0022813	-0.002341	high	common	1Mb tfbs
s-LDSC	CAD	72	-0.00054633	0.0009	0.003034	-0.01155	low	rare	1Mb others
s-LDSC	CAD	73	-0.0002859	0.0005	0.0023339	-0.006044	high	rare	1Mb others
s-LDSC	CAD	74	-0.00019505	0.0008	0.0037387	-0.0041234	low	low	1Mb others
s-LDSC	CAD	75	0.00030629	0.0004	0.0033784	0.0064752	high	low	1Mb others
s-LDSC	CAD	76	0.00030284	0.001	0.0094046	0.0064022	low	common	1Mb others
s-LDSC	CAD	77	0.00058712	0.0007	0.0085713	0.012412	high	common	1Mb others
s-LDSC	height	0	0.0070906	0.0057	0.0017878	0.011052	low	rare	others
s-LDSC	height	1	-0.00021116	0.0026	0.0019746	-0.00032912	high	rare	others
s-LDSC	height	2	4.3252e-05	0.003	0.0021281	6.7414e-05	low	low	others
s-LDSC	height	3	0.0048605	0.005	0.0031042	0.0075757	high	low	others
s-LDSC	height	4	-0.00081193	0.0034	0.0044375	-0.0012655	low	common	others
s-LDSC	height	5	0.0097646	0.0063	0.0083752	0.015219	high	common	others
s-LDSC	height	6	0.0011262	0.004	0.0035498	0.0017553	low	rare	exons
s-LDSC	height	7	-0.0017431	0.004	0.0033716	-0.0027168	high	rare	exons
s-LDSC	height	8	-0.00076643	0.0039	0.0041049	-0.0011946	low	low	exons
s-LDSC	height	9	0.0061287	0.0047	0.0039447	0.0095524	high	low	exons
s-LDSC	height	10	0.0045206	0.0054	0.0082526	0.0070459	low	common	exons
s-LDSC	height	11	0.0099868	0.0063	0.0080155	0.015566	high	common	exons
s-LDSC	height	12	0.00099066	0.0126	0.042583	0.0015441	low	rare	introns
s-LDSC	height	13	0.020602	0.0108	0.042637	0.032111	high	rare	introns
s-LDSC	height	14	0.035166	0.0115	0.058205	0.054811	low	low	introns
s-LDSC	height	15	0.02933	0.0095	0.056	0.045714	high	low	introns
s-LDSC	height	16	0.11693	0.0159	0.13193	0.18225	low	common	introns
s-LDSC	height	17	0.092587	0.0181	0.13124	0.14431	high	common	introns
s-LDSC	height	18	-0.00092314	0.002	0.00071503	-0.0014388	low	rare	1kb prom
s-LDSC	height	19	0.00063165	0.0019	0.00070471	0.00098452	high	rare	1kb prom
s-LDSC	height	20	0.0014843	0.0024	0.0011202	0.0023136	low	low	1kb prom
s-LDSC	height	21	0.00037658	0.0023	0.00085844	0.00058695	high	low	1kb prom
s-LDSC	height	22	0.0032194	0.004	0.0022715	0.0050179	low	common	1kb prom
s-LDSC	height	23	0.0045625	0.0046	0.0021642	0.0071112	high	common	1kb prom
s-LDSC	height	24	-0.00098423	0.0019	0.00082854	-0.0015341	low	rare	10kb enh
s-LDSC	height	25	0.0017421	0.0016	0.00072867	0.0027153	high	rare	10kb enh
s-LDSC	height	26	-0.004278	0.0022	0.0011568	-0.0066678	low	low	10kb enh
s-LDSC	height	27	0.0021221	0.0021	0.0010472	0.0033075	high	low	10kb enh
s-LDSC	height	28	0.0067068	0.0045	0.0029424	0.010453	low	common	10kb enh
s-LDSC	height	29	0.0033976	0.003	0.0025618	0.0052956	high	common	10kb enh
s-LDSC	height	30	0.0015223	0.0008	0.00024886	0.0023727	low	rare	10kb tfbs
s-LDSC	height	31	0.0013943	0.0009	0.00022253	0.0021732	high	rare	10kb tfbs
s-LDSC	height	32	0.0021039	0.0023	0.00088121	0.0032792	low	low	10kb tfbs
s-LDSC	height	33	-0.00017615	0.0021	0.0010398	-0.00027455	high	low	10kb tfbs
s-LDSC	height	34	0.008197	0.0044	0.0032689	0.012776	low	common	10kb tfbs
s-LDSC	height	35	-0.0062102	0.0051	0.003457	-0.0096793	high	common	10kb tfbs
s-LDSC	height	36	-0.0037985	0.0044	0.0042114	-0.0059205	low	rare	10kb others
s-LDSC	height	37	-0.003779	0.0035	0.0041299	-0.0058901	high	rare	10kb others
s-LDSC	height	38	0.0021225	0.0049	0.0051686	0.0033081	low	low	10kb others
s-LDSC	height	39	0.0043573	0.0046	0.0050516	0.0067914	high	low	10kb others
s-LDSC	height	40	-0.0046634	0.0071	0.010693	-0.0072684	low	common	10kb others
s-LDSC	height	41	0.017738	0.0069	0.011005	0.027648	high	common	10kb others
s-LDSC	height	42	0.00037029	0.0054	0.0071313	0.00057715	low	rare	500kb enh
s-LDSC	height	43	-0.0019069	0.0033	0.0069841	-0.0029722	high	rare	500kb enh
s-LDSC	height	44	0.00086755	0.0054	0.010443	0.0013522	low	low	500kb enh
s-LDSC	height	45	0.0021941	0.0041	0.0088899	0.0034198	high	low	500kb enh
s-LDSC	height	46	0.027404	0.0076	0.02716	0.042713	low	common	500kb enh
s-LDSC	height	47	0.023668	0.0059	0.020664	0.03689	high	common	500kb enh
s-LDSC	height	48	0.00034444	0.0023	0.0014349	0.00053685	low	rare	500kb tfbs
s-LDSC	height	49	0.0021343	0.0029	0.0011993	0.0033266	high	rare	500kb tfbs
s-LDSC	height	50	0.00044385	0.0056	0.0059009	0.00069181	low	low	500kb tfbs
s-LDSC	height	51	-0.00031395	0.0049	0.0049449	-0.00048933	high	low	500kb tfbs
s-LDSC	height	52	0.0058009	0.0103	0.021825	0.0090415	low	common	500kb tfbs
s-LDSC	height	53	0.0085648	0.0097	0.016299	0.013349	high	common	500kb tfbs
s-LDSC	height	54	0.017746	0.0114	0.025653	0.02766	low	rare	500kb others
s-LDSC	height	55	0.0069009	0.0085	0.022359	0.010756	high	rare	500kb others
s-LDSC	height	56	0.027862	0.0104	0.032093	0.043426	low	low	500kb others
s-LDSC	height	57	0.010575	0.0084	0.026898	0.016483	high	low	500kb others
s-LDSC	height	58	0.063889	0.0129	0.076528	0.09958	low	common	500kb others
s-LDSC	height	59	0.042294	0.014	0.057558	0.065921	high	common	500kb others
s-LDSC	height	60	0.00081724	0.0015	0.00065145	0.0012738	low	rare	1Mb enh
s-LDSC	height	61	0.00064242	0.0016	0.00036926	0.0010013	high	rare	1Mb enh
s-LDSC	height	62	0.0031663	0.002	0.00096175	0.0049351	low	low	1Mb enh
s-LDSC	height	63	-0.00033489	0.0012	0.00060388	-0.00052198	high	low	1Mb enh
s-LDSC	height	64	0.0013831	0.002	0.0023659	0.0021558	low	common	1Mb enh
s-LDSC	height	65	0.00031325	0.0017	0.0020069	0.00048823	high	common	1Mb enh
s-LDSC	height	66	0.0001549	0.0013	0.00017544	0.00024143	low	rare	1Mb tfbs
s-LDSC	height	67	-0.00030767	0.0004	9.6673e-05	-0.00047954	high	rare	1Mb tfbs
s-LDSC	height	68	0.0010929	0.0027	0.00070388	0.0017034	low	low	1Mb tfbs
s-LDSC	height	69	0.0022488	0.0016	0.00057909	0.0035051	high	low	1Mb tfbs
s-LDSC	height	70	-0.0028611	0.0045	0.002663	-0.0044595	low	common	1Mb tfbs
s-LDSC	height	71	0.0033073	0.0026	0.0022813	0.0051549	high	common	1Mb tfbs
s-LDSC	height	72	0.0036175	0.003	0.003034	0.0056383	low	rare	1Mb others
s-LDSC	height	73	0.0024725	0.0047	0.0023339	0.0038537	high	rare	1Mb others
s-LDSC	height	74	0.0012638	0.0042	0.0037387	0.0019698	low	low	1Mb others
s-LDSC	height	75	-0.0012109	0.0038	0.0033784	-0.0018873	high	low	1Mb others
s-LDSC	height	76	0.010441	0.0071	0.0094046	0.016274	low	common	1Mb others
s-LDSC	height	77	0.004083	0.0047	0.0085713	0.0063639	high	common	1Mb others
s-LDSC	T2D	0	-0.00018825	0.0009	0.0017878	-0.002882	low	rare	others
s-LDSC	T2D	1	0.0003064	0.0003	0.0019746	0.0046907	high	rare	others
s-LDSC	T2D	2	0.00062811	0.0011	0.0021281	0.0096159	low	low	others
s-LDSC	T2D	3	0.00017962	0.0003	0.0031042	0.0027499	high	low	others
s-LDSC	T2D	4	-0.00010507	0.0004	0.0044375	-0.0016085	low	common	others
s-LDSC	T2D	5	0.00065304	0.0004	0.0083752	0.0099975	high	common	others
s-LDSC	T2D	6	-0.0037186	0.0022	0.0035498	-0.056928	low	rare	exons
s-LDSC	T2D	7	0.0011713	0.0016	0.0033716	0.017931	high	rare	exons
s-LDSC	T2D	8	-0.0019473	0.0016	0.0041049	-0.029812	low	low	exons
s-LDSC	T2D	9	-0.0011099	0.0017	0.0039447	-0.016991	high	low	exons
s-LDSC	T2D	10	0.0038472	0.0019	0.0082526	0.058898	low	common	exons
s-LDSC	T2D	11	0.0033623	0.0014	0.0080155	0.051474	high	common	exons
s-LDSC	T2D	12	0.0020203	0.0039	0.042583	0.030929	low	rare	introns
s-LDSC	T2D	13	-0.0013311	0.0021	0.042637	-0.020379	high	rare	introns
s-LDSC	T2D	14	0.0046209	0.0039	0.058205	0.070742	low	low	introns
s-LDSC	T2D	15	0.0027583	0.0019	0.056	0.042228	high	low	introns
s-LDSC	T2D	16	0.01041	0.0029	0.13193	0.15937	low	common	introns
s-LDSC	T2D	17	0.0066799	0.0025	0.13124	0.10226	high	common	introns
s-LDSC	T2D	18	-0.0014504	0.0008	0.00071503	-0.022205	low	rare	1kb prom
s-LDSC	T2D	19	-0.00058833	0.0005	0.00070471	-0.0090069	high	rare	1kb prom
s-LDSC	T2D	20	0.00040921	0.0009	0.0011202	0.0062646	low	low	1kb prom
s-LDSC	T2D	21	0.0015477	0.0009	0.00085844	0.023695	high	low	1kb prom
s-LDSC	T2D	22	-0.00041901	0.0009	0.0022715	-0.0064148	low	common	1kb prom
s-LDSC	T2D	23	0.00021456	0.0019	0.0021642	0.0032847	high	common	1kb prom
s-LDSC	T2D	24	0.00039222	0.0007	0.00082854	0.0060046	low	rare	10kb enh
s-LDSC	T2D	25	-0.0003453	0.0005	0.00072867	-0.0052863	high	rare	10kb enh
s-LDSC	T2D	26	-0.00070033	0.0007	0.0011568	-0.010722	low	low	10kb enh
s-LDSC	T2D	27	-0.0006352	0.0004	0.0010472	-0.0097244	high	low	10kb enh
s-LDSC	T2D	28	0.0012116	0.001	0.0029424	0.018548	low	common	10kb enh
s-LDSC	T2D	29	0.0003179	0.0008	0.0025618	0.0048667	high	common	10kb enh
s-LDSC	T2D	30	-0.00053391	0.0004	0.00024886	-0.0081738	low	rare	10kb tfbs
s-LDSC	T2D	31	-6.4602e-05	0.0003	0.00022253	-0.00098901	high	rare	10kb tfbs
s-LDSC	T2D	32	-0.00031831	0.0006	0.00088121	-0.004873	low	low	10kb tfbs
s-LDSC	T2D	33	0.0010155	0.0008	0.0010398	0.015547	high	low	10kb tfbs
s-LDSC	T2D	34	0.0018304	0.0011	0.0032689	0.028021	low	common	10kb tfbs
s-LDSC	T2D	35	0.0036368	0.0026	0.003457	0.055676	high	common	10kb tfbs
s-LDSC	T2D	36	0.0044885	0.0045	0.0042114	0.068716	low	rare	10kb others
s-LDSC	T2D	37	0.0023634	0.0018	0.0041299	0.036181	high	rare	10kb others
s-LDSC	T2D	38	0.0034997	0.0033	0.0051686	0.053578	low	low	10kb others
s-LDSC	T2D	39	0.00064788	0.0015	0.0050516	0.0099186	high	low	10kb others
s-LDSC	T2D	40	-0.0034152	0.0031	0.010693	-0.052284	low	common	10kb others
s-LDSC	T2D	41	-3.8567e-05	0.0018	0.011005	-0.00059044	high	common	10kb others
s-LDSC	T2D	42	0.0032096	0.0017	0.0071313	0.049136	low	rare	500kb enh
s-LDSC	T2D	43	0.0013669	0.0009	0.0069841	0.020927	high	rare	500kb enh
s-LDSC	T2D	44	-0.0011949	0.0017	0.010443	-0.018294	low	low	500kb enh
s-LDSC	T2D	45	-0.00060516	0.0009	0.0088899	-0.0092645	high	low	500kb enh
s-LDSC	T2D	46	0.0011729	0.0016	0.02716	0.017957	low	common	500kb enh
s-LDSC	T2D	47	0.0012061	0.0012	0.020664	0.018465	high	common	500kb enh
s-LDSC	T2D	48	-0.00043772	0.0007	0.0014349	-0.0067012	low	rare	500kb tfbs
s-LDSC	T2D	49	3.4818e-05	0.0005	0.0011993	0.00053303	high	rare	500kb tfbs
s-LDSC	T2D	50	0.00020641	0.0016	0.0059009	0.00316	low	low	500kb tfbs
s-LDSC	T2D	51	0.00066671	0.0014	0.0049449	0.010207	high	low	500kb tfbs
s-LDSC	T2D	52	0.0032504	0.003	0.021825	0.049762	low	common	500kb tfbs
s-LDSC	T2D	53	0.0049049	0.0035	0.016299	0.07509	high	common	500kb tfbs
s-LDSC	T2D	54	-0.0021666	0.0025	0.025653	-0.033169	low	rare	500kb others
s-LDSC	T2D	55	-0.00011904	0.0018	0.022359	-0.0018225	high	rare	500kb others
s-LDSC	T2D	56	0.0025604	0.0029	0.032093	0.039198	low	low	500kb others
s-LDSC	T2D	57	0.0029565	0.0025	0.026898	0.045262	high	low	500kb others
s-LDSC	T2D	58	0.0054728	0.0038	0.076528	0.083784	low	common	500kb others
s-LDSC	T2D	59	-0.0012615	0.0035	0.057558	-0.019312	high	common	500kb others
s-LDSC	T2D	60	-0.00012895	0.0005	0.00065145	-0.0019741	low	rare	1Mb enh
s-LDSC	T2D	61	1.5745e-05	0.0003	0.00036926	0.00024105	high	rare	1Mb enh
s-LDSC	T2D	62	0.00085631	0.0004	0.00096175	0.01311	low	low	1Mb enh
s-LDSC	T2D	63	0.00021002	0.0004	0.00060388	0.0032152	high	low	1Mb enh
s-LDSC	T2D	64	-4.8531e-05	0.0005	0.0023659	-0.00074297	low	common	1Mb enh
s-LDSC	T2D	65	-0.0001062	0.0002	0.0020069	-0.0016258	high	common	1Mb enh
s-LDSC	T2D	66	-0.00012952	0.0002	0.00017544	-0.0019829	low	rare	1Mb tfbs
s-LDSC	T2D	67	-1.0076e-06	0.0002	9.6673e-05	-1.5425e-05	high	rare	1Mb tfbs
s-LDSC	T2D	68	0.0010182	0.0005	0.00070388	0.015587	low	low	1Mb tfbs
s-LDSC	T2D	69	0.00013288	0.0004	0.00057909	0.0020343	high	low	1Mb tfbs
s-LDSC	T2D	70	0.0020311	0.0009	0.002663	0.031094	low	common	1Mb tfbs
s-LDSC	T2D	71	-0.00058097	0.0008	0.0022813	-0.0088942	high	common	1Mb tfbs
s-LDSC	T2D	72	0.00030724	0.0008	0.003034	0.0047036	low	rare	1Mb others
s-LDSC	T2D	73	0.0011917	0.0005	0.0023339	0.018244	high	rare	1Mb others
s-LDSC	T2D	74	-0.00080511	0.0009	0.0037387	-0.012326	low	low	1Mb others
s-LDSC	T2D	75	-0.00015008	0.0007	0.0033784	-0.0022977	high	low	1Mb others
s-LDSC	T2D	76	-0.0019622	0.0009	0.0094046	-0.030039	low	common	1Mb others
s-LDSC	T2D	77	0.00094286	0.0009	0.0085713	0.014434	high	common	1Mb others

## Sheet: Supplementary Data 5
Supplementary Data 5. SNP heritability estimates from SumHer.
Component	Heritability	Her_SD	Share	SD_Share	Expected	Enrichment	SD_Enrichment	ld	maf	main	h2_tot	se_tot	phen	method
6	0.011484	0.001522	0.011649	0.001541	0.002439	4.77515	0.631546	low	rare	exons	0.985845	0.006927	height	SumHer
7	0.007242	0.001473	0.007346	0.001494	0.002439	3.01127	0.612413	high	rare	exons	0.985845	0.006927	height	SumHer
8	0.038984	0.003167	0.039544	0.003191	0.002981	13.2643	1.07039	low	low	exons	0.985845	0.006927	height	SumHer
9	0.022768	0.002369	0.023095	0.002391	0.002981	7.74683	0.802158	high	low	exons	0.985845	0.006927	height	SumHer
10	0.067784	0.003936	0.068757	0.003968	0.006347	10.8332	0.625238	low	common	exons	0.985845	0.006927	height	SumHer
11	0.016731	0.002235	0.016972	0.002265	0.006347	2.67397	0.356902	high	common	exons	0.985845	0.006927	height	SumHer
12	0.011335	0.003988	0.011498	0.00403	0.037383	0.307566	0.107812	low	rare	introns	0.985845	0.006927	height	SumHer
13	0.015536	0.003088	0.015759	0.003129	0.037383	0.421569	0.083694	high	rare	introns	0.985845	0.006927	height	SumHer
14	0.077924	0.006067	0.079042	0.006081	0.051731	1.52795	0.117543	low	low	introns	0.985845	0.006927	height	SumHer
15	0.038892	0.003649	0.039451	0.003688	0.051731	0.762616	0.071296	high	low	introns	0.985845	0.006927	height	SumHer
16	0.182339	0.004837	0.184957	0.005036	0.123932	1.49241	0.040636	low	common	introns	0.985845	0.006927	height	SumHer
17	0.098141	0.003912	0.09955	0.003991	0.123932	0.803264	0.0322	high	common	introns	0.985845	0.006927	height	SumHer
18	0.000252	0.000606	0.000256	0.000614	0.000533	0.480243	1.15276	low	rare	1kb_prom	0.985845	0.006927	height	SumHer
19	0.00171	0.000717	0.001735	0.000728	0.000533	3.25385	1.36495	high	rare	1kb_prom	0.985845	0.006927	height	SumHer
20	0.002464	0.001137	0.002499	0.001153	0.000772	3.23803	1.49442	low	low	1kb_prom	0.985845	0.006927	height	SumHer
21	0.001638	0.000831	0.001662	0.000843	0.000772	2.15297	1.09235	high	low	1kb_prom	0.985845	0.006927	height	SumHer
22	0.002783	0.001428	0.002823	0.001448	0.001833	1.54004	0.789992	low	common	1kb_prom	0.985845	0.006927	height	SumHer
23	0.008306	0.001438	0.008426	0.001457	0.001833	4.59543	0.794663	high	common	1kb_prom	0.985845	0.006927	height	SumHer
24	0.000682	0.000663	0.000692	0.000673	0.000632	1.0951	1.06489	low	rare	10kb_enh	0.985845	0.006927	height	SumHer
25	0.001516	0.000703	0.001538	0.000713	0.000632	2.43483	1.12838	high	rare	10kb_enh	0.985845	0.006927	height	SumHer
26	0.005202	0.001327	0.005276	0.001345	0.00091	5.79789	1.47808	low	low	10kb_enh	0.985845	0.006927	height	SumHer
27	0.002367	0.000977	0.002401	0.00099	0.00091	2.63774	1.0882	high	low	10kb_enh	0.985845	0.006927	height	SumHer
28	0.009886	0.001789	0.010028	0.001814	0.002175	4.61088	0.834266	low	common	10kb_enh	0.985845	0.006927	height	SumHer
29	0.003823	0.00126	0.003878	0.001278	0.002175	1.78307	0.587665	high	common	10kb_enh	0.985845	0.006927	height	SumHer
30	0.000324	0.000254	0.000328	0.000257	0.000167	1.96458	1.54021	low	rare	10kb_tfbs	0.985845	0.006927	height	SumHer
31	-5e-05	7e-05	-5.1e-05	7.1e-05	0.000167	-0.302271	0.427487	high	rare	10kb_tfbs	0.985845	0.006927	height	SumHer
32	0.00069	0.000803	0.0007	0.000814	0.00073	0.958441	1.11494	low	low	10kb_tfbs	0.985845	0.006927	height	SumHer
33	0.002643	0.000786	0.00268	0.000797	0.00073	3.67142	1.09217	high	low	10kb_tfbs	0.985845	0.006927	height	SumHer
34	0.013284	0.002151	0.013474	0.002182	0.002556	5.27103	0.85347	low	common	10kb_tfbs	0.985845	0.006927	height	SumHer
35	0.006383	0.001355	0.006475	0.001374	0.002556	2.53298	0.537343	high	common	10kb_tfbs	0.985845	0.006927	height	SumHer
36	0.003817	0.001478	0.003872	0.001498	0.003077	1.25854	0.486978	low	rare	10kb_others	0.985845	0.006927	height	SumHer
37	0.002249	0.001423	0.002281	0.001443	0.003077	0.741462	0.469142	high	rare	10kb_others	0.985845	0.006927	height	SumHer
38	0.011941	0.002477	0.012112	0.00251	0.003938	3.07555	0.637316	low	low	10kb_others	0.985845	0.006927	height	SumHer
39	0.013922	0.002078	0.014122	0.002104	0.003938	3.58576	0.534134	high	low	10kb_others	0.985845	0.006927	height	SumHer
40	0.032124	0.00302	0.032585	0.003067	0.008813	3.6975	0.348017	low	common	10kb_others	0.985845	0.006927	height	SumHer
41	0.016043	0.002123	0.016273	0.002152	0.008813	1.84651	0.244215	high	common	10kb_others	0.985845	0.006927	height	SumHer
42	0.006153	0.002048	0.006241	0.002074	0.007261	0.859558	0.285668	low	rare	500kb_enh	0.985845	0.006927	height	SumHer
43	0.008177	0.001813	0.008295	0.001838	0.007261	1.14238	0.253118	high	rare	500kb_enh	0.985845	0.006927	height	SumHer
44	0.019241	0.003224	0.019517	0.003262	0.0104	1.87668	0.313696	low	low	500kb_enh	0.985845	0.006927	height	SumHer
45	0.00426	0.001787	0.004321	0.001812	0.0104	0.415511	0.174278	high	low	500kb_enh	0.985845	0.006927	height	SumHer
46	0.057635	0.003212	0.058462	0.003271	0.026253	2.22691	0.124579	low	common	500kb_enh	0.985845	0.006927	height	SumHer
47	0.018095	0.002047	0.018355	0.00208	0.026253	0.699168	0.079212	high	common	500kb_enh	0.985845	0.006927	height	SumHer
48	-0.000304	0.000512	-0.000308	0.000519	0.00134	-0.229864	0.387109	low	rare	500kb_tfbs	0.985845	0.006927	height	SumHer
49	6.5e-05	0.000164	6.6e-05	0.000166	0.00134	0.049524	0.123992	high	rare	500kb_tfbs	0.985845	0.006927	height	SumHer
50	0.006313	0.00194	0.006404	0.001968	0.005612	1.14122	0.350644	low	low	500kb_tfbs	0.985845	0.006927	height	SumHer
51	0.001745	0.000836	0.00177	0.000848	0.005612	0.3155	0.151145	high	low	500kb_tfbs	0.985845	0.006927	height	SumHer
52	0.022942	0.0032	0.023272	0.00325	0.020546	1.13265	0.158203	low	common	500kb_tfbs	0.985845	0.006927	height	SumHer
53	0.010183	0.001546	0.010329	0.001569	0.020546	0.502705	0.076358	high	common	500kb_tfbs	0.985845	0.006927	height	SumHer
54	0.0037	0.00333	0.003754	0.003374	0.024949	0.150451	0.135235	low	rare	500kb_others	0.985845	0.006927	height	SumHer
55	-0.001578	0.002555	-0.001601	0.002592	0.024949	-0.064167	0.103907	high	rare	500kb_others	0.985845	0.006927	height	SumHer
56	0.008898	0.004485	0.009026	0.004543	0.031773	0.28406	0.142981	low	low	500kb_others	0.985845	0.006927	height	SumHer
57	-0.002598	0.002133	-0.002636	0.002164	0.031773	-0.082952	0.068104	high	low	500kb_others	0.985845	0.006927	height	SumHer
58	0.061578	0.004235	0.062462	0.004323	0.074229	0.841479	0.058245	low	common	500kb_others	0.985845	0.006927	height	SumHer
59	0.013464	0.002237	0.013657	0.002272	0.074229	0.183986	0.030613	high	common	500kb_others	0.985845	0.006927	height	SumHer
60	-0.000592	0.000656	-0.0006	0.000665	0.000917	-0.654771	0.725565	low	rare	1Mb_enh	0.985845	0.006927	height	SumHer
61	-0.000103	0.000492	-0.000104	0.000499	0.000917	-0.113793	0.54421	high	rare	1Mb_enh	0.985845	0.006927	height	SumHer
62	0.001662	0.000935	0.001686	0.000948	0.001301	1.29599	0.728521	low	low	1Mb_enh	0.985845	0.006927	height	SumHer
63	-8.5e-05	0.000405	-8.6e-05	0.000411	0.001301	-0.066396	0.315898	high	low	1Mb_enh	0.985845	0.006927	height	SumHer
64	0.00579	0.000886	0.005873	0.000899	0.00336	1.74777	0.267657	low	common	1Mb_enh	0.985845	0.006927	height	SumHer
65	1.4e-05	0.00029	1.4e-05	0.000295	0.00336	0.004094	0.087694	high	common	1Mb_enh	0.985845	0.006927	height	SumHer
68	-0.000223	0.000542	-0.000226	0.00055	0.000935	-0.241686	0.5884	low	low	1Mb_tfbs	0.985845	0.006927	height	SumHer
69	-7.1e-05	0.000248	-7.2e-05	0.000252	0.000935	-0.077505	0.269301	high	low	1Mb_tfbs	0.985845	0.006927	height	SumHer
70	0.002306	0.000854	0.002339	0.000867	0.003538	0.661155	0.244945	low	common	1Mb_tfbs	0.985845	0.006927	height	SumHer
71	0.0011	0.000422	0.001116	0.000428	0.003538	0.315464	0.120946	high	common	1Mb_tfbs	0.985845	0.006927	height	SumHer
72	-0.000973	0.001238	-0.000987	0.001256	0.004322	-0.228268	0.290625	low	rare	1Mb_others	0.985845	0.006927	height	SumHer
73	-0.000321	0.000912	-0.000325	0.000925	0.004322	-0.075283	0.21396	high	rare	1Mb_others	0.985845	0.006927	height	SumHer
74	-0.003777	0.001351	-0.003832	0.001371	0.005496	-0.697161	0.249442	low	low	1Mb_others	0.985845	0.006927	height	SumHer
75	0.001048	0.000791	0.001063	0.000803	0.005496	0.193335	0.146025	high	low	1Mb_others	0.985845	0.006927	height	SumHer
76	0.003394	0.001037	0.003443	0.001052	0.01322	0.260427	0.079578	low	common	1Mb_others	0.985845	0.006927	height	SumHer
77	0.001096	0.000616	0.001112	0.000625	0.01322	0.084109	0.047312	high	common	1Mb_others	0.985845	0.006927	height	SumHer
NA	0.004451	0.000722	0.004515	0.000731	0.027197	0.165998	0.026876	background	background	background	0.985845	0.006927	height	SumHer
6	0.000574	0.00098	0.007836	0.01335	0.002439	3.21206	5.47239	low	rare	exons	0.073262	0.004271	CAD	SumHer
7	0.000736	0.000793	0.010051	0.010823	0.002439	4.12026	4.43673	high	rare	exons	0.073262	0.004271	CAD	SumHer
8	0.002612	0.001182	0.035654	0.016171	0.002981	11.9597	5.42425	low	low	exons	0.073262	0.004271	CAD	SumHer
9	0.001789	0.000642	0.024414	0.008857	0.002981	8.18933	2.97087	high	low	exons	0.073262	0.004271	CAD	SumHer
10	0.004024	0.000935	0.054931	0.013135	0.006347	8.65482	2.0696	low	common	exons	0.073262	0.004271	CAD	SumHer
11	0.001501	0.000408	0.020488	0.00569	0.006347	3.22794	0.896526	high	common	exons	0.073262	0.004271	CAD	SumHer
12	0.000618	0.003099	0.008434	0.042131	0.037383	0.225608	1.12701	low	rare	introns	0.073262	0.004271	CAD	SumHer
13	0.000477	0.001924	0.006513	0.026232	0.037383	0.174221	0.701714	high	rare	introns	0.073262	0.004271	CAD	SumHer
14	0.004665	0.003241	0.063681	0.043767	0.051731	1.23101	0.84605	low	low	introns	0.073262	0.004271	CAD	SumHer
15	0.000949	0.001276	0.012953	0.017404	0.051731	0.250395	0.336427	high	low	introns	0.073262	0.004271	CAD	SumHer
16	0.017174	0.001835	0.23442	0.028708	0.123932	1.89152	0.231643	low	common	introns	0.073262	0.004271	CAD	SumHer
17	0.006845	0.000814	0.093435	0.012586	0.123932	0.753921	0.101554	high	common	introns	0.073262	0.004271	CAD	SumHer
18	-0.000136	0.000461	-0.001853	0.006298	0.000533	-3.47667	11.8181	low	rare	1kb_prom	0.073262	0.004271	CAD	SumHer
19	-0.000321	0.000342	-0.004388	0.004675	0.000533	-8.2317	8.77037	high	rare	1kb_prom	0.073262	0.004271	CAD	SumHer
20	0.00033	0.000571	0.004501	0.007798	0.000772	5.83103	10.1025	low	low	1kb_prom	0.073262	0.004271	CAD	SumHer
21	0.000451	0.000327	0.006157	0.004472	0.000772	7.97689	5.7945	high	low	1kb_prom	0.073262	0.004271	CAD	SumHer
22	0.000549	0.000466	0.007493	0.006382	0.001833	4.0869	3.48116	low	common	1kb_prom	0.073262	0.004271	CAD	SumHer
23	4.9e-05	0.000209	0.000672	0.002848	0.001833	0.366442	1.55332	high	common	1kb_prom	0.073262	0.004271	CAD	SumHer
24	-0.000114	0.000501	-0.001551	0.006844	0.000632	-2.45587	10.8367	low	rare	10kb_enh	0.073262	0.004271	CAD	SumHer
25	-0.000123	0.000373	-0.001675	0.005091	0.000632	-2.65202	8.06126	high	rare	10kb_enh	0.073262	0.004271	CAD	SumHer
26	0.000155	0.000599	0.002112	0.00818	0.00091	2.32055	8.98856	low	low	10kb_enh	0.073262	0.004271	CAD	SumHer
27	-6.5e-05	0.000294	-0.000891	0.00401	0.00091	-0.979049	4.40552	high	low	10kb_enh	0.073262	0.004271	CAD	SumHer
28	0.000792	0.000456	0.010814	0.006258	0.002175	4.97224	2.87723	low	common	10kb_enh	0.073262	0.004271	CAD	SumHer
29	-0.000212	0.000187	-0.002888	0.002557	0.002175	-1.3277	1.17556	high	common	10kb_enh	0.073262	0.004271	CAD	SumHer
30	-0.000133	0.000149	-0.001811	0.002042	0.000167	-10.8366	12.2178	low	rare	10kb_tfbs	0.073262	0.004271	CAD	SumHer
31	-4.4e-05	4.4e-05	-0.000602	0.000595	0.000167	-3.60046	3.56144	high	rare	10kb_tfbs	0.073262	0.004271	CAD	SumHer
32	0.000322	0.000466	0.004397	0.006358	0.00073	6.02256	8.70864	low	low	10kb_tfbs	0.073262	0.004271	CAD	SumHer
33	-0.000123	0.000148	-0.001683	0.002021	0.00073	-2.30545	2.76824	high	low	10kb_tfbs	0.073262	0.004271	CAD	SumHer
34	0.000274	0.00051	0.003745	0.006959	0.002556	1.46498	2.72218	low	common	10kb_tfbs	0.073262	0.004271	CAD	SumHer
35	0.000606	0.000261	0.00827	0.003598	0.002556	3.23507	1.40766	high	common	10kb_tfbs	0.073262	0.004271	CAD	SumHer
36	-4.3e-05	0.00109	-0.000582	0.014883	0.003077	-0.189084	4.83729	low	rare	10kb_others	0.073262	0.004271	CAD	SumHer
37	0.000896	0.000902	0.012224	0.012314	0.003077	3.97309	4.00242	high	rare	10kb_others	0.073262	0.004271	CAD	SumHer
38	8e-05	0.001223	0.00109	0.016694	0.003938	0.276728	4.23892	low	low	10kb_others	0.073262	0.004271	CAD	SumHer
39	0.000802	0.00067	0.01095	0.009158	0.003938	2.78039	2.32543	high	low	10kb_others	0.073262	0.004271	CAD	SumHer
40	0.00252	0.000876	0.034394	0.012135	0.008813	3.90276	1.37696	low	common	10kb_others	0.073262	0.004271	CAD	SumHer
41	0.000938	0.000443	0.01281	0.006098	0.008813	1.45352	0.691943	high	common	10kb_others	0.073262	0.004271	CAD	SumHer
42	0.000915	0.001621	0.012486	0.022025	0.007261	1.71957	3.03335	low	rare	500kb_enh	0.073262	0.004271	CAD	SumHer
43	-0.000582	0.001174	-0.007949	0.016045	0.007261	-1.09475	2.20976	high	rare	500kb_enh	0.073262	0.004271	CAD	SumHer
44	1.4e-05	0.001789	0.000184	0.024419	0.0104	0.017726	2.34805	low	low	500kb_enh	0.073262	0.004271	CAD	SumHer
45	0.001642	0.000873	0.022408	0.011962	0.0104	2.15468	1.15023	high	low	500kb_enh	0.073262	0.004271	CAD	SumHer
46	0.004345	0.001061	0.059309	0.01492	0.026253	2.25917	0.56834	low	common	500kb_enh	0.073262	0.004271	CAD	SumHer
47	0.001424	0.000535	0.019439	0.007413	0.026253	0.740438	0.282368	high	common	500kb_enh	0.073262	0.004271	CAD	SumHer
48	-9.2e-05	0.00043	-0.001256	0.005873	0.00134	-0.936977	4.38141	low	rare	500kb_tfbs	0.073262	0.004271	CAD	SumHer
49	-1.3e-05	0.000121	-0.000177	0.001651	0.00134	-0.132027	1.23199	high	rare	500kb_tfbs	0.073262	0.004271	CAD	SumHer
50	0.000994	0.001171	0.013571	0.015979	0.005612	2.41839	2.84755	low	low	500kb_tfbs	0.073262	0.004271	CAD	SumHer
51	-4e-05	0.000422	-0.000544	0.005764	0.005612	-0.097004	1.02718	high	low	500kb_tfbs	0.073262	0.004271	CAD	SumHer
52	0.001406	0.001194	0.019195	0.016352	0.020546	0.934258	0.795885	low	common	500kb_tfbs	0.073262	0.004271	CAD	SumHer
53	0.001055	0.000526	0.014397	0.007239	0.020546	0.700718	0.352346	high	common	500kb_tfbs	0.073262	0.004271	CAD	SumHer
54	-0.001557	0.002756	-0.021252	0.037995	0.024949	-0.851803	1.52291	low	rare	500kb_others	0.073262	0.004271	CAD	SumHer
55	0.002026	0.001901	0.027654	0.025853	0.024949	1.10843	1.03623	high	rare	500kb_others	0.073262	0.004271	CAD	SumHer
56	0.000118	0.00292	0.001614	0.039848	0.031773	0.050801	1.25415	low	low	500kb_others	0.073262	0.004271	CAD	SumHer
57	0.00093	0.00122	0.012691	0.016645	0.031773	0.399428	0.523856	high	low	500kb_others	0.073262	0.004271	CAD	SumHer
58	0.008228	0.001782	0.112315	0.025334	0.074229	1.51309	0.341302	low	common	500kb_others	0.073262	0.004271	CAD	SumHer
59	0.000861	0.000718	0.011754	0.009849	0.074229	0.158352	0.132681	high	common	500kb_others	0.073262	0.004271	CAD	SumHer
60	-0.000435	0.000579	-0.005931	0.007921	0.000917	-6.46739	8.63798	low	rare	1Mb_enh	0.073262	0.004271	CAD	SumHer
61	0.000181	0.000429	0.00247	0.005851	0.000917	2.69317	6.37913	high	rare	1Mb_enh	0.073262	0.004271	CAD	SumHer
62	0.000542	0.000648	0.007392	0.008838	0.001301	5.68156	6.79294	low	low	1Mb_enh	0.073262	0.004271	CAD	SumHer
63	0.000398	0.000285	0.005438	0.003897	0.001301	4.18023	2.99525	high	low	1Mb_enh	0.073262	0.004271	CAD	SumHer
64	0.000601	0.000355	0.008209	0.004871	0.00336	2.44305	1.44971	low	common	1Mb_enh	0.073262	0.004271	CAD	SumHer
65	-6.8e-05	0.000124	-0.000922	0.001686	0.00336	-0.274503	0.501878	high	common	1Mb_enh	0.073262	0.004271	CAD	SumHer
68	0.000177	0.000463	0.002422	0.006317	0.000935	2.59135	6.75707	low	low	1Mb_tfbs	0.073262	0.004271	CAD	SumHer
69	-3.5e-05	0.000155	-0.000471	0.002118	0.000935	-0.50387	2.26529	high	low	1Mb_tfbs	0.073262	0.004271	CAD	SumHer
70	0.000391	0.000447	0.005338	0.006104	0.003538	1.50891	1.72546	low	common	1Mb_tfbs	0.073262	0.004271	CAD	SumHer
71	0.000159	0.000172	0.002171	0.002349	0.003538	0.613797	0.663944	high	common	1Mb_tfbs	0.073262	0.004271	CAD	SumHer
72	-0.000856	0.001138	-0.011686	0.015624	0.004322	-2.70372	3.61477	low	rare	1Mb_others	0.073262	0.004271	CAD	SumHer
73	-0.000479	0.000718	-0.006542	0.009815	0.004322	-1.51354	2.27082	high	rare	1Mb_others	0.073262	0.004271	CAD	SumHer
74	0.000225	0.001151	0.003069	0.015705	0.005496	0.558365	2.85743	low	low	1Mb_others	0.073262	0.004271	CAD	SumHer
75	1.5e-05	0.000458	0.000211	0.006245	0.005496	0.038346	1.13633	high	low	1Mb_others	0.073262	0.004271	CAD	SumHer
76	0.000878	0.000647	0.011981	0.008877	0.01322	0.906263	0.671521	low	common	1Mb_others	0.073262	0.004271	CAD	SumHer
77	-9.7e-05	0.000227	-0.001321	0.003095	0.01322	-0.099897	0.234144	high	common	1Mb_others	0.073262	0.004271	CAD	SumHer
NA	0.000573	0.000526	0.007816	0.007159	0.027197	0.287387	0.263219	background	background	background	0.073262	0.004271	CAD	SumHer
6	0.000947	0.001008	0.008127	0.008632	0.002439	3.33131	3.53832	low	rare	exons	0.116471	0.004407	T2D	SumHer
7	0.000748	0.00084	0.00642	0.007208	0.002439	2.63155	2.95474	high	rare	exons	0.116471	0.004407	T2D	SumHer
8	0.001309	0.001182	0.011242	0.01014	0.002981	3.77083	3.40132	low	low	exons	0.116471	0.004407	T2D	SumHer
9	0.001226	0.00066	0.010526	0.005676	0.002981	3.53064	1.90386	high	low	exons	0.116471	0.004407	T2D	SumHer
10	0.006206	0.001065	0.053287	0.009334	0.006347	8.39574	1.47069	low	common	exons	0.116471	0.004407	T2D	SumHer
11	0.00135	0.000426	0.011587	0.003681	0.006347	1.82564	0.579937	high	common	exons	0.116471	0.004407	T2D	SumHer
12	0.001684	0.003188	0.014461	0.027183	0.037383	0.386832	0.727166	low	rare	introns	0.116471	0.004407	T2D	SumHer
13	0.001232	0.001979	0.01058	0.016959	0.037383	0.283027	0.453663	high	rare	introns	0.116471	0.004407	T2D	SumHer
14	0.009426	0.003437	0.080926	0.029127	0.051731	1.56436	0.563055	low	low	introns	0.116471	0.004407	T2D	SumHer
15	0.003661	0.00142	0.031429	0.012202	0.051731	0.607538	0.235878	high	low	introns	0.116471	0.004407	T2D	SumHer
16	0.031918	0.002086	0.274044	0.020726	0.123932	2.21125	0.167235	low	common	introns	0.116471	0.004407	T2D	SumHer
17	0.008011	0.00091	0.068778	0.008336	0.123932	0.554963	0.067263	high	common	introns	0.116471	0.004407	T2D	SumHer
18	0.000166	0.000477	0.001422	0.00409	0.000533	2.66878	7.67403	low	rare	1kb_prom	0.116471	0.004407	T2D	SumHer
19	0.000349	0.000376	0.002997	0.003225	0.000533	5.62294	6.05046	high	rare	1kb_prom	0.116471	0.004407	T2D	SumHer
20	0.000199	0.000587	0.001712	0.005036	0.000772	2.21815	6.52475	low	low	1kb_prom	0.116471	0.004407	T2D	SumHer
21	6.7e-05	0.000299	0.000574	0.002565	0.000772	0.744279	3.32276	high	low	1kb_prom	0.116471	0.004407	T2D	SumHer
22	0.000633	0.00052	0.005431	0.004466	0.001833	2.96224	2.43614	low	common	1kb_prom	0.116471	0.004407	T2D	SumHer
23	0.000412	0.000239	0.003533	0.002052	0.001833	1.92714	1.1194	high	common	1kb_prom	0.116471	0.004407	T2D	SumHer
24	0.000344	0.000526	0.002958	0.004514	0.000632	4.68345	7.14842	low	rare	10kb_enh	0.116471	0.004407	T2D	SumHer
25	0.000282	0.000414	0.00242	0.003554	0.000632	3.83153	5.62718	high	rare	10kb_enh	0.116471	0.004407	T2D	SumHer
26	0.000327	0.000627	0.002809	0.005379	0.00091	3.08722	5.91108	low	low	10kb_enh	0.116471	0.004407	T2D	SumHer
27	-0.000361	0.000297	-0.003102	0.002551	0.00091	-3.40808	2.80233	high	low	10kb_enh	0.116471	0.004407	T2D	SumHer
28	0.000974	0.000476	0.008367	0.0041	0.002175	3.84696	1.88518	low	common	10kb_enh	0.116471	0.004407	T2D	SumHer
29	-0.000144	0.000212	-0.001232	0.001823	0.002175	-0.566669	0.838095	high	common	10kb_enh	0.116471	0.004407	T2D	SumHer
30	-7e-05	0.000155	-0.0006	0.001335	0.000167	-3.59031	7.98546	low	rare	10kb_tfbs	0.116471	0.004407	T2D	SumHer
31	-7.4e-05	3.9e-05	-0.000638	0.000339	0.000167	-3.81841	2.02852	high	rare	10kb_tfbs	0.116471	0.004407	T2D	SumHer
32	-0.000107	0.00045	-0.000918	0.003863	0.00073	-1.25753	5.29179	low	low	10kb_tfbs	0.116471	0.004407	T2D	SumHer
33	-9.8e-05	0.000162	-0.000839	0.001391	0.00073	-1.14912	1.90488	high	low	10kb_tfbs	0.116471	0.004407	T2D	SumHer
34	0.000333	0.000508	0.002855	0.004362	0.002556	1.11694	1.70632	low	common	10kb_tfbs	0.116471	0.004407	T2D	SumHer
35	2.2e-05	0.000215	0.000186	0.001848	0.002556	0.072807	0.723007	high	common	10kb_tfbs	0.116471	0.004407	T2D	SumHer
36	-0.00022	0.001104	-0.001893	0.009488	0.003077	-0.615146	3.08393	low	rare	10kb_others	0.116471	0.004407	T2D	SumHer
37	1e-05	0.000881	8.7e-05	0.007567	0.003077	0.028172	2.45949	high	rare	10kb_others	0.116471	0.004407	T2D	SumHer
38	0.001682	0.001319	0.014439	0.011312	0.003938	3.66639	2.87237	low	low	10kb_others	0.116471	0.004407	T2D	SumHer
39	0.00078	0.000679	0.006693	0.005833	0.003938	1.69949	1.48096	high	low	10kb_others	0.116471	0.004407	T2D	SumHer
40	0.003567	0.000972	0.030628	0.008425	0.008813	3.47534	0.956009	low	common	10kb_others	0.116471	0.004407	T2D	SumHer
41	0.001559	0.000465	0.013382	0.004022	0.008813	1.51851	0.456359	high	common	10kb_others	0.116471	0.004407	T2D	SumHer
42	0.000259	0.001638	0.002222	0.014049	0.007261	0.306081	1.93494	low	rare	500kb_enh	0.116471	0.004407	T2D	SumHer
43	-0.000163	0.001203	-0.001398	0.010333	0.007261	-0.192539	1.4231	high	rare	500kb_enh	0.116471	0.004407	T2D	SumHer
44	0.001266	0.001881	0.01087	0.016126	0.0104	1.04527	1.55058	low	low	500kb_enh	0.116471	0.004407	T2D	SumHer
45	0.000901	0.000864	0.007738	0.00742	0.0104	0.744015	0.713475	high	low	500kb_enh	0.116471	0.004407	T2D	SumHer
46	0.00428	0.00111	0.03675	0.009646	0.026253	1.39985	0.36743	low	common	500kb_enh	0.116471	0.004407	T2D	SumHer
47	0.00116	0.000559	0.00996	0.004819	0.026253	0.379369	0.183552	high	common	500kb_enh	0.116471	0.004407	T2D	SumHer
48	-7.7e-05	0.000439	-0.000658	0.003771	0.00134	-0.491052	2.81329	low	rare	500kb_tfbs	0.116471	0.004407	T2D	SumHer
49	-7.4e-05	0.00012	-0.000631	0.001033	0.00134	-0.470959	0.770963	high	rare	500kb_tfbs	0.116471	0.004407	T2D	SumHer
50	0.000414	0.001205	0.003556	0.010343	0.005612	0.633665	1.84317	low	low	500kb_tfbs	0.116471	0.004407	T2D	SumHer
51	0.000445	0.000428	0.003822	0.003677	0.005612	0.681065	0.655167	high	low	500kb_tfbs	0.116471	0.004407	T2D	SumHer
52	0.002275	0.001319	0.019536	0.011355	0.020546	0.950828	0.552664	low	common	500kb_tfbs	0.116471	0.004407	T2D	SumHer
53	0.000666	0.000554	0.005718	0.00476	0.020546	0.278319	0.231693	high	common	500kb_tfbs	0.116471	0.004407	T2D	SumHer
54	0.000848	0.002811	0.007277	0.024055	0.024949	0.291684	0.964167	low	rare	500kb_others	0.116471	0.004407	T2D	SumHer
55	-0.000669	0.00196	-0.005741	0.016848	0.024949	-0.230115	0.675301	high	rare	500kb_others	0.116471	0.004407	T2D	SumHer
56	0.004305	0.003046	0.036962	0.025991	0.031773	1.16331	0.818029	low	low	500kb_others	0.116471	0.004407	T2D	SumHer
57	0.000506	0.001234	0.00434	0.010594	0.031773	0.136601	0.333432	high	low	500kb_others	0.116471	0.004407	T2D	SumHer
58	0.014188	0.001941	0.121819	0.017361	0.074229	1.64112	0.233888	low	common	500kb_others	0.116471	0.004407	T2D	SumHer
59	0.001462	0.00077	0.012555	0.006639	0.074229	0.169144	0.089433	high	common	500kb_others	0.116471	0.004407	T2D	SumHer
60	-0.000131	0.000592	-0.001122	0.005086	0.000917	-1.22311	5.54628	low	rare	1Mb_enh	0.116471	0.004407	T2D	SumHer
61	-0.000384	0.000401	-0.003295	0.003444	0.000917	-3.59295	3.75472	high	rare	1Mb_enh	0.116471	0.004407	T2D	SumHer
62	0.000445	0.000653	0.003823	0.005606	0.001301	2.93849	4.30931	low	low	1Mb_enh	0.116471	0.004407	T2D	SumHer
63	0.000197	0.000279	0.00169	0.002394	0.001301	1.29879	1.8399	high	low	1Mb_enh	0.116471	0.004407	T2D	SumHer
64	0.000204	0.000327	0.001753	0.002806	0.00336	0.521675	0.835166	low	common	1Mb_enh	0.116471	0.004407	T2D	SumHer
65	0.000275	0.000177	0.002362	0.001526	0.00336	0.702917	0.454057	high	common	1Mb_enh	0.116471	0.004407	T2D	SumHer
68	0.000664	0.000527	0.005701	0.004524	0.000935	6.09804	4.83959	low	low	1Mb_tfbs	0.116471	0.004407	T2D	SumHer
69	6.8e-05	0.000156	0.000583	0.001342	0.000935	0.62364	1.43602	high	low	1Mb_tfbs	0.116471	0.004407	T2D	SumHer
70	0.000781	0.000551	0.006706	0.004734	0.003538	1.89579	1.33826	low	common	1Mb_tfbs	0.116471	0.004407	T2D	SumHer
71	0.000108	0.000185	0.000931	0.001592	0.003538	0.263095	0.449966	high	common	1Mb_tfbs	0.116471	0.004407	T2D	SumHer
72	-0.00056	0.001162	-0.004804	0.010002	0.004322	-1.11146	2.31411	low	rare	1Mb_others	0.116471	0.004407	T2D	SumHer
73	0.00099	0.000818	0.008501	0.007019	0.004322	1.96665	1.62381	high	rare	1Mb_others	0.116471	0.004407	T2D	SumHer
74	0.000895	0.001232	0.007683	0.010568	0.005496	1.39794	1.92293	low	low	1Mb_others	0.116471	0.004407	T2D	SumHer
75	-0.000526	0.000439	-0.004518	0.003773	0.005496	-0.82196	0.68644	high	low	1Mb_others	0.116471	0.004407	T2D	SumHer
76	0.000867	0.000716	0.007448	0.006163	0.01322	0.563399	0.46621	low	common	1Mb_others	0.116471	0.004407	T2D	SumHer
77	0.000201	0.000288	0.001723	0.002478	0.01322	0.130339	0.187433	high	common	1Mb_others	0.116471	0.004407	T2D	SumHer
NA	0.002034	0.00058	0.017461	0.004972	0.027197	0.642025	0.182813	background	background	background	0.116471	0.004407	T2D	SumHer
6	0.003364	0.001131	0.00748	0.00251	0.002439	3.06621	1.02896	low	rare	exons	0.449792	0.005282	BMI	SumHer
7	0.002764	0.001036	0.006145	0.002303	0.002439	2.51906	0.943927	high	rare	exons	0.449792	0.005282	BMI	SumHer
8	0.005929	0.001551	0.013181	0.003445	0.002981	4.42131	1.15553	low	low	exons	0.449792	0.005282	BMI	SumHer
9	0.003553	0.001082	0.007899	0.002405	0.002981	2.64974	0.806796	high	low	exons	0.449792	0.005282	BMI	SumHer
10	0.014548	0.001705	0.032344	0.003798	0.006347	5.0961	0.598467	low	common	exons	0.449792	0.005282	BMI	SumHer
11	0.004009	0.000909	0.008912	0.002023	0.006347	1.40413	0.318682	high	common	exons	0.449792	0.005282	BMI	SumHer
12	0.00361	0.003472	0.008026	0.007694	0.037383	0.214709	0.20581	low	rare	introns	0.449792	0.005282	BMI	SumHer
13	0.01079	0.002496	0.023988	0.005534	0.037383	0.641698	0.148037	high	rare	introns	0.449792	0.005282	BMI	SumHer
14	0.031431	0.004483	0.069878	0.00985	0.051731	1.35081	0.190412	low	low	introns	0.449792	0.005282	BMI	SumHer
15	0.019883	0.002336	0.044205	0.005178	0.051731	0.85452	0.100098	high	low	introns	0.449792	0.005282	BMI	SumHer
16	0.106033	0.003248	0.235738	0.007624	0.123932	1.90216	0.061517	low	common	introns	0.449792	0.005282	BMI	SumHer
17	0.045006	0.002107	0.10006	0.004807	0.123932	0.807382	0.038789	high	common	introns	0.449792	0.005282	BMI	SumHer
18	0.000255	0.000522	0.000566	0.001161	0.000533	1.06207	2.1777	low	rare	1kb_prom	0.449792	0.005282	BMI	SumHer
19	0.000473	0.000479	0.001052	0.001065	0.000533	1.97259	1.99817	high	rare	1kb_prom	0.449792	0.005282	BMI	SumHer
20	0.001219	0.000789	0.002709	0.001754	0.000772	3.51014	2.27295	low	low	1kb_prom	0.449792	0.005282	BMI	SumHer
21	-0.000316	0.000347	-0.000702	0.000771	0.000772	-0.908952	0.998593	high	low	1kb_prom	0.449792	0.005282	BMI	SumHer
22	0.001805	0.000883	0.004014	0.001964	0.001833	2.18937	1.07109	low	common	1kb_prom	0.449792	0.005282	BMI	SumHer
23	0.001752	0.000577	0.003895	0.001283	0.001833	2.12442	0.699724	high	common	1kb_prom	0.449792	0.005282	BMI	SumHer
24	2.8e-05	0.00055	6.3e-05	0.001222	0.000632	0.100325	1.93511	low	rare	10kb_enh	0.449792	0.005282	BMI	SumHer
25	0.000441	0.000484	0.000981	0.001076	0.000632	1.55409	1.70454	high	rare	10kb_enh	0.449792	0.005282	BMI	SumHer
26	0.000477	0.000753	0.00106	0.001673	0.00091	1.16534	1.83848	low	low	10kb_enh	0.449792	0.005282	BMI	SumHer
27	-0.000247	0.000413	-0.000549	0.000918	0.00091	-0.603168	1.00846	high	low	10kb_enh	0.449792	0.005282	BMI	SumHer
28	0.001132	0.000684	0.002516	0.001521	0.002175	1.15668	0.699183	low	common	10kb_enh	0.449792	0.005282	BMI	SumHer
29	0.000894	0.000565	0.001988	0.001257	0.002175	0.913887	0.578125	high	common	10kb_enh	0.449792	0.005282	BMI	SumHer
30	9.1e-05	0.000194	0.000203	0.000431	0.000167	1.21324	2.57734	low	rare	10kb_tfbs	0.449792	0.005282	BMI	SumHer
31	5.8e-05	7.7e-05	0.000129	0.000171	0.000167	0.77447	1.0237	high	rare	10kb_tfbs	0.449792	0.005282	BMI	SumHer
32	0.000737	0.000615	0.00164	0.001368	0.00073	2.24573	1.87383	low	low	10kb_tfbs	0.449792	0.005282	BMI	SumHer
33	0.000135	0.000274	0.000301	0.000609	0.00073	0.411975	0.834612	high	low	10kb_tfbs	0.449792	0.005282	BMI	SumHer
34	0.001806	0.00088	0.004015	0.001956	0.002556	1.5706	0.765355	low	common	10kb_tfbs	0.449792	0.005282	BMI	SumHer
35	0.001136	0.000571	0.002525	0.001269	0.002556	0.987877	0.496359	high	common	10kb_tfbs	0.449792	0.005282	BMI	SumHer
36	0.000844	0.001217	0.001876	0.002704	0.003077	0.609585	0.878951	low	rare	10kb_others	0.449792	0.005282	BMI	SumHer
37	-0.000624	0.001017	-0.001388	0.002261	0.003077	-0.451018	0.735021	high	rare	10kb_others	0.449792	0.005282	BMI	SumHer
38	0.004611	0.001674	0.010252	0.003718	0.003938	2.6033	0.944138	low	low	10kb_others	0.449792	0.005282	BMI	SumHer
39	-0.001131	0.000875	-0.002515	0.001945	0.003938	-0.638528	0.493739	high	low	10kb_others	0.449792	0.005282	BMI	SumHer
40	0.007502	0.00148	0.016678	0.003296	0.008813	1.89247	0.374032	low	common	10kb_others	0.449792	0.005282	BMI	SumHer
41	0.000564	0.000745	0.001255	0.001657	0.008813	0.142374	0.187972	high	common	10kb_others	0.449792	0.005282	BMI	SumHer
42	-0.000145	0.001735	-0.000323	0.003858	0.007261	-0.044542	0.53137	low	rare	500kb_enh	0.449792	0.005282	BMI	SumHer
43	0.000527	0.001437	0.001172	0.003195	0.007261	0.161432	0.440053	high	rare	500kb_enh	0.449792	0.005282	BMI	SumHer
44	0.005755	0.002315	0.012794	0.005137	0.0104	1.23026	0.493915	low	low	500kb_enh	0.449792	0.005282	BMI	SumHer
45	0.002949	0.001313	0.006555	0.002918	0.0104	0.630335	0.280624	high	low	500kb_enh	0.449792	0.005282	BMI	SumHer
46	0.016508	0.001666	0.0367	0.003727	0.026253	1.39797	0.141984	low	common	500kb_enh	0.449792	0.005282	BMI	SumHer
47	0.00883	0.00116	0.019631	0.002588	0.026253	0.747753	0.098598	high	common	500kb_enh	0.449792	0.005282	BMI	SumHer
48	0.000536	0.000493	0.001191	0.001097	0.00134	0.888806	0.81817	low	rare	500kb_tfbs	0.449792	0.005282	BMI	SumHer
49	0.000148	0.000165	0.000329	0.000367	0.00134	0.245563	0.273571	high	rare	500kb_tfbs	0.449792	0.005282	BMI	SumHer
50	0.004943	0.001597	0.01099	0.003548	0.005612	1.95838	0.632311	low	low	500kb_tfbs	0.449792	0.005282	BMI	SumHer
51	0.003113	0.000764	0.006922	0.0017	0.005612	1.23347	0.302935	high	low	500kb_tfbs	0.449792	0.005282	BMI	SumHer
52	0.015073	0.002295	0.033512	0.005115	0.020546	1.63105	0.248961	low	common	500kb_tfbs	0.449792	0.005282	BMI	SumHer
53	0.004016	0.001109	0.008929	0.002468	0.020546	0.434555	0.120138	high	common	500kb_tfbs	0.449792	0.005282	BMI	SumHer
54	-0.001032	0.003005	-0.002295	0.006686	0.024949	-0.091977	0.267987	low	rare	500kb_others	0.449792	0.005282	BMI	SumHer
55	0.00187	0.002359	0.004158	0.005242	0.024949	0.166648	0.210121	high	rare	500kb_others	0.449792	0.005282	BMI	SumHer
56	0.01061	0.00379	0.02359	0.008393	0.031773	0.742438	0.264157	low	low	500kb_others	0.449792	0.005282	BMI	SumHer
57	0.00605	0.001929	0.013452	0.004285	0.031773	0.423359	0.134852	high	low	500kb_others	0.449792	0.005282	BMI	SumHer
58	0.041243	0.003051	0.091695	0.006875	0.074229	1.2353	0.092618	low	common	500kb_others	0.449792	0.005282	BMI	SumHer
59	0.019223	0.001733	0.042737	0.003883	0.074229	0.575745	0.052309	high	common	500kb_others	0.449792	0.005282	BMI	SumHer
60	-0.000271	0.000628	-0.000603	0.001397	0.000917	-0.657024	1.52324	low	rare	1Mb_enh	0.449792	0.005282	BMI	SumHer
61	-0.000348	0.000469	-0.000774	0.001042	0.000917	-0.843893	1.13614	high	rare	1Mb_enh	0.449792	0.005282	BMI	SumHer
62	0.000764	0.000838	0.001699	0.001863	0.001301	1.30616	1.43165	low	low	1Mb_enh	0.449792	0.005282	BMI	SumHer
63	-6.1e-05	0.000356	-0.000135	0.000791	0.001301	-0.103912	0.60796	high	low	1Mb_enh	0.449792	0.005282	BMI	SumHer
64	0.00218	0.000635	0.004847	0.001414	0.00336	1.44235	0.420758	low	common	1Mb_enh	0.449792	0.005282	BMI	SumHer
65	-0.000245	0.000228	-0.000545	0.000507	0.00336	-0.162286	0.151011	high	common	1Mb_enh	0.449792	0.005282	BMI	SumHer
68	0.001086	0.000731	0.002414	0.001626	0.000935	2.58237	1.73924	low	low	1Mb_tfbs	0.449792	0.005282	BMI	SumHer
69	-0.000106	0.000216	-0.000236	0.000481	0.000935	-0.2527	0.514609	high	low	1Mb_tfbs	0.449792	0.005282	BMI	SumHer
70	0.004301	0.001168	0.009562	0.002599	0.003538	2.70311	0.734727	low	common	1Mb_tfbs	0.449792	0.005282	BMI	SumHer
71	0.000504	0.000432	0.00112	0.00096	0.003538	0.316659	0.271394	high	common	1Mb_tfbs	0.449792	0.005282	BMI	SumHer
72	-0.000733	0.001275	-0.001629	0.002837	0.004322	-0.376987	0.656306	low	rare	1Mb_others	0.449792	0.005282	BMI	SumHer
73	0.000754	0.000971	0.001676	0.002157	0.004322	0.387709	0.499134	high	rare	1Mb_others	0.449792	0.005282	BMI	SumHer
74	0.002518	0.001699	0.005599	0.003775	0.005496	1.01868	0.686859	low	low	1Mb_others	0.449792	0.005282	BMI	SumHer
75	-6e-05	0.000733	-0.000133	0.001629	0.005496	-0.024257	0.296396	high	low	1Mb_others	0.449792	0.005282	BMI	SumHer
76	0.010601	0.001473	0.02357	0.003286	0.01322	1.78292	0.248588	low	common	1Mb_others	0.449792	0.005282	BMI	SumHer
77	0.003891	0.000712	0.00865	0.001586	0.01322	0.65432	0.119989	high	common	1Mb_others	0.449792	0.005282	BMI	SumHer
NA	0.010236	0.00084	0.022757	0.001861	0.027197	0.836763	0.068414	background	background	background	0.449792	0.005282	BMI	SumHer

## Sheet: Supplementary Data 6
Supplementary Data 6. Mean effect sizes of gene components for exons contributing to the phenotypic variance with > 95% probability.
phenotype	name	mean_exons	q(0.025)_exons	q(0.975)_exons	mean_introns	q(0.025)_introns	q(0.975)_introns	mean_1kb_prom	q(0.025)_1kb_prom	q(0.975)_1kb_prom	mean_cis	q(0.025)_cis	q(0.975)_cis
HT	ABCA6	0.000113192	5.81576e-05	0.000180674	3.25577e-06	2.44178e-09	1.91421e-05	2.50016e-06	6.7099e-10	1.9839e-05	1.39674e-06	1.06452e-09	9.14492e-06
HT	ABCC1	8.02677e-05	3.90233e-05	0.000130433	6.61273e-05	2.31059e-05	0.000137719	1.53102e-06	6.05435e-10	1.1764e-05	1.53015e-06	2.72084e-09	8.74368e-06
HT	ABHD15	0.000293384	0.000210657	0.000388789	2.69367e-06	6.95958e-10	2.22485e-05	0	0	0	3.74524e-07	1.18018e-10	2.37675e-06
HT	ACAN	0.00169085	0.000835653	0.00221133	0.000586365	0.000266717	0.00144438	5.1428e-06	1.42596e-09	5.48916e-05	5.68847e-05	8.76581e-06	0.000175819
HT	ADAMTS1	3.06337e-05	8.34195e-06	6.44957e-05	1.30614e-05	4.61352e-08	4.40244e-05	1.92557e-06	1.494e-09	1.43619e-05	4.48737e-05	1.11127e-05	9.64152e-05
HT	ADAMTS10	0.00139005	0.00107619	0.0016734	0.000323737	0.000123421	0.000676569	0	0	0	3.51428e-05	6.2107e-08	0.000351355
HT	ADAMTS17	0.00235005	0.00194016	0.0030951	0.00050248	0.000318812	0.00078077	6.71062e-05	7.17954e-08	0.000179414	1.68345e-05	1.44573e-07	6.26904e-05
HT	ADAMTS3	0.000151341	1.73655e-05	0.000378144	0.000164601	3.86006e-05	0.000395738	1.22885e-06	2.25137e-09	8.54446e-06	0.00109983	0.000774141	0.0014303
HT	ADAMTS5	7.39282e-05	7.43314e-06	0.000159604	1.29059e-05	7.30607e-09	7.33406e-05	1.04281e-06	6.25376e-10	7.34883e-06	7.47513e-05	2.52824e-05	0.000165809
HT	ADAMTS8	6.74439e-05	3.18736e-05	0.000115259	1.31417e-05	1.45261e-08	4.54831e-05	0	0	0	1.13323e-06	1.22723e-08	6.19022e-06
HT	ADAMTSL4	9.16652e-05	4.6311e-06	0.000180486	3.03484e-05	5.15386e-07	8.29164e-05	2.72186e-06	4.77803e-10	2.53958e-05	8.09509e-05	2.62326e-08	0.000218485
HT	ADCY9	0.000156916	1.37344e-05	0.000267932	2.57825e-05	1.30128e-06	0.000161652	1.10078e-06	6.61416e-10	7.99081e-06	1.12448e-05	9.57172e-07	3.54034e-05
HT	AGAP1	2.89132e-05	6.9427e-06	6.47731e-05	0.000103014	5.5951e-05	0.000165354	5.63079e-07	1.2054e-09	3.13523e-06	2.44054e-05	4.66772e-06	6.40189e-05
HT	AKR1C2	0.000234365	2.02235e-06	0.000376538	5.98124e-06	9.24455e-09	2.53027e-05	0	0	0	0	0	0
HT	AKT1	4.51935e-05	5.24774e-06	9.5399e-05	1.18548e-05	1.09788e-08	5.56463e-05	6.52536e-06	2.03605e-09	4.89183e-05	6.23128e-07	1.3999e-11	4.68139e-06
HT	AMOTL1	5.28979e-05	1.78079e-05	9.86931e-05	2.17054e-05	1.23826e-07	6.15601e-05	0	0	0	8.41819e-06	4.61582e-07	3.29831e-05
HT	ANAPC4	0.000173133	0.000108093	0.000248218	4.43109e-06	2.75002e-09	2.19191e-05	5.37144e-07	1.74225e-10	4.19741e-06	1.14467e-05	6.64163e-07	3.73989e-05
HT	ANAPC5	9.05929e-05	4.00243e-05	0.000152839	3.70223e-06	3.31112e-09	1.88039e-05	3.99087e-07	1.75561e-10	3.28463e-06	1.89824e-06	4.49855e-09	1.10595e-05
HT	ANGPTL4	5.70591e-05	2.16116e-05	0.000102863	2.78952e-06	1.52295e-09	1.59651e-05	1.51702e-06	1.72052e-09	1.10389e-05	1.45893e-06	4.09551e-09	1.06353e-05
HT	ANKS3	0.000116304	1.51421e-05	0.000289862	2.53641e-05	1.82602e-08	0.000117333	0	0	0	9.44381e-05	2.18715e-07	0.00036506
HT	ANTXR1	7.7319e-05	2.2903e-05	0.0001528	0.000242779	0.000154268	0.00035858	2.25929e-06	7.68023e-10	1.88008e-05	1.95108e-06	5.3955e-09	1.16007e-05
HT	ARHGEF28	4.20519e-05	1.08792e-05	9.57282e-05	7.45685e-05	2.02582e-05	0.00014599	1.78673e-07	3.8613e-11	1.36667e-06	1.41224e-05	7.39759e-07	5.86979e-05
HT	ARHGEF40	0.00016965	1.37667e-05	0.00038602	2.62473e-05	3.23224e-08	0.000100486	0	0	0	0	0	0
HT	ARRDC2	0.000138548	4.59862e-05	0.000252553	4.71777e-05	5.98148e-08	0.000141173	1.07321e-06	5.3645e-10	8.88206e-06	5.2326e-06	2.5434e-09	3.47039e-05
HT	ARRDC4	4.40816e-05	4.30828e-06	8.58237e-05	4.06974e-06	1.08774e-08	1.83109e-05	6.44352e-07	3.55895e-10	3.95661e-06	2.22447e-05	5.17614e-06	6.01621e-05
HT	ATAD5	0.000251557	6.21079e-05	0.00064736	0.000722322	1.00484e-07	0.0017077	6.27035e-07	8.04837e-11	5.1524e-06	7.93214e-06	8.66808e-14	8.76963e-05
HT	AXIN2	0.000288748	0.000185711	0.000421402	6.3046e-05	1.6361e-05	0.000146316	0	0	0	1.21716e-05	1.179e-06	3.8466e-05
HT	B4GALNT3	7.89823e-05	2.90171e-05	0.000139779	0.000339857	0.000195584	0.000481271	0	0	0	6.21539e-06	6.56995e-09	3.72938e-05
HT	BCL6	0.000345058	0.000172836	0.000545813	3.96022e-05	3.93452e-07	0.000145405	8.91043e-06	1.02702e-08	3.45997e-05	0.000215829	0.00010262	0.000372538
HT	BMP3	5.69218e-05	8.42058e-06	0.000108802	4.71076e-06	2.14406e-09	3.29983e-05	5.55009e-06	1.33847e-10	5.66954e-05	2.43216e-06	2.24638e-08	1.56418e-05
HT	BMP6	5.2319e-05	9.50835e-06	0.000142076	0.00048091	0.000291316	0.000870622	1.11073e-06	1.06665e-10	6.6426e-06	0.000721831	0.000479885	0.000968086
HT	BOK-AS1	0.000181873	4.54386e-05	0.000286273	6.14941e-06	3.36711e-09	2.82303e-05	0	0	0	3.20029e-06	6.12818e-10	1.82951e-05
HT	C12orf49	5.71605e-05	1.00835e-05	0.000131061	1.29884e-05	3.00687e-08	4.39927e-05	1.94956e-05	1.31522e-08	8.25567e-05	6.82041e-06	5.93749e-08	2.71596e-05
HT	CCDC50	5.82962e-05	3.89693e-06	0.000144741	1.52639e-05	2.38209e-08	8.10385e-05	0	0	0	3.59953e-06	1.61408e-09	2.39314e-05
HT	CCDC6	4.79313e-05	4.4845e-06	0.000126107	1.44667e-05	5.25266e-08	6.47142e-05	3.70401e-07	5.02477e-11	2.82547e-06	1.39348e-05	1.78353e-08	8.64563e-05
HT	CCND3	0.000296212	0.000208197	0.000391414	3.44277e-05	3.25343e-06	8.72712e-05	3.52831e-06	2.74135e-09	2.06067e-05	1.73856e-06	2.23263e-09	7.95343e-06
HT	CCPG1	5.22117e-05	1.49625e-05	0.000108769	1.33406e-05	9.80561e-09	5.72788e-05	0	0	0	0	0	0
HT	CDK6	0.0011034	0.000512005	0.00176146	0.000294465	0.000158184	0.00052547	2.0199e-05	2.62402e-09	0.000105347	5.60882e-05	2.23861e-06	0.000129043
HT	CDKN1B	0.000178925	0.000117898	0.000249208	1.86798e-05	3.9028e-09	0.000141544	0	0	0	0	0	0
HT	CELSR2	7.97863e-05	8.05581e-06	0.000166031	6.39832e-06	3.32241e-09	3.58275e-05	0	0	0	1.45481e-06	7.43307e-10	9.62641e-06
HT	CEP120	0.000136262	6.7344e-06	0.000413421	0.00017833	5.90089e-07	0.000461233	1.80959e-06	5.77107e-10	1.37638e-05	4.24362e-05	4.69515e-06	0.000101192
HT	CERK	4.63408e-05	1.3641e-05	8.60117e-05	5.89936e-06	1.59688e-08	2.87704e-05	8.73648e-07	1.96747e-10	7.47936e-06	7.28177e-06	1.18331e-07	3.40505e-05
HT	CHPF2	5.92436e-05	1.40354e-05	0.000161409	3.33138e-05	7.80593e-08	9.55916e-05	6.68407e-06	2.49336e-09	5.85591e-05	2.89948e-06	4.14196e-10	3.02466e-05
HT	CHSY1	0.000419545	0.000279764	0.000591721	6.60714e-05	1.48532e-06	0.000192627	2.16318e-06	1.58131e-10	1.89019e-05	4.04164e-05	1.06448e-06	0.000120245
HT	CIAO3	0.000240192	1.51029e-06	0.000501287	6.52504e-05	1.45699e-08	0.000615698	1.79368e-07	1.21137e-10	1.20305e-06	7.92912e-07	1.00593e-09	5.23256e-06
HT	CNOT4	0.000115839	4.7407e-05	0.000192084	5.85598e-05	4.98538e-06	0.000140989	1.76868e-05	5.56556e-09	9.37441e-05	1.62438e-05	1.93172e-07	8.36639e-05
HT	COL16A1	4.85618e-05	1.63917e-05	0.000117874	4.37728e-05	3.05412e-06	0.000105347	8.81364e-07	6.48199e-10	5.7573e-06	1.49538e-06	7.16456e-10	9.44699e-06
HT	COL6A2	0.000104767	1.87643e-05	0.000218101	1.72345e-05	2.28227e-08	7.77492e-05	2.40481e-06	2.03124e-09	1.80621e-05	1.2973e-05	5.79866e-07	4.06519e-05
HT	COL6A3	4.05102e-05	4.49492e-06	9.85451e-05	2.10071e-05	7.17156e-08	7.3866e-05	5.6529e-07	1.74308e-10	4.89032e-06	5.83504e-05	1.91757e-05	0.000124801
HT	COLGALT2	3.26461e-05	7.1809e-06	7.30162e-05	5.98478e-05	2.26967e-05	0.000118345	2.7156e-06	2.48368e-10	2.35924e-05	6.96024e-06	1.0416e-09	5.75103e-05
HT	CPS1	5.50935e-05	1.47232e-05	0.000112955	2.42762e-05	1.20606e-06	7.39662e-05	2.15064e-06	2.01181e-09	1.62318e-05	1.13022e-05	1.9212e-06	3.09648e-05
HT	CPT1A	7.87316e-05	3.08661e-05	0.000135943	5.38637e-06	8.9343e-09	2.60443e-05	6.21605e-07	1.47508e-10	4.91672e-06	3.54578e-06	1.95284e-08	2.03738e-05
HT	CRIM1	0.000262385	8.36998e-05	0.000452736	8.29156e-05	2.51767e-05	0.000211351	7.28782e-05	2.72826e-05	0.000132108	1.39742e-05	1.29412e-07	6.69693e-05
HT	CRISPLD2	0.000151964	3.76419e-05	0.000269458	0.000213045	0.000111497	0.000355234	1.1472e-05	1.54182e-08	4.86686e-05	4.48724e-05	6.51156e-06	0.000119913
HT	CXXC1	4.73536e-05	1.11414e-05	0.000100109	6.30483e-06	2.70381e-09	3.37674e-05	5.01341e-07	1.7973e-10	3.86705e-06	5.44834e-06	4.19969e-08	2.29207e-05
HT	CYFIP1	3.3685e-05	9.59508e-06	6.99907e-05	1.0611e-05	1.34095e-07	3.64876e-05	7.21057e-07	6.9572e-10	3.52149e-06	9.23632e-07	3.24211e-10	5.64617e-06
HT	CYTL1	0.0001328	6.71794e-05	0.000266278	4.56223e-05	1.1829e-07	0.000163979	1.63266e-06	4.6443e-10	1.38278e-05	8.03128e-05	8.82633e-07	0.000201364
HT	DAP	6.33396e-05	2.98693e-05	0.000105183	1.12058e-05	6.58385e-08	4.32909e-05	8.92092e-07	1.9245e-09	5.47691e-06	7.96401e-06	3.55334e-07	2.82389e-05
HT	DICER1	9.64605e-05	3.90286e-05	0.000165598	1.18806e-05	3.42153e-08	4.24122e-05	0	0	0	9.37226e-06	1.08502e-06	2.7064e-05
HT	DIS3L2	7.80034e-05	5.06878e-06	0.000183251	0.00203878	0.00145984	0.00279921	1.33578e-06	3.54911e-11	1.19767e-05	9.3794e-06	6.75732e-09	0.000104942
HT	DISP1	9.23445e-05	3.8642e-05	0.000189022	0.000118072	4.15551e-05	0.000234832	1.4436e-06	8.45213e-10	1.05131e-05	9.81772e-06	2.4735e-07	3.66192e-05
HT	DKK1	2.43403e-05	3.77717e-06	5.06948e-05	1.6391e-06	7.3165e-09	6.81578e-06	0	0	0	3.92577e-06	3.36524e-08	1.72236e-05
HT	DLC1	0.000229172	0.000121611	0.000369449	0.00019506	8.75707e-05	0.000366107	0	0	0	2.64166e-05	2.93148e-07	0.000127355
HT	DLG5	0.000134825	1.4264e-05	0.000254781	6.94241e-05	1.2917e-06	0.000236118	0	0	0	1.45282e-06	6.19564e-10	1.11545e-05
HT	DOT1L	0.000131842	5.06664e-05	0.000240881	0.000220389	3.78535e-07	0.00125034	2.72151e-05	4.09043e-09	0.00030705	5.66982e-05	1.27e-10	0.000884884
HT	DPEP1	0.00016145	4.96966e-05	0.000299478	3.59475e-05	6.70943e-08	0.000126953	3.5904e-05	4.22702e-08	0.000125857	8.54231e-06	1.71633e-09	6.91336e-05
HT	DUSP16	3.76656e-05	4.15644e-06	0.000101724	2.07518e-05	3.15992e-07	6.46836e-05	1.21685e-06	1.00885e-09	7.35907e-06	7.09096e-06	1.63385e-08	3.20623e-05
HT	E2F7	0.000351675	0.000184007	0.00054089	0.000231294	0.000103081	0.000433444	6.35332e-06	1.66309e-09	4.7899e-05	7.18376e-05	2.6391e-05	0.000153254
HT	EIF4E	3.96701e-05	3.25552e-06	9.02037e-05	5.69662e-06	2.37773e-09	4.05116e-05	9.03022e-07	4.29779e-11	8.93648e-06	5.20341e-06	6.56312e-09	4.97781e-05
HT	ENPP2	0.000205626	0.000134253	0.000287912	0.000151969	5.68619e-05	0.000270545	2.06914e-07	1.41893e-10	1.41858e-06	2.6221e-05	1.73457e-07	0.000100037
HT	ESR1	0.000225475	4.41448e-05	0.000427532	0.000631937	0.000396753	0.000934345	6.57318e-07	5.48828e-10	4.47244e-06	4.91915e-06	2.65257e-08	2.95398e-05
HT	EZH2	6.97832e-05	7.30419e-06	0.000158267	0.000202795	2.22576e-06	0.000390507	1.71475e-06	1.08072e-09	1.03437e-05	0.00060855	0.000249169	0.00112322
HT	FANCD2	0.000190374	1.33587e-05	0.000455532	6.88665e-05	3.99916e-07	0.000208735	4.96099e-06	3.98132e-09	3.52397e-05	0	0	0
HT	FBLN1	4.74512e-05	1.07498e-05	9.19835e-05	1.26095e-05	1.01765e-07	4.10655e-05	1.22366e-06	1.23098e-09	6.6715e-06	5.24363e-06	2.83571e-08	2.35218e-05
HT	FBN2	0.000250124	0.000141516	0.000370399	9.76876e-05	1.73819e-05	0.000269315	4.22593e-06	5.33861e-09	2.58018e-05	2.38406e-05	2.35659e-06	7.89361e-05
HT	FBXL14	3.05508e-05	9.36357e-06	6.03125e-05	2.29695e-06	3.9926e-09	1.01361e-05	0	0	0	4.20592e-06	2.33652e-08	1.80013e-05
HT	FBXL19	3.17295e-05	5.10006e-06	6.59043e-05	4.75887e-06	6.73632e-09	2.64583e-05	0	0	0	0	0	0
HT	FFAR4	4.75854e-05	1.15203e-05	9.3754e-05	7.73874e-06	2.56375e-08	3.4693e-05	7.04893e-07	1.96097e-10	5.65253e-06	9.0394e-06	1.97518e-08	4.63786e-05
HT	FGFR3	5.42556e-05	1.90345e-05	0.000136417	0.000318775	0.000209933	0.000437424	4.61964e-06	4.20057e-10	4.82799e-05	3.49412e-06	5.64006e-08	1.6878e-05
HT	FGFR4	0.000847091	0.000540068	0.00118813	0.000183917	1.2068e-07	0.000494272	3.74558e-05	2.09085e-10	0.000222653	0.000215521	1.69696e-08	0.000488882
HT	FGFRL1	7.31556e-05	1.6647e-05	0.000161281	7.70231e-05	1.47712e-05	0.000249886	7.6003e-07	5.32973e-10	5.44938e-06	2.97453e-06	1.50959e-10	2.2487e-05
HT	FHOD3	4.4163e-05	7.15125e-06	9.25856e-05	9.61417e-05	3.7492e-05	0.000183667	8.39309e-06	1.42187e-08	3.40416e-05	3.82069e-06	8.81074e-10	2.38938e-05
HT	FIBIN	4.36141e-05	1.81159e-05	8.17242e-05	0	0	0	1.13766e-06	9.5817e-10	7.04868e-06	1.06314e-05	7.74204e-07	3.25991e-05
HT	FKBP5	8.63212e-05	2.94233e-06	0.00025725	2.79481e-05	1.34065e-07	0.000110611	0	0	0	5.50741e-06	2.88299e-09	3.77799e-05
HT	FLNB	0.000124387	3.06294e-05	0.000260645	0.000142976	7.00752e-06	0.000339183	2.77222e-05	5.09386e-10	0.00017592	2.67472e-05	1.88867e-07	0.000162682
HT	FN1	0.000252788	1.5093e-05	0.000457652	8.61518e-05	3.70818e-07	0.000280458	1.49175e-05	4.38103e-09	9.90318e-05	5.79658e-05	3.57532e-07	0.000338018
HT	FNDC3B	0.000630221	0.000432562	0.000856694	9.5115e-05	4.8936e-05	0.000161791	0	0	0	2.20352e-05	1.20238e-06	0.000114561
HT	FOXK2	2.79809e-05	5.06818e-06	5.73844e-05	9.97983e-05	5.63802e-05	0.000170189	3.6154e-07	1.86249e-10	2.49621e-06	1.09574e-06	6.2436e-09	6.78058e-06
HT	FOXM1	4.84129e-05	1.00317e-05	9.51151e-05	7.00197e-06	1.34743e-08	3.25125e-05	0	0	0	0	0	0
HT	FRZB	0.000110864	2.85988e-05	0.000196466	2.36457e-05	1.97216e-08	9.39382e-05	2.17536e-06	4.6514e-10	1.85734e-05	3.50958e-06	1.63773e-08	1.93526e-05
HT	FZD5	3.58459e-05	7.4503e-06	7.22123e-05	0	0	0	7.98121e-07	3.36473e-10	6.53575e-06	1.49804e-06	3.6752e-09	9.38283e-06
HT	GCKR	0.000244367	0.0001196	0.000386253	1.22499e-05	3.33304e-09	0.000147082	0	0	0	2.31817e-06	2.91326e-10	2.05962e-05
HT	GDF5	0.00259987	0.00212491	0.00318383	1.08345e-05	1.41197e-09	4.85155e-05	3.66612e-07	1.15994e-10	3.31216e-06	1.74527e-06	5.46141e-09	1.43678e-05
HT	GHSR	0.000395358	3.67589e-05	0.000909334	0.000110778	1.33509e-07	0.00037942	4.29546e-07	2.80615e-11	4.09624e-06	0.000113168	1.19678e-05	0.000380003
HT	GLT8D2	0.000224131	0.000139119	0.000341964	3.25216e-05	7.80757e-08	0.000118819	1.5269e-06	1.97743e-09	9.94663e-06	0	0	0
HT	GPR78	7.55539e-05	1.0138e-05	0.000272748	8.30396e-06	3.40835e-09	5.17208e-05	2.26158e-06	2.56565e-09	1.38847e-05	1.04014e-05	7.14094e-07	3.33541e-05
HT	GRK6	2.78144e-05	3.5615e-06	6.31672e-05	3.71791e-06	1.15478e-09	2.70752e-05	0	0	0	1.93157e-06	7.59553e-10	1.32938e-05
HT	GTF2B	5.7677e-05	9.95299e-06	0.00010621	5.0069e-06	6.95477e-09	4.16536e-05	1.19156e-06	2.01361e-10	9.43293e-06	1.87941e-06	2.5254e-09	1.13052e-05
HT	H1FX	0.000363823	0.000202985	0.000535543	0	0	0	0	0	0	2.39366e-06	4.03445e-11	2.25967e-05
HT	HDHD5	7.97577e-05	3.52551e-05	0.0001336	4.45779e-06	5.67717e-09	2.67257e-05	0	0	0	8.61938e-07	4.53358e-10	5.9993e-06
HT	HGFAC	5.46133e-05	7.03951e-06	0.000120037	5.83721e-05	4.19593e-06	0.000147519	3.80193e-07	3.0133e-11	3.13881e-06	9.19854e-07	5.29838e-11	7.56946e-06
HT	HHIP	0.000683799	0.000528624	0.000849641	0.000765231	3.27548e-05	0.00197024	0	0	0	2.50651e-06	7.67092e-10	1.9064e-05
HT	HIVEP2	4.62432e-05	1.14197e-05	8.76548e-05	9.66764e-05	3.66597e-05	0.000181146	9.41623e-08	1.64954e-11	7.61071e-07	7.46038e-06	5.87686e-08	3.30372e-05
HT	HMGA2	0.000883896	7.76926e-05	0.00182441	0.000141489	3.79527e-06	0.000421046	0	0	0	0.000536863	1.32879e-06	0.00147192
HT	HOXA11-AS	0.000107403	4.42039e-05	0.000185871	9.78508e-07	1.21384e-09	4.21871e-06	0	0	0	6.3485e-06	5.21104e-10	6.51786e-05
HT	IGF1	0.000322851	0.000131599	0.000602645	1.80058e-05	1.27436e-08	0.000129132	5.18759e-07	1.57802e-10	3.87187e-06	0.000427083	0.000185654	0.000770477
HT	IGF1R	6.28485e-05	1.39762e-05	0.00013103	0.000718448	0.000437476	0.00108015	3.2806e-06	5.25851e-10	3.68012e-05	0.00138697	0.000895062	0.00191374
HT	IGF2BP1	4.61192e-05	1.44496e-05	9.67726e-05	2.72399e-05	1.02085e-07	9.29854e-05	1.97245e-06	2.69945e-09	1.21953e-05	2.26808e-05	4.87716e-08	8.32668e-05
HT	IGF2BP3	0.000107054	4.33e-05	0.000258703	0.00070521	0.000374689	0.00110141	0	0	0	3.02912e-06	2.41347e-09	2.23497e-05
HT	IL11	0.000479856	0.000370219	0.000607808	1.10677e-05	8.40764e-09	5.85455e-05	5.38121e-06	3.44159e-10	3.94291e-05	1.04174e-06	2.13448e-10	9.26528e-06
HT	IL11RA	7.58073e-05	3.8478e-05	0.000123179	1.80528e-06	1.72351e-09	9.81131e-06	2.45274e-07	3.58564e-10	2.47977e-06	0	0	0
HT	INO80	4.87746e-05	9.83838e-06	0.000106801	1.02403e-05	5.31444e-08	5.07716e-05	2.81697e-07	1.18007e-10	2.42079e-06	2.84429e-06	1.97711e-09	2.18761e-05
HT	INSR	7.55865e-05	9.84546e-06	0.000231141	0.000301104	0.000177767	0.00047868	2.23004e-06	9.14257e-10	1.55513e-05	1.4595e-05	9.75425e-08	5.30208e-05
HT	ITPK1	0.000162783	9.00917e-05	0.000248848	3.13365e-05	2.74057e-06	8.24525e-05	5.57869e-07	1.70008e-10	4.11793e-06	3.87334e-06	3.02683e-08	2.09661e-05
HT	JADE2	4.92952e-05	5.61731e-06	0.000119413	1.79153e-05	2.36943e-08	7.15625e-05	2.09109e-06	9.61413e-10	1.55198e-05	1.97708e-06	9.68263e-11	1.62796e-05
HT	KANK2	0.000168296	2.63808e-05	0.000289494	1.57527e-05	5.9992e-08	5.33977e-05	3.97323e-06	3.24723e-10	2.92825e-05	5.42063e-06	5.33319e-11	6.96041e-05
HT	KCNQ1	3.38011e-05	5.40608e-06	9.05468e-05	0.0010413	0.000818091	0.00123678	4.47916e-07	7.9537e-11	3.29359e-06	5.51144e-06	2.15464e-08	2.90861e-05
HT	KCNQ1OT1	6.74737e-05	2.59676e-05	0.00013598	9.64761e-06	3.86414e-08	4.13542e-05	0	0	0	0	0	0
HT	KDM6B	4.57034e-05	7.21104e-06	0.00010517	9.55666e-06	9.41811e-09	4.50707e-05	3.2432e-07	2.47183e-10	2.23753e-06	1.90367e-06	5.86737e-10	1.43617e-05
HT	KIAA1614	0.000193811	0.000110991	0.000280136	6.83426e-06	4.31206e-09	3.31156e-05	2.50616e-07	2.19567e-10	1.64876e-06	1.24438e-06	8.21533e-10	8.59786e-06
HT	KLF10	3.91148e-05	6.70339e-06	7.69476e-05	1.6095e-06	4.55174e-10	8.33572e-06	1.18276e-06	1.10587e-09	8.70205e-06	1.00535e-05	1.16719e-06	3.04879e-05
HT	KLLN	0.00011754	6.54349e-05	0.000182779	0	0	0	0	0	0	1.11784e-06	6.98574e-10	8.18249e-06
HT	LECT2	6.16198e-05	2.37499e-05	0.000108533	1.80955e-06	1.08885e-09	1.34039e-05	4.10617e-07	2.14745e-10	3.05173e-06	2.62634e-06	2.51952e-08	1.30404e-05
HT	LINC00899	0.000129933	2.73189e-05	0.000306783	2.64907e-05	1.86049e-07	9.00309e-05	2.31443e-07	4.64043e-11	2.01565e-06	6.88857e-06	7.22285e-10	5.10945e-05
HT	LMF1	0.000116303	2.83266e-05	0.000265762	7.58442e-05	1.16699e-05	0.000223887	0	0	0	1.88489e-06	2.41156e-09	9.59967e-06
HT	LPP	5.40346e-05	3.28522e-06	0.000124116	0.000375465	0.000275951	0.000496764	0	0	0	4.0867e-06	9.22565e-09	2.01451e-05
HT	LRP1	6.06905e-05	1.31768e-05	0.000131274	6.86676e-05	8.10315e-06	0.000144789	0	0	0	6.04595e-07	1.83453e-13	5.67991e-06
HT	LRP5	5.84634e-05	9.72163e-06	0.000162077	3.09766e-05	5.01541e-07	0.000102064	1.29747e-06	5.71788e-10	9.33055e-06	1.27986e-05	1.87475e-08	6.03397e-05
HT	LRRC8C	6.78648e-05	1.74903e-05	0.000124991	5.45134e-06	4.65822e-09	4.76982e-05	0	0	0	2.46794e-06	3.05116e-09	1.38306e-05
HT	LRRK1	8.36296e-05	5.71303e-06	0.000191438	6.34725e-05	1.06825e-05	0.000145854	0	0	0	0.000144192	7.14007e-05	0.000238219
HT	LTBP4	0.000142302	7.80858e-05	0.000225528	4.30959e-05	1.72825e-06	0.000100753	6.87533e-07	3.76108e-11	6.02409e-06	3.46821e-06	2.30306e-09	2.11097e-05
HT	MATN3	0.000321085	0.00021762	0.000439043	9.60476e-06	5.74736e-09	4.27059e-05	1.07118e-05	1.03853e-08	5.19535e-05	2.61181e-06	1.27793e-09	1.98853e-05
HT	MIR127	6.53776e-05	1.68297e-05	0.000126158	0	0	0	0	0	0	0	0	0
HT	MMP14	6.93462e-05	3.12231e-05	0.000117339	2.08033e-06	2.6429e-09	1.05151e-05	7.13722e-07	1.36027e-09	3.65401e-06	4.98535e-06	4.73862e-10	2.34111e-05
HT	MRC2	3.37584e-05	5.27346e-06	7.89015e-05	3.73767e-05	5.48137e-08	0.000208341	0	0	0	8.67543e-07	3.86075e-10	5.99099e-06
HT	MTMR11	0.00142165	0.00120385	0.00165106	8.73172e-06	4.47283e-09	4.74764e-05	2.36209e-06	5.88907e-11	2.05579e-05	0	0	0
HT	MUC16	3.0435e-05	6.09934e-06	8.45296e-05	7.06763e-06	2.54107e-08	3.02841e-05	5.17485e-07	6.34872e-11	3.79439e-06	5.63923e-06	1.93217e-08	2.27023e-05
HT	NAV2	3.00508e-05	3.43067e-06	6.84582e-05	4.81347e-05	1.48978e-05	9.79367e-05	3.32445e-07	8.21039e-11	2.36024e-06	5.02273e-06	3.86094e-08	1.98373e-05
HT	NCOR2	0.000160247	2.26742e-05	0.000301197	6.48129e-05	1.57957e-05	0.000174094	0	0	0	7.50208e-05	2.95305e-05	0.000133079
HT	NFATC4	6.09973e-05	3.04067e-06	0.00017417	6.7354e-06	3.83637e-09	4.10946e-05	0.000262382	0.000156251	0.000393545	7.85241e-06	1.00558e-08	5.84547e-05
HT	NFKBIA	5.79095e-05	1.51637e-05	0.00011918	2.00769e-06	2.27078e-09	1.02727e-05	8.84141e-07	4.7141e-10	5.46129e-06	2.96224e-05	2.26892e-06	8.18929e-05
HT	NOX4	0.000104488	2.49644e-05	0.00019257	7.03845e-05	1.99557e-05	0.000153051	0	0	0	8.86326e-06	7.07126e-09	6.6768e-05
HT	NSD1	0.000230992	2.83196e-06	0.000414226	4.10801e-05	3.12871e-07	0.000267061	5.6192e-07	2.8535e-11	4.5263e-06	5.26312e-06	6.84342e-10	4.86148e-05
HT	NSD2	0.000134382	6.344e-05	0.000214125	2.92113e-05	1.40374e-07	0.000164828	0	0	0	1.19565e-06	9.90406e-11	1.20959e-05
HT	NUB1	3.20897e-05	4.23965e-06	8.57748e-05	2.59497e-05	1.72089e-07	7.70497e-05	1.53869e-06	2.87402e-10	1.10895e-05	3.67325e-06	1.83589e-07	1.49088e-05
HT	PAM	9.59787e-05	1.53318e-05	0.000207348	1.87411e-05	3.87145e-08	0.000116798	2.13177e-07	1.10828e-10	1.78886e-06	8.1297e-06	4.74523e-07	3.17755e-05
HT	PCSK6	4.55583e-05	1.30076e-05	9.54901e-05	0.000116666	6.04777e-05	0.00019749	3.09855e-06	1.12225e-09	2.31781e-05	2.01225e-05	2.2194e-06	5.20016e-05
HT	PDE11A	0.000224819	0.000139684	0.000325275	8.55097e-05	3.71342e-05	0.000159346	1.514e-06	8.42458e-10	1.03227e-05	5.05799e-07	2.81717e-11	2.76645e-06
HT	PDE3A	0.000196688	3.48631e-05	0.000350585	0.000419353	0.000297204	0.000594626	1.73433e-06	1.11365e-09	1.24894e-05	3.49505e-05	4.55793e-06	0.000136089
HT	PDLIM2	4.72415e-05	7.72527e-06	9.87156e-05	3.51051e-06	2.9612e-09	1.72492e-05	5.66961e-07	7.61852e-10	2.47124e-06	4.25683e-07	2.96101e-10	2.42483e-06
HT	PHC3	4.77324e-05	1.7156e-05	0.000100173	1.92925e-05	1.25673e-08	6.62783e-05	3.87221e-06	3.64243e-09	3.02773e-05	3.20665e-06	2.31762e-09	2.7244e-05
HT	PHF14	3.52813e-05	5.46489e-06	7.95189e-05	1.90366e-05	5.6415e-07	5.91571e-05	7.79007e-07	3.03729e-10	4.74181e-06	5.01311e-06	5.79982e-08	2.36076e-05
HT	PIEZO1	8.19266e-05	3.51457e-05	0.000154728	0.000178183	7.83314e-05	0.000312449	0	0	0	6.19414e-06	5.0571e-10	5.10107e-05
HT	PIK3R1	0.000315949	7.38026e-05	0.000600123	0.000123801	5.11772e-05	0.000249397	8.66969e-07	2.59019e-10	6.27883e-06	0.00023055	0.000132387	0.000381646
HT	PIP4K2B	0.000224248	6.01018e-05	0.000405728	2.14263e-05	2.30353e-08	0.000183394	4.57037e-07	1.54784e-10	3.21484e-06	2.33754e-05	4.71634e-09	0.000124029
HT	PITRM1	7.90406e-05	1.49504e-05	0.000185755	7.66537e-06	9.9667e-09	4.16062e-05	2.47274e-06	1.00647e-09	2.01339e-05	1.05343e-05	3.84275e-07	4.02621e-05
HT	PKD1	0.000309537	0.000153167	0.000509782	4.98327e-06	2.9452e-09	2.83747e-05	0	0	0	0	0	0
HT	PLAG1	0.000491158	0.000248127	0.000760112	0.00113224	0.000591976	0.00173098	0	0	0	5.13498e-06	5.96499e-10	3.11884e-05
HT	PLEKHH2	4.51149e-05	1.63637e-05	8.84062e-05	4.29896e-05	3.39782e-06	0.000106226	4.92904e-06	4.52802e-10	3.59994e-05	2.69213e-06	3.23941e-09	1.60756e-05
HT	PLVAP	3.5715e-05	1.26784e-05	7.0181e-05	6.11591e-06	5.36428e-09	4.26154e-05	9.25425e-06	4.19682e-09	6.17624e-05	4.62647e-06	1.11865e-08	2.88153e-05
HT	PMCH	0.000194902	6.89734e-05	0.000424787	0	0	0	0	0	0	0	0	0
HT	PML	0.000453611	0.000309856	0.000631359	2.65859e-05	1.7838e-07	9.13075e-05	0	0	0	2.78499e-06	9.24472e-10	2.16583e-05
HT	PPARA	6.54992e-05	1.25886e-05	0.00016436	5.01976e-05	5.20175e-07	0.000153485	0	0	0	8.54258e-07	8.48345e-11	5.8843e-06
HT	PRIM1	0.000139143	7.34288e-05	0.000216036	2.44049e-06	2.93761e-09	1.29224e-05	2.97706e-07	7.89445e-11	2.14811e-06	4.33322e-07	6.10306e-11	3.40858e-06
HT	PTCH1	0.000441411	0.000262405	0.000839775	0.000628829	0.000296959	0.00107778	0.000195661	1.44359e-08	0.000472459	0.00106896	0.000847446	0.00132197
HT	PTH1R	0.000120385	4.24852e-05	0.000369839	0.00026547	1.63815e-05	0.000489839	1.01066e-06	9.36627e-11	8.77072e-06	2.56341e-06	1.47565e-10	2.5462e-05
HT	PTPN13	0.000167217	8.94296e-05	0.000267427	3.87368e-05	4.30559e-07	0.00014321	0	0	0	1.28301e-06	5.34668e-10	9.55425e-06
HT	PXDN	0.000110846	4.06961e-05	0.000205475	6.31663e-05	1.14631e-05	0.000163171	6.16422e-05	5.16169e-09	0.000173126	3.63074e-05	9.63813e-07	0.000152112
HT	QSOX2	0.000265615	7.66831e-05	0.000594327	0.000131828	3.13725e-05	0.000244563	3.37735e-06	6.70152e-10	2.39778e-05	7.73714e-06	2.57895e-07	2.75155e-05
HT	RALGPS1	4.68924e-05	1.56869e-05	9.53597e-05	8.16656e-05	5.94961e-06	0.000240053	4.5439e-05	5.2544e-09	0.000228774	2.5577e-06	7.16084e-10	2.44003e-05
HT	RANBP3	2.71132e-05	3.95732e-06	5.66093e-05	6.34087e-06	1.4937e-08	3.09891e-05	0	0	0	0	0	0
HT	RAPGEF3	9.19941e-05	4.66706e-05	0.000149736	6.78428e-06	1.06682e-08	3.29398e-05	0	0	0	0	0	0
HT	RFT1	0.000219905	5.16622e-05	0.000425709	1.18915e-05	3.87074e-09	0.000142629	4.00758e-06	2.98415e-10	2.03054e-05	3.33323e-06	1.13316e-09	2.74291e-05
HT	ROR2	7.91959e-05	1.41013e-05	0.000160347	3.59056e-05	4.04358e-06	0.000108251	1.21873e-06	1.44674e-10	1.25358e-05	5.48367e-05	3.08849e-06	0.000130271
HT	RPL5	0.000108861	5.22757e-05	0.000167921	1.3244e-06	7.68126e-11	1.15777e-05	3.11394e-06	1.93503e-09	2.3235e-05	2.04354e-06	6.81133e-11	1.8491e-05
HT	RREB1	0.000170601	5.85636e-05	0.000316456	6.7852e-05	1.10059e-06	0.000203375	1.21967e-06	2.55803e-09	8.8199e-06	4.94043e-05	2.04758e-05	9.74135e-05
HT	SCAF1	6.15198e-05	1.97642e-05	0.000115146	5.88922e-06	7.59422e-09	3.06876e-05	6.32219e-07	1.79919e-10	3.86315e-06	0	0	0
HT	SCARF2	6.80875e-05	1.48399e-05	0.000148513	4.22326e-05	2.21146e-07	0.000102109	4.3723e-07	9.50974e-11	3.68528e-06	1.52187e-05	2.78965e-08	5.98214e-05
HT	SCMH1	0.000214831	6.79813e-05	0.000595427	0.000146647	3.4595e-06	0.000634202	1.18409e-05	7.44073e-11	0.00015195	0.000134665	7.65028e-05	0.000214963
HT	SERPINA1	0.000644784	0.00050189	0.000794098	9.89182e-06	8.07922e-09	4.45101e-05	1.41327e-06	9.38796e-10	1.07688e-05	8.93191e-06	6.11563e-07	3.31039e-05
HT	SIM2	5.9631e-05	1.9531e-05	0.000120079	3.31608e-05	5.9757e-07	7.18698e-05	4.61054e-06	1.2285e-09	2.26588e-05	7.37074e-06	1.8356e-07	2.85402e-05
HT	SIX6	0.000435072	1.30797e-05	0.000950738	6.85508e-06	5.33078e-08	2.69397e-05	5.11173e-06	1.97108e-09	3.11072e-05	5.01007e-06	9.61112e-09	3.38802e-05
HT	SLC1A5	8.77382e-05	1.12458e-05	0.000204771	1.16089e-05	1.21284e-08	4.85368e-05	4.29758e-07	2.79991e-10	3.50903e-06	9.78449e-06	1.04381e-07	5.9298e-05
HT	SLC22A3	0.000206726	5.1205e-05	0.000381756	4.60648e-05	6.15462e-06	0.000145608	0	0	0	1.90128e-05	1.70149e-07	7.85858e-05
HT	SLC39A8	0.000108524	4.57819e-05	0.000185629	9.98188e-06	5.64878e-08	3.70349e-05	1.3965e-06	1.49661e-09	9.15169e-06	1.01965e-05	1.02181e-06	3.31965e-05
HT	SLC8A3	8.63127e-05	3.80895e-05	0.000141823	1.36091e-05	2.59973e-07	5.09216e-05	9.9485e-07	6.62874e-11	8.46744e-06	3.15454e-06	1.02798e-08	2.11692e-05
HT	SMAD3	0.00064553	0.000491721	0.000814606	0.000107931	5.22797e-05	0.000185136	1.13347e-06	1.29748e-09	7.35473e-06	3.22453e-05	2.90969e-07	0.000122014
HT	SMG7	5.28298e-05	2.16411e-05	0.000101861	1.79055e-05	5.0728e-08	5.8716e-05	0	0	0	1.97837e-06	2.49271e-09	8.50875e-06
HT	SNED1	4.08838e-05	5.43096e-06	0.000124546	2.26358e-05	7.59325e-07	7.39443e-05	7.81727e-07	5.49612e-11	8.22781e-06	2.86406e-05	1.40293e-09	0.000122616
HT	SNU13	0.000167554	8.87848e-05	0.000268745	5.61895e-06	7.92492e-10	3.80418e-05	3.48365e-07	7.60893e-11	2.72808e-06	6.22176e-07	1.18219e-12	5.19794e-06
HT	SNX29	3.3135e-05	4.61117e-06	0.000109123	6.75804e-05	2.51352e-05	0.000133675	5.41961e-06	4.22604e-10	3.58681e-05	8.42267e-06	2.83291e-07	3.36511e-05
HT	SNX8	2.77037e-05	4.57193e-06	6.20956e-05	9.55302e-06	1.63523e-08	3.83086e-05	7.56805e-07	7.04436e-10	3.80974e-06	1.34844e-06	1.01805e-08	7.53398e-06
HT	SOX5	6.69085e-05	1.66e-05	0.000141222	0.000336184	0.000219608	0.000472876	1.11948e-06	2.94011e-10	1.15345e-05	5.0302e-06	8.33088e-07	1.98198e-05
HT	SSTR5-AS1	0.000122371	3.50738e-05	0.000237186	8.5037e-06	5.90828e-09	5.23783e-05	0	0	0	3.80461e-06	2.16309e-08	1.81637e-05
HT	ST3GAL4	4.9778e-05	1.26992e-05	9.94275e-05	5.84917e-05	7.99783e-06	0.000138508	0	0	0	0	0	0
HT	SUCLG2	0.000132464	4.02441e-05	0.000210848	5.12989e-05	1.90065e-05	0.000113993	0	0	0	2.56525e-06	1.16761e-08	1.1939e-05
HT	SUZ12	3.54143e-05	9.06058e-06	7.52072e-05	3.66485e-05	4.41597e-06	8.83584e-05	8.45939e-06	1.75606e-09	6.48786e-05	2.58634e-06	2.46095e-09	2.04087e-05
HT	TBX15	0.000174147	9.54142e-05	0.000270882	2.70322e-05	8.98804e-08	0.000100923	2.18106e-05	8.55986e-09	7.98083e-05	4.9843e-05	5.89049e-06	0.00014456
HT	TBX3	8.89899e-05	3.76712e-05	0.000148728	2.11163e-06	1.73159e-09	1.23108e-05	2.341e-07	1.90633e-10	1.78614e-06	5.41476e-05	2.37201e-05	9.76874e-05
HT	TET1	0.000291771	6.36582e-05	0.000554813	0.000224078	3.07927e-05	0.000814948	4.22595e-07	1.9462e-10	2.61524e-06	1.32014e-05	3.44182e-09	0.000106472
HT	TET2	0.000298167	0.000111298	0.000576693	5.75204e-05	9.28073e-07	0.000304365	2.88858e-06	1.81146e-09	2.14906e-05	0.000160173	1.11764e-05	0.000510638
HT	TGFB2	0.000529863	2.44198e-05	0.00190651	0.000320596	3.61593e-05	0.00116939	0	0	0	0.000502146	0.000203638	0.00139695
HT	TGFB3	0.000107656	5.28087e-05	0.000174028	7.54941e-06	6.38153e-09	3.93676e-05	2.43978e-05	1.91258e-07	5.72206e-05	6.07207e-07	3.05564e-11	5.95967e-06
HT	THBS3	0.000142734	3.99906e-05	0.000295626	7.5809e-06	3.36089e-09	6.25565e-05	0	0	0	0	0	0
HT	TMEM131L	5.53068e-05	2.19222e-05	9.65935e-05	2.85802e-05	5.54295e-06	6.6001e-05	2.18366e-07	9.44868e-11	1.53742e-06	4.68665e-06	1.38871e-08	2.14747e-05
HT	TMEM176B	0.000111461	2.46187e-05	0.000472476	6.18988e-06	2.83586e-09	3.00316e-05	0	0	0	1.93704e-06	1.08772e-09	1.23922e-05
HT	TNPO1	0.00015302	7.79739e-05	0.000244314	1.40699e-05	9.13097e-09	6.79499e-05	0	0	0	1.2397e-05	9.22122e-08	6.96096e-05
HT	TNRC6A	5.13841e-05	4.07937e-06	0.000157956	5.6521e-05	6.3081e-07	0.000153497	0	0	0	3.51178e-05	2.42111e-07	0.00016304
HT	TOMM40	4.03905e-05	8.06198e-06	8.13012e-05	4.37312e-06	4.8909e-09	2.50479e-05	1.71275e-06	1.27712e-10	1.4417e-05	1.68712e-07	1.27221e-13	1.22272e-06
HT	TP53	0.000137804	6.45303e-05	0.000225904	2.8973e-05	4.74009e-08	9.46651e-05	0	0	0	4.67719e-07	2.1088e-10	2.75386e-06
HT	TPCN2	7.6766e-05	2.56959e-06	0.000178285	2.44454e-05	1.3095e-08	0.000124113	3.24934e-07	2.85794e-11	2.52314e-06	1.22094e-05	1.86731e-08	6.41865e-05
HT	TRIM40	5.40643e-05	6.81756e-06	0.000132706	7.08359e-06	2.07104e-09	4.44605e-05	3.60878e-06	3.15356e-10	3.12284e-05	1.43819e-06	2.19078e-10	1.15267e-05
HT	TRIM41	7.51927e-05	3.00637e-05	0.000138256	0	0	0	0	0	0	1.63365e-06	2.03243e-08	9.54655e-06
HT	TTN	0.000135926	6.54913e-05	0.000223496	9.01965e-06	2.64403e-08	4.54191e-05	7.28741e-07	2.17015e-10	5.27031e-06	1.01243e-06	4.94645e-10	7.26603e-06
HT	TULP4	0.000196197	2.9033e-05	0.000386188	7.93425e-05	1.0321e-05	0.000240589	1.66838e-05	3.65944e-09	0.000120956	2.13082e-05	3.26675e-07	9.94806e-05
HT	TUT7	9.39219e-05	1.691e-05	0.0002143	2.96993e-05	4.08021e-08	0.000133936	7.07977e-07	6.56539e-11	4.98873e-06	0.000376344	0.000245428	0.000537038
HT	TXLNA	3.62043e-05	1.31754e-05	6.84947e-05	3.16638e-06	2.89168e-09	2.11557e-05	9.73748e-06	2.96248e-10	5.46549e-05	9.13426e-07	3.35447e-10	7.39131e-06
HT	UBE2Q1	5.22489e-05	1.13474e-05	9.94175e-05	2.8766e-06	6.51939e-10	2.05405e-05	4.4031e-06	4.68092e-10	3.32328e-05	4.27669e-06	1.69161e-11	3.07413e-05
HT	UBTD2	3.83381e-05	7.83425e-06	7.70625e-05	8.60247e-06	3.53153e-08	3.31044e-05	0	0	0	1.42035e-06	4.5715e-10	9.02625e-06
HT	UGGT2	4.8119e-05	9.80729e-06	0.000102035	2.34339e-05	2.37873e-07	8.18836e-05	1.81158e-06	4.10444e-09	1.65958e-05	1.78574e-06	2.06137e-10	1.83597e-05
HT	WNT10B	6.16716e-05	1.93142e-05	0.000120661	3.58253e-06	4.52192e-09	1.67073e-05	2.32064e-06	3.95751e-10	1.83787e-05	1.49864e-06	3.96128e-10	1.2468e-05
HT	WWC2	0.000141999	4.11054e-05	0.000298214	0.000221302	4.06695e-05	0.00051426	9.65747e-08	2.49909e-11	7.73861e-07	0	0	0
HT	ZBTB49	2.89367e-05	4.43141e-06	6.54895e-05	4.60849e-06	5.90533e-09	2.21969e-05	0	0	0	1.87366e-06	9.86292e-10	1.11164e-05
HT	ZC3H4	3.87119e-05	5.99546e-06	8.12979e-05	4.62661e-06	3.06452e-09	2.61011e-05	4.23253e-06	1.44459e-09	2.38835e-05	1.45899e-06	1.56787e-09	9.836e-06
HT	ZC3HC1	0.000122998	6.15306e-05	0.000203709	4.93779e-06	2.97866e-09	2.90504e-05	1.05657e-06	9.82399e-10	8.50641e-06	2.84952e-06	5.50579e-09	1.44547e-05
HT	ZFAT	0.000782472	0.000598956	0.000999095	0.000596366	0.000244631	0.00107071	2.81742e-05	1.6821e-10	0.000267078	0.000165611	1.76657e-05	0.000591513
HT	ZFHX4	7.18397e-05	2.76508e-05	0.00012271	2.43653e-05	6.80382e-07	7.28899e-05	0	0	0	2.66002e-06	7.43121e-09	1.28205e-05
HT	ZHX2	0.000107997	1.55376e-05	0.000204882	4.15858e-05	6.10902e-06	0.000101443	2.27125e-07	4.97577e-11	1.86038e-06	2.36458e-05	6.17936e-06	5.36755e-05
HT	ZHX3	0.000201329	8.85589e-05	0.000358759	1.12692e-05	1.81573e-08	5.27615e-05	8.11345e-06	2.22747e-10	9.65917e-05	2.02794e-06	1.40365e-10	1.70298e-05
HT	ZNF423	4.18157e-05	5.23223e-06	8.54041e-05	0.000115637	5.54637e-05	0.000221043	9.70333e-07	4.74359e-10	7.08837e-06	1.21731e-05	1.33475e-06	3.37465e-05
HT	ZNF471	5.56501e-05	9.12766e-06	0.000127525	4.13792e-06	3.70722e-09	2.53165e-05	3.37443e-06	4.3912e-10	1.65271e-05	1.41701e-06	1.78391e-09	1.01412e-05
HT	ZNF484	0.000139209	8.09768e-05	0.000212012	1.19186e-05	1.89271e-08	4.64446e-05	0	0	0	0	0	0
HT	ZNF516	3.6368e-05	4.6472e-06	7.89492e-05	4.98883e-05	1.75946e-05	0.000102203	0	0	0	8.19665e-06	1.63888e-07	3.08052e-05
HT	ZNF628	0.000386378	0.000245901	0.000533161	4.36148e-06	3.67946e-09	2.28624e-05	4.25774e-07	1.04966e-10	3.07576e-06	1.59746e-06	3.23949e-10	1.4252e-05
HT	uc002vzs.2	3.08955e-05	5.13819e-06	6.57906e-05	0	0	0	0	0	0	0	0	0
HT	uc010vpc.1	0.000129888	3.85052e-05	0.000235977	6.10044e-06	4.71219e-09	2.31652e-05	0	0	0	0	0	0
HT	uc021qme.1	0.00150626	0.00123292	0.00177061	0	0	0	0	0	0	0	0	0
HT	uc021rul.1	5.43316e-05	1.61705e-05	0.000106453	0	0	0	0	0	0	0	0	0
HT	uc021vuo.1	0.000132687	6.77806e-05	0.00021439	0	0	0	0	0	0	0	0	0
HT	uc021vxn.1	2.61628e-05	5.21653e-06	5.84101e-05	0	0	0	0	0	0	0	0	0
HT	uc021wad.1	0.000254381	0.000118471	0.000375009	6.95758e-06	1.19344e-08	3.32057e-05	3.25181e-06	4.57677e-10	2.43793e-05	6.91868e-05	2.00388e-05	0.000144941
HT	uc021wjc.1	0.000241305	0.000124247	0.000366063	0	0	0	0	0	0	0	0	0
HT	uc021xql.1	0.000163443	8.51546e-05	0.000259031	0	0	0	0	0	0	0	0	0
BMI	ADAMTS17	4.25654e-05	4.60286e-06	9.58511e-05	5.70407e-05	1.90431e-05	0.000111921	4.44217e-07	1.95188e-10	2.90608e-06	6.15294e-06	2.0829e-07	2.22377e-05
BMI	ADCY9	0.000221238	0.000102926	0.000361225	2.44879e-05	2.12388e-06	6.43412e-05	2.52306e-07	7.72488e-11	1.71404e-06	7.76398e-06	5.83399e-07	2.60032e-05
BMI	ADH1B	8.58584e-05	2.50644e-05	0.000174484	8.11611e-06	2.34468e-09	3.93016e-05	4.16552e-07	7.91211e-11	2.78465e-06	1.72535e-06	1.68179e-10	1.29282e-05
BMI	AKAP6	0.000137276	6.41789e-06	0.000262411	2.71701e-05	4.98344e-06	6.68978e-05	0	0	0	1.08968e-05	1.71195e-07	8.28487e-05
BMI	ANAPC4	0.000243986	0.000140068	0.000363332	4.36599e-06	6.92568e-09	2.23271e-05	1.95026e-07	2.69576e-11	1.27251e-06	8.79474e-06	8.67801e-07	2.64598e-05
BMI	ANKRD20A9P	1.39626e-05	2.44972e-06	3.97559e-05	0	0	0	0	0	0	2.29875e-06	2.56534e-09	1.24338e-05
BMI	BDNF-AS	0.000342441	0.000187887	0.000556978	1.12762e-05	9.30373e-09	8.2499e-05	0	0	0	0	0	0
BMI	DNAH17	1.54206e-05	2.64261e-06	4.01734e-05	1.84849e-05	1.7955e-06	5.17807e-05	2.96752e-07	3.00281e-12	2.99635e-06	3.9083e-06	2.34588e-07	1.37794e-05
BMI	ECE2	5.9577e-05	4.2753e-06	0.000122627	6.81288e-06	2.69279e-09	3.52761e-05	0	0	0	1.23524e-06	1.0358e-10	1.03052e-05
BMI	FMN1	1.34674e-05	2.05524e-06	3.62478e-05	5.32791e-05	1.90767e-05	0.000103149	2.66061e-07	7.71353e-11	1.56788e-06	2.97151e-06	5.18271e-08	1.29849e-05
BMI	GPR151	7.57391e-05	2.35469e-05	0.00013725	0	0	0	5.33929e-07	2.06585e-10	3.62751e-06	4.38529e-06	8.45105e-09	1.91102e-05
BMI	IGF1	1.97059e-05	4.52458e-06	5.46044e-05	3.56876e-06	4.17289e-09	1.99227e-05	6.14891e-07	2.72943e-10	3.97714e-06	1.02442e-05	1.26644e-06	3.35112e-05
BMI	KCNQ1	2.28957e-05	5.49971e-06	5.62289e-05	2.43714e-05	2.89218e-06	6.45263e-05	2.40709e-07	1.97993e-11	1.65161e-06	5.94114e-06	5.10118e-09	3.33111e-05
BMI	KCNQ1OT1	1.95274e-05	4.93671e-06	4.62255e-05	4.9596e-06	8.07059e-09	2.56652e-05	0	0	0	0	0	0
BMI	KSR2	2.50235e-05	1.96941e-06	7.26949e-05	8.93008e-05	3.50795e-05	0.000164003	2.40595e-07	2.25102e-11	1.62621e-06	2.3575e-05	7.14175e-07	8.48117e-05
BMI	MUC16	2.43041e-05	6.93883e-06	5.89914e-05	1.00767e-05	8.60929e-08	3.81414e-05	4.58678e-07	4.72134e-11	3.42162e-06	3.77638e-06	1.71726e-08	1.83536e-05
BMI	PATJ	0.000178344	8.78841e-05	0.000289753	5.2661e-05	1.67822e-05	0.00010365	4.75668e-07	1.04284e-10	3.98312e-06	1.24617e-06	5.21935e-10	8.91005e-06
BMI	PKD1L2	1.55709e-05	2.92879e-06	4.19878e-05	2.30348e-05	2.00284e-06	6.10154e-05	8.36901e-07	2.67676e-09	4.28227e-06	1.45644e-06	5.47342e-09	7.96438e-06
BMI	PMCH	1.814e-05	3.71413e-06	5.19823e-05	0	0	0	0	0	0	0	0	0
BMI	RAB21	3.63222e-05	5.50136e-06	8.50025e-05	1.84552e-06	4.79279e-10	1.25355e-05	6.39424e-07	1.36181e-11	5.3384e-06	2.57694e-06	3.07182e-08	1.34333e-05
BMI	RLF	7.34073e-05	2.30491e-05	0.000145013	7.55387e-06	4.54748e-09	3.4163e-05	2.38709e-07	1.6565e-10	1.54974e-06	1.85921e-06	5.97332e-10	1.41191e-05
BMI	SHANK2	5.93626e-05	1.24992e-05	0.000120285	5.62316e-05	1.94642e-05	0.000105702	1.62983e-07	3.57059e-11	1.07046e-06	8.87302e-06	6.74808e-07	3.01179e-05
BMI	SLC39A8	0.00020611	8.98475e-05	0.000347043	1.74115e-05	1.21416e-07	5.70334e-05	3.80533e-07	2.39186e-10	2.45524e-06	3.59586e-05	6.02927e-06	9.4794e-05
BMI	SRRM2	5.01321e-05	4.8575e-06	0.000115533	1.18748e-05	4.12958e-09	4.60364e-05	0	0	0	0	0	0
BMI	SYNE1	1.57732e-05	3.07301e-06	4.66162e-05	6.68484e-05	2.53753e-05	0.000126454	4.80022e-07	1.03092e-10	3.52144e-06	3.33894e-06	3.14304e-08	1.81e-05
BMI	SYT3	5.6519e-05	7.98995e-06	0.000127722	4.75151e-06	1.28799e-09	3.56143e-05	0	0	0	7.81458e-07	1.91399e-11	6.7304e-06
BMI	TBC1D16	1.43281e-05	2.44545e-06	3.79155e-05	6.32418e-06	3.66477e-08	2.71049e-05	2.62881e-07	5.43287e-11	1.91115e-06	9.21409e-07	3.33423e-10	6.46022e-06
BMI	TTN	1.50703e-05	3.45204e-06	4.0599e-05	5.05048e-06	2.54132e-08	2.28465e-05	3.46041e-07	6.58117e-11	2.37954e-06	8.47351e-07	3.09335e-10	6.53685e-06
BMI	ZC3H4	0.00029733	0.000110717	0.000467245	1.16052e-05	3.12935e-09	0.000210496	5.0289e-07	1.45772e-10	3.86691e-06	1.06428e-06	4.97552e-10	7.44843e-06
CAD	CELSR2	0.000179799	9.37232e-05	0.000280768	8.53277e-07	6.16404e-11	5.22154e-06	0	0	0	2.65219e-07	6.4414e-11	1.75713e-06
CAD	IGF1	8.07921e-06	7.51104e-07	3.17825e-05	7.71653e-07	1.29568e-10	4.73663e-06	2.77352e-07	4.5962e-11	1.94137e-06	3.58656e-06	1.84061e-07	1.9354e-05
CAD	MUC16	5.43113e-06	6.57509e-07	1.97421e-05	2.72617e-06	2.83143e-09	1.43709e-05	2.25131e-07	3.50792e-12	1.9813e-06	1.27856e-06	2.23034e-09	8.27187e-06
CAD	PCSK9	9.73223e-05	4.08202e-05	0.000173176	9.46547e-07	8.76618e-11	5.97894e-06	3.92847e-07	7.40552e-12	3.92636e-06	7.52251e-07	1.56947e-10	5.11196e-06
CAD	PMCH	7.24646e-06	6.00819e-07	3.12265e-05	0	0	0	0	0	0	0	0	0
T2D	FMN1	1.1043e-05	4.93906e-07	4.05407e-05	1.17744e-05	1.1609e-06	3.4991e-05	8.05519e-07	6.59727e-11	5.56979e-06	1.51955e-06	2.14907e-08	8.80923e-06
T2D	HMGA2	0.000140395	1.40676e-06	0.000271092	1.72248e-05	6.38693e-10	0.000128613	0	0	0	8.75073e-06	1.3504e-09	9.24603e-05
T2D	HNF1A	0.000158624	4.98604e-05	0.000309637	4.8047e-05	3.48909e-09	0.000174158	2.74163e-07	6.71087e-14	1.73402e-06	6.49631e-06	3.6981e-12	8.61773e-05
T2D	IGF1	7.25858e-06	1.07937e-06	2.56108e-05	8.12523e-07	1.2059e-10	5.44804e-06	2.61805e-07	3.49773e-11	1.93221e-06	3.16934e-06	2.53058e-07	1.30494e-05
T2D	KCNQ1	0.000130713	4.38394e-05	0.000239711	0.000401735	0.00022438	0.000647219	5.94049e-07	2.75218e-11	5.41005e-06	5.49181e-06	3.36106e-09	3.97964e-05
T2D	KCNQ1OT1	6.35442e-05	6.62589e-06	0.000138784	1.18325e-05	6.3944e-09	6.28612e-05	0	0	0	0	0	0
T2D	MUC16	8.48016e-06	9.5088e-07	2.75103e-05	2.50414e-06	2.97639e-09	1.15813e-05	2.5154e-07	2.59888e-11	1.73248e-06	1.11551e-06	1.77766e-09	7.30308e-06
T2D	PAM	0.000213082	0.000110964	0.000356844	1.00634e-05	2.31275e-10	0.000121016	1.23412e-07	9.55602e-13	5.1195e-07	2.73514e-06	7.40842e-08	1.29435e-05
T2D	PMCH	6.83944e-06	8.86696e-07	2.67982e-05	0	0	0	0	0	0	0	0	0
T2D	RREB1	0.000107701	1.63921e-06	0.00021912	1.7019e-05	2.03078e-09	0.000133561	4.99608e-06	1.51457e-10	4.23175e-05	1.20966e-05	1.64389e-06	4.13483e-05
T2D	TTN	9.49157e-06	9.81485e-07	4.37261e-05	1.45629e-06	1.88944e-10	1.04727e-05	3.9148e-07	1.18133e-12	3.08302e-06	8.10212e-07	3.65988e-10	6.7448e-06
T2D	WFS1	0.00014184	2.02719e-05	0.000252107	8.08368e-06	1.01792e-09	8.20287e-05	3.92864e-06	2.79146e-11	3.70491e-05	1.7447e-06	4.20057e-09	1.32733e-05
T2D	uc021pry.1	6.0258e-05	9.74323e-06	0.000123371	0	0	0	0	0	0	0	0	0

## Sheet: Supplementary Data 7
Supplementary Data 7. Mean effect sizes of gene components for introns contributing to the phenotypic variance with > 95% probability.
phenotype	name	mean_exons	q(0.025)_exons	q(0.975)_exons	mean_introns	q(0.025)_introns	q(0.975)_introns	mean_1kb_prom	q(0.025)_1kb_prom	q(0.975)_1kb_prom	mean_cis	q(0.025)_cis	q(0.975)_cis
HT	ABCA13	9.12283e-06	3.97942e-07	3.02416e-05	3.49229e-05	5.48009e-06	8.69839e-05	4.79652e-07	2.1105e-10	3.82346e-06	5.48535e-06	2.71525e-07	1.90335e-05
HT	ABCB1	6.2688e-06	7.70856e-09	3.06052e-05	5.3464e-05	1.21813e-05	0.000123549	0	0	0	4.53111e-06	3.97504e-10	4.07094e-05
HT	ABCC1	8.02677e-05	3.90233e-05	0.000130433	6.61273e-05	2.31059e-05	0.000137719	1.53102e-06	6.05435e-10	1.1764e-05	1.53015e-06	2.72084e-09	8.74368e-06
HT	ABCC4	6.65902e-06	3.96498e-08	2.732e-05	3.6012e-05	6.41813e-06	8.60091e-05	8.68677e-08	2.24659e-11	5.86834e-07	2.28047e-05	4.15351e-06	5.80899e-05
HT	ABCC6	2.67982e-06	5.86167e-09	1.29152e-05	3.01036e-05	4.89986e-06	7.15382e-05	0	0	0	4.31754e-07	2.188e-10	3.01858e-06
HT	ABR	9.47283e-06	5.33808e-08	3.15617e-05	4.31373e-05	1.05051e-05	9.21292e-05	9.83009e-07	3.74434e-09	5.2562e-06	5.54865e-06	3.41983e-07	1.86577e-05
HT	ABTB2	4.26112e-06	3.42078e-09	2.13485e-05	3.986e-05	8.88804e-06	8.42427e-05	1.57374e-06	3.07951e-10	1.5002e-05	3.90417e-06	2.16732e-08	1.9535e-05
HT	ACAN	0.00169085	0.000835653	0.00221133	0.000586365	0.000266717	0.00144438	5.1428e-06	1.42596e-09	5.48916e-05	5.68847e-05	8.76581e-06	0.000175819
HT	ACOXL	4.7311e-06	7.15378e-09	2.46778e-05	6.255e-05	2.27859e-05	0.000121833	2.30962e-07	9.01439e-11	1.57276e-06	1.65712e-06	9.75623e-10	1.29957e-05
HT	ADAM12	7.19266e-05	3.93065e-07	0.000230348	0.000253811	0.000132184	0.000442822	3.13381e-07	3.17582e-11	2.47794e-06	1.48075e-06	3.2218e-09	9.38645e-06
HT	ADAMTS10	0.00139005	0.00107619	0.0016734	0.000323737	0.000123421	0.000676569	0	0	0	3.51428e-05	6.2107e-08	0.000351355
HT	ADAMTS12	3.38423e-06	5.18275e-09	1.73505e-05	5.49383e-05	1.88769e-05	0.000109231	0	0	0	1.54884e-06	4.36807e-09	8.45322e-06
HT	ADAMTS16	2.69786e-06	1.04642e-08	1.30238e-05	4.39279e-05	1.41206e-05	8.6366e-05	5.36545e-07	2.37591e-10	2.78289e-06	1.04392e-05	1.51275e-07	3.38971e-05
HT	ADAMTS17	0.00235005	0.00194016	0.0030951	0.00050248	0.000318812	0.00078077	6.71062e-05	7.17954e-08	0.000179414	1.68345e-05	1.44573e-07	6.26904e-05
HT	ADAMTS19	2.71923e-05	8.73761e-09	0.000301248	0.00027634	3.51906e-06	0.000496708	7.68017e-07	2.77146e-10	6.53868e-06	7.37987e-06	2.60572e-08	3.38956e-05
HT	ADAMTS2	3.56531e-05	1.97151e-06	0.000128776	0.000195957	0.000102491	0.00033449	4.26786e-06	5.48149e-10	2.79769e-05	7.82117e-06	3.81944e-07	2.95681e-05
HT	ADAMTS3	0.000151341	1.73655e-05	0.000378144	0.000164601	3.86006e-05	0.000395738	1.22885e-06	2.25137e-09	8.54446e-06	0.00109983	0.000774141	0.0014303
HT	ADAMTS6	2.56871e-05	1.44242e-06	6.82221e-05	0.000732396	0.00020331	0.00177957	1.45213e-05	1.98875e-09	5.20724e-05	5.63958e-05	3.55548e-07	0.000230386
HT	ADAMTSL1	1.69873e-05	2.9856e-07	5.97251e-05	0.000136633	7.57561e-05	0.000215767	3.79238e-07	4.25425e-11	2.91222e-06	5.1222e-05	1.61862e-05	0.000104516
HT	ADAMTSL3	0.000567755	7.27117e-07	0.00228979	0.00141541	3.78996e-05	0.00250024	2.06548e-06	2.5727e-10	1.6848e-05	9.0066e-05	9.89429e-09	0.00020698
HT	ADARB2	1.29997e-05	3.15969e-07	4.31291e-05	6.27016e-05	2.75941e-05	0.000113155	0	0	0	8.06048e-06	8.23535e-07	2.35009e-05
HT	ADCY2	3.60752e-06	5.22715e-09	1.69191e-05	5.20789e-05	1.79831e-05	0.000104025	8.41195e-07	6.06223e-10	6.69095e-06	4.59232e-06	1.44837e-08	2.10566e-05
HT	ADCY5	3.3953e-06	3.28601e-09	2.03439e-05	7.25615e-05	2.72694e-05	0.000146288	1.8882e-06	2.15326e-10	1.53033e-05	2.60748e-06	1.99322e-09	1.45773e-05
HT	ADGRB3	3.28007e-06	1.67717e-09	1.71086e-05	3.70833e-05	6.68055e-06	8.79216e-05	1.57816e-06	1.00884e-09	1.02075e-05	3.12952e-05	7.17174e-06	7.82919e-05
HT	ADGRD1	9.75256e-06	4.17554e-08	3.48802e-05	7.22494e-05	3.17549e-05	0.000128558	4.28779e-07	2.79781e-10	3.22329e-06	4.68739e-06	7.59103e-08	2.05212e-05
HT	ADGRG6	3.74742e-05	7.12953e-08	8.55631e-05	0.00138714	0.000728566	0.00178237	1.26478e-07	2.74105e-11	1.17741e-06	2.58994e-05	1.46469e-08	8.86374e-05
HT	ADGRL2	5.30952e-06	9.60876e-09	2.57755e-05	6.63367e-05	2.53116e-05	0.000124493	2.58999e-06	3.70229e-10	2.0079e-05	5.5358e-05	2.48053e-05	0.000104538
HT	ADGRL3	2.57327e-06	6.53068e-09	1.15862e-05	4.32939e-05	1.36672e-05	9.11252e-05	2.48697e-06	2.54125e-10	1.97195e-05	2.66986e-05	7.35263e-06	6.09657e-05
HT	ADGRV1	1.73819e-05	6.58555e-07	5.51988e-05	0.000135965	6.9869e-05	0.000231048	7.26768e-07	2.74687e-10	5.30035e-06	2.83238e-06	9.56359e-09	1.37099e-05
HT	AFAP1	2.67756e-05	2.08466e-06	8.52952e-05	0.000216833	8.37064e-05	0.000400583	1.2407e-06	1.04426e-09	8.02522e-06	9.45323e-06	2.04088e-08	3.89292e-05
HT	AFAP1L1	5.11162e-06	8.37675e-09	2.04385e-05	2.73243e-05	3.59984e-06	6.77737e-05	7.8198e-07	1.93719e-10	4.41757e-06	7.64544e-07	3.76876e-10	5.68487e-06
HT	AFAP1L2	7.74614e-06	3.85478e-08	3.03843e-05	6.4618e-05	3.03328e-05	0.000110778	7.21089e-07	5.08132e-11	5.73687e-06	1.62345e-06	1.72835e-09	9.81491e-06
HT	AFF3	2.66248e-06	2.59291e-09	1.2721e-05	6.08462e-05	2.12722e-05	0.000115974	1.97537e-06	4.22033e-10	1.56352e-05	3.98706e-06	7.18028e-09	2.74925e-05
HT	AGAP1	2.89132e-05	6.9427e-06	6.47731e-05	0.000103014	5.5951e-05	0.000165354	5.63079e-07	1.2054e-09	3.13523e-06	2.44054e-05	4.66772e-06	6.40189e-05
HT	AGBL1	3.12413e-06	6.6648e-09	1.61267e-05	5.98686e-05	2.32824e-05	0.000115405	0	0	0	9.60444e-06	1.56787e-06	2.63942e-05
HT	AGBL4	3.90436e-06	1.37702e-08	1.67908e-05	3.74911e-05	7.26715e-06	9.85556e-05	2.9834e-07	1.60144e-10	2.72396e-06	1.42417e-06	7.94659e-10	7.95178e-06
HT	AGMO	3.58085e-06	1.85902e-09	2.03643e-05	6.48853e-05	2.83228e-05	0.00012337	2.20542e-07	6.45122e-11	1.60424e-06	3.83652e-05	9.11632e-06	9.04628e-05
HT	AGRN	8.49385e-06	1.50566e-07	3.39507e-05	5.26792e-05	6.56416e-06	0.000126857	2.559e-06	9.62972e-10	2.64431e-05	6.12603e-07	8.92965e-12	4.49228e-06
HT	AIG1	3.92262e-06	1.45798e-08	1.67446e-05	3.41535e-05	7.0497e-06	7.60931e-05	3.25546e-07	7.05844e-11	2.49154e-06	8.64054e-06	3.60148e-08	4.18179e-05
HT	AK3	3.86306e-06	1.09378e-08	1.63107e-05	0.000137634	7.79094e-05	0.000213519	2.22038e-06	2.1326e-09	1.40871e-05	6.47764e-06	1.15627e-07	2.36917e-05
HT	AKAIN1	7.68951e-06	4.34777e-08	2.75384e-05	3.86724e-05	1.39987e-05	7.61915e-05	5.91915e-07	2.41775e-10	4.59811e-06	2.08636e-05	5.76768e-06	4.66023e-05
HT	AKAP13	0.000111774	2.88155e-06	0.000409	0.000136373	2.06507e-05	0.000363766	9.27642e-07	1.85241e-10	8.97725e-06	9.99498e-06	1.43564e-07	6.8917e-05
HT	AKAP6	6.51947e-06	1.07981e-07	2.43045e-05	3.54459e-05	8.81777e-06	8.23915e-05	0	0	0	7.28035e-06	1.07438e-07	2.61522e-05
HT	AKT3	6.2428e-05	5.32367e-08	0.000181402	5.42374e-05	5.67202e-06	0.000165459	1.83727e-07	7.92967e-11	1.60583e-06	4.13282e-06	2.8882e-09	3.12225e-05
HT	ALK	3.39117e-06	8.97225e-09	1.4907e-05	5.70973e-05	2.11813e-05	0.000118809	4.63124e-07	1.31085e-10	3.04664e-06	3.4976e-06	6.71481e-08	1.49684e-05
HT	ANAPC10	5.5918e-07	2.27938e-10	2.70199e-06	0.000596885	0.000316564	0.000961704	0	0	0	5.82511e-06	1.65488e-09	6.16279e-05
HT	ANGPT1	1.54747e-06	1.7847e-09	9.82884e-06	3.2286e-05	5.12057e-06	7.82643e-05	5.27705e-07	9.70773e-10	2.79248e-06	3.23357e-05	7.92835e-06	7.5537e-05
HT	ANGPT2	1.2867e-05	6.0958e-08	4.81615e-05	6.51726e-05	1.79277e-05	0.000143995	0	0	0	0	0	0
HT	ANK2	4.66395e-06	2.31739e-08	1.87266e-05	3.37059e-05	8.04001e-06	8.09123e-05	0	0	0	6.51666e-06	1.70726e-07	2.52936e-05
HT	ANK3	1.65388e-05	2.46064e-07	6.80478e-05	0.000160677	7.73819e-05	0.00029675	5.42969e-07	4.78179e-11	4.52991e-06	2.24783e-05	9.80548e-08	7.42811e-05
HT	ANKFN1	2.28066e-05	4.61669e-08	0.000145805	0.000140275	2.97058e-05	0.000356559	5.73627e-06	3.91296e-11	6.2333e-05	0.000152771	5.24728e-05	0.000323454
HT	ANKH	3.58927e-06	1.32668e-08	1.56433e-05	6.15333e-05	2.56649e-05	0.000112649	2.49206e-07	1.19622e-11	1.75782e-06	6.69869e-05	2.44245e-05	0.000136476
HT	ANKS1A	0.000198172	2.09903e-06	0.000451917	0.000147526	1.17778e-05	0.000433891	1.79355e-06	1.32976e-10	1.23256e-05	0	0	0
HT	ANKS1B	3.09124e-06	3.2018e-09	1.79799e-05	6.44994e-05	2.52609e-05	0.000126372	0	0	0	1.11169e-06	8.79347e-10	7.61748e-06
HT	ANO1	3.03139e-05	1.04244e-06	7.55437e-05	8.2716e-05	3.32197e-05	0.000156718	2.47121e-05	1.07261e-08	0.000100402	8.99684e-05	3.77941e-05	0.000171104
HT	ANO2	3.0609e-06	6.36175e-09	1.49545e-05	2.39445e-05	4.77472e-06	5.97966e-05	8.82296e-07	1.56074e-09	5.25365e-06	3.42048e-06	5.35224e-09	1.58321e-05
HT	ANO3	4.33738e-06	1.93496e-08	1.95046e-05	3.95946e-05	7.27888e-06	0.000103455	1.07951e-06	3.03346e-10	1.00971e-05	2.02054e-05	3.91198e-06	5.39776e-05
HT	ANO4	2.87271e-06	3.51108e-09	1.44794e-05	2.87009e-05	5.25107e-06	7.47698e-05	9.3553e-07	1.82491e-09	5.44643e-06	3.45388e-06	1.03671e-08	1.56944e-05
HT	ANTXR1	7.7319e-05	2.2903e-05	0.0001528	0.000242779	0.000154268	0.00035858	2.25929e-06	7.68023e-10	1.88008e-05	1.95108e-06	5.3955e-09	1.16007e-05
HT	AOC1	1.88112e-05	1.87239e-07	7.13586e-05	0.00022892	4.90348e-05	0.000414231	2.76059e-06	9.00272e-10	2.63928e-05	1.63863e-05	9.81747e-08	0.000122962
HT	AP3B1	4.02097e-05	6.44875e-09	0.000264257	0.00018939	5.68967e-06	0.000400458	0	0	0	7.49571e-06	5.68899e-07	2.28914e-05
HT	APBB2	4.90987e-06	1.00462e-08	2.11767e-05	2.92909e-05	5.71246e-06	7.34684e-05	9.17912e-07	3.4139e-10	6.92705e-06	5.16617e-07	1.16509e-10	3.5685e-06
HT	AQP1	1.84924e-05	1.66625e-06	4.90905e-05	6.72879e-05	2.82809e-05	0.000120161	0	0	0	1.63545e-06	1.25324e-09	9.16617e-06
HT	ARHGAP15	2.45336e-06	2.24215e-09	1.31509e-05	5.97282e-05	2.25764e-05	0.000123307	1.92486e-06	1.35355e-09	1.22417e-05	7.93138e-06	6.43772e-07	3.18121e-05
HT	ARHGAP18	9.26479e-06	1.36025e-07	3.25957e-05	3.6588e-05	4.38324e-06	9.47037e-05	4.43269e-06	3.98337e-10	3.63129e-05	8.74817e-06	1.36697e-07	3.76713e-05
HT	ARHGAP22	5.43316e-06	4.3173e-09	2.71937e-05	3.35351e-05	4.47275e-06	9.08155e-05	9.99141e-07	8.0804e-10	6.85128e-06	2.22768e-06	2.66774e-08	1.05626e-05
HT	ARHGAP24	1.32499e-05	2.89098e-08	5.25617e-05	0.000134609	7.53861e-05	0.000217197	5.78256e-07	8.69698e-10	3.54507e-06	1.29058e-05	8.47385e-07	4.28384e-05
HT	ARHGAP26	2.41507e-06	4.52343e-09	1.12666e-05	9.94165e-05	4.85216e-05	0.000171719	0	0	0	4.60275e-06	3.33893e-08	2.85203e-05
HT	ARHGAP32	4.02948e-06	1.06695e-08	1.79958e-05	6.01371e-05	5.56634e-06	0.00013292	2.74793e-07	1.4864e-10	2.08494e-06	6.43097e-06	2.19556e-08	5.77524e-05
HT	ARHGAP42	1.84744e-05	6.32767e-07	5.43942e-05	3.14919e-05	3.524e-06	8.21667e-05	3.08136e-07	6.40262e-11	2.05178e-06	0	0	0
HT	ARHGEF12	6.33295e-05	3.59899e-07	0.00024418	0.000153091	3.89924e-05	0.000359364	1.35663e-06	1.79183e-10	1.22724e-05	3.98258e-06	1.98511e-09	3.91303e-05
HT	ARHGEF28	4.20519e-05	1.08792e-05	9.57282e-05	7.45685e-05	2.02582e-05	0.00014599	1.78673e-07	3.8613e-11	1.36667e-06	1.41224e-05	7.39759e-07	5.86979e-05
HT	ARHGEF3	3.86143e-06	5.56018e-09	2.09154e-05	3.37517e-05	3.44683e-06	9.48048e-05	1.06583e-06	6.9958e-10	6.25546e-06	1.95628e-06	1.57644e-09	1.31959e-05
HT	ARID1B	9.30109e-06	7.96383e-08	3.27056e-05	7.98343e-05	2.85779e-05	0.000158153	6.22444e-07	1.19976e-09	3.95448e-06	3.00869e-05	9.00396e-07	9.81498e-05
HT	ARID5B	3.31813e-06	3.60989e-09	1.80405e-05	8.34361e-05	3.26653e-05	0.000158202	1.0245e-06	4.80996e-10	6.54613e-06	5.86366e-06	2.23589e-07	2.11554e-05
HT	ARL15	9.2491e-06	5.88543e-09	4.38905e-05	4.24877e-05	1.15546e-05	9.07423e-05	5.4084e-06	4.13557e-09	3.0415e-05	1.95477e-05	2.04055e-06	5.5213e-05
HT	ARMC4	4.5059e-06	1.64065e-09	2.58643e-05	4.95854e-05	1.37157e-05	0.000112584	1.55637e-06	5.11606e-10	1.30805e-05	5.71309e-06	3.27667e-08	2.91504e-05
HT	ARSB	6.57388e-06	1.55583e-08	3.83409e-05	8.24928e-05	2.8972e-05	0.000161444	1.7218e-06	3.56197e-10	1.47492e-05	1.91908e-06	2.31144e-09	1.14846e-05
HT	ARSG	9.70783e-06	1.7973e-08	4.37669e-05	7.22614e-05	4.62324e-06	0.000219619	4.56962e-07	7.29975e-11	3.21664e-06	0	0	0
HT	ARSJ	1.72242e-05	2.45856e-08	7.84655e-05	7.15403e-05	2.95692e-05	0.000142451	4.3425e-06	1.95746e-09	2.98246e-05	1.75818e-05	2.15019e-06	5.28812e-05
HT	ASAP1	5.24386e-06	4.01343e-09	3.6626e-05	4.74036e-05	4.63561e-06	0.000123561	3.10337e-07	4.23462e-11	2.63194e-06	1.33172e-05	2.14719e-06	3.65722e-05
HT	ASIC2	1.05385e-05	2.22146e-08	4.1128e-05	7.56194e-05	2.99837e-05	0.00014422	1.84663e-07	6.64221e-11	1.62509e-06	1.09044e-05	6.89156e-09	3.80013e-05
HT	ASTN1	1.06814e-05	1.79161e-08	5.65072e-05	5.85796e-05	1.92114e-05	0.000118143	6.54476e-07	3.16073e-10	4.73633e-06	2.73186e-05	1.9626e-10	0.000223768
HT	ASTN2	4.07377e-05	5.81555e-08	0.000192104	0.000250125	9.60362e-05	0.000521952	0	0	0	1.34465e-05	5.91342e-07	5.92288e-05
HT	ASXL2	2.02528e-05	1.01381e-08	9.64899e-05	0.000103414	3.19196e-05	0.000223117	3.09166e-06	2.18459e-10	3.77692e-05	3.54887e-06	1.80719e-09	3.04433e-05
HT	ATP2B2	6.44426e-06	4.51035e-08	2.70882e-05	7.14372e-05	2.66536e-05	0.000131642	1.91337e-07	5.17665e-11	1.36492e-06	2.04491e-06	3.07435e-09	1.19315e-05
HT	ATP8A2	2.8463e-06	3.44002e-09	1.44891e-05	6.33547e-05	2.66432e-05	0.000119164	4.20819e-07	1.082e-10	3.15768e-06	2.34964e-06	2.60733e-09	1.23285e-05
HT	ATP9A	1.68117e-05	1.37588e-07	5.28156e-05	2.79181e-05	4.79756e-06	6.51946e-05	4.23985e-07	8.56595e-11	2.8734e-06	2.28762e-05	4.07257e-08	6.1875e-05
HT	ATRNL1	2.59835e-06	5.5831e-09	1.36442e-05	4.41428e-05	1.34855e-05	0.000106046	9.36911e-08	1.23081e-11	8.05666e-07	2.57155e-06	9.52323e-09	1.22239e-05
HT	ATXN1	2.47811e-05	1.64409e-06	6.45347e-05	0.000116927	6.06735e-05	0.000192873	0	0	0	1.45235e-05	1.27683e-06	4.07853e-05
HT	ATXN10	3.72182e-06	2.15736e-09	2.96103e-05	0.000106796	2.97998e-05	0.000199291	0	0	0	8.80098e-06	7.00118e-08	6.60313e-05
HT	ATXN7L1	6.42843e-06	2.07219e-08	2.73577e-05	4.63681e-05	1.07393e-05	0.000101773	0	0	0	2.39549e-06	1.02525e-09	1.45129e-05
HT	AUTS2	3.40579e-06	6.51515e-09	1.87203e-05	0.000195117	0.000119406	0.000331899	9.60099e-07	6.29988e-11	9.19382e-06	1.2171e-05	1.29352e-06	4.35699e-05
HT	AXIN1	3.07989e-05	2.55496e-06	9.64391e-05	0.000148752	1.76785e-05	0.000378278	3.93507e-06	1.43488e-09	2.99402e-05	2.05481e-05	8.85963e-10	0.000173674
HT	AXIN2	0.000288748	0.000185711	0.000421402	6.3046e-05	1.6361e-05	0.000146316	0	0	0	1.21716e-05	1.179e-06	3.8466e-05
HT	B4GALNT3	7.89823e-05	2.90171e-05	0.000139779	0.000339857	0.000195584	0.000481271	0	0	0	6.21539e-06	6.56995e-09	3.72938e-05
HT	BABAM2	2.3374e-06	1.21332e-09	1.30052e-05	7.20676e-05	2.73e-05	0.000140674	0	0	0	8.55513e-07	1.58239e-10	6.34149e-06
HT	BACH2	4.24057e-06	8.99496e-09	1.94927e-05	2.97743e-05	4.98728e-06	7.61598e-05	5.70366e-06	1.43997e-10	3.18707e-05	3.6389e-06	2.83963e-09	2.51306e-05
HT	BAHCC1	6.94621e-05	7.16668e-07	0.00019776	7.02679e-05	6.49906e-06	0.000201141	3.42354e-07	2.82402e-10	2.83531e-06	4.94261e-05	1.31249e-08	0.000225191
HT	BAIAP2	3.47012e-05	6.11474e-08	0.000163615	9.10835e-05	6.71145e-06	0.000264475	0	0	0	0	0	0
HT	BANK1	4.63957e-06	9.44442e-09	2.1494e-05	7.37712e-05	2.80157e-05	0.000142414	1.73961e-06	2.24258e-10	1.81642e-05	6.2973e-06	1.07498e-07	3.24649e-05
HT	BANP	7.92546e-06	1.7442e-08	3.3406e-05	3.47197e-05	4.84082e-06	8.77917e-05	9.63828e-08	6.77288e-12	7.61736e-07	2.57415e-06	6.84106e-08	1.24258e-05
HT	BBS9	1.32586e-05	4.07235e-08	4.90828e-05	6.18709e-05	1.80662e-05	0.000136846	4.66185e-06	1.16167e-09	3.12214e-05	9.9667e-06	8.97248e-08	4.46868e-05
HT	BBX	1.83631e-05	5.92958e-07	4.45625e-05	4.81995e-05	1.07528e-05	0.000111912	0	0	0	2.02595e-05	4.48066e-08	7.69831e-05
HT	BCAS3	6.51427e-06	4.2585e-09	2.77218e-05	7.80499e-05	3.24577e-05	0.000152067	0	0	0	1.05914e-06	1.13617e-09	8.32509e-06
HT	BCKDHB	7.23654e-05	3.32036e-07	0.000241353	0.000587058	0.000315926	0.000924378	8.39122e-07	1.47478e-10	7.37466e-06	0.000738772	0.000465553	0.00145104
HT	BCL11A	2.65452e-06	2.51015e-09	1.35826e-05	4.22049e-05	4.41852e-06	0.000102191	0	0	0	2.81418e-05	1.10793e-06	7.43057e-05
HT	BCL2L14	5.78167e-06	6.83587e-09	2.39161e-05	3.40983e-05	5.09091e-06	8.31383e-05	0	0	0	0	0	0
HT	BCL9	1.57415e-05	5.66897e-08	6.07502e-05	8.90904e-05	2.86353e-05	0.00017119	4.24511e-07	1.78302e-10	3.1192e-06	8.87109e-06	7.78735e-08	5.76317e-05
HT	BICC1	1.48629e-06	1.11034e-09	7.53566e-06	4.47152e-05	9.78451e-06	9.80647e-05	2.78082e-06	4.83388e-10	2.48967e-05	1.1569e-05	9.89959e-07	4.31798e-05
HT	BMP1	1.35421e-05	3.46199e-07	4.01631e-05	3.43257e-05	5.80047e-06	6.78984e-05	0	0	0	9.71042e-07	2.42426e-12	9.88988e-06
HT	BMP6	5.2319e-05	9.50835e-06	0.000142076	0.00048091	0.000291316	0.000870622	1.11073e-06	1.06665e-10	6.6426e-06	0.000721831	0.000479885	0.000968086
HT	BMPR1B	5.84274e-06	1.03449e-08	2.88319e-05	4.19448e-05	9.99327e-06	9.61696e-05	2.49441e-07	6.69289e-11	1.86965e-06	9.34996e-06	1.28259e-07	3.10695e-05
HT	BNC2	1.66715e-05	4.25925e-07	5.60908e-05	0.000231927	0.000149663	0.000339904	0	0	0	4.6764e-05	1.17954e-05	0.000112912
HT	BTBD11	4.53527e-06	1.72171e-08	1.99829e-05	3.23199e-05	8.99244e-06	7.29119e-05	8.65457e-07	4.79336e-10	5.92647e-06	6.15413e-06	3.75422e-07	2.04009e-05
HT	C1QTNF8	3.77459e-06	1.26548e-08	1.937e-05	8.39412e-05	3.6999e-05	0.000152478	3.40027e-07	1.55563e-10	2.51331e-06	3.22313e-06	9.12234e-08	1.5478e-05
HT	C2orf40	1.86553e-06	3.80371e-09	9.70727e-06	9.64347e-05	3.51129e-05	0.000179111	5.67597e-07	1.09517e-10	4.36858e-06	2.28858e-05	2.5979e-06	6.44112e-05
HT	C5orf66	1.28841e-06	2.13097e-09	8.2626e-06	0.000107295	4.92651e-05	0.000195945	0	0	0	0	0	0
HT	C5orf66-AS2	4.39868e-06	4.77005e-09	2.17814e-05	4.31336e-05	6.15094e-06	0.000101728	0	0	0	0	0	0
HT	C8orf34	2.40315e-05	1.37621e-07	7.78132e-05	7.21231e-05	2.89758e-05	0.000142342	0	0	0	9.7687e-06	1.45463e-08	5.48533e-05
HT	C8orf37-AS1	8.84902e-06	1.0781e-08	4.46615e-05	0.000256286	0.000168122	0.000362582	0	0	0	2.27481e-05	5.48242e-08	8.03408e-05
HT	C9orf3	4.73118e-05	3.35775e-08	0.00014742	0.000170479	2.29539e-05	0.000396633	2.36464e-06	9.52336e-11	2.33512e-05	9.33875e-06	5.32508e-08	6.02263e-05
HT	CA10	1.14062e-06	1.5946e-09	6.02198e-06	4.33466e-05	1.29818e-05	9.23407e-05	1.53945e-07	8.41645e-11	1.1251e-06	6.09994e-05	1.4971e-05	0.000126998
HT	CAB39L	4.30195e-06	2.27762e-09	2.72576e-05	5.61949e-05	1.83596e-05	0.000111213	0	0	0	3.26648e-07	7.69617e-13	2.96838e-06
HT	CABLES1	1.17022e-06	1.35459e-09	6.16272e-06	0.00213549	0.0013067	0.00333659	0	0	0	1.01369e-05	7.9887e-08	4.89733e-05
HT	CACNA1A	3.93737e-06	1.07747e-08	1.6583e-05	3.3987e-05	7.64129e-06	8.00617e-05	0	0	0	2.38222e-06	6.13962e-09	1.38932e-05
HT	CACNA1C	9.48936e-06	1.43942e-07	3.11771e-05	6.85133e-05	2.59899e-05	0.000123486	4.59578e-07	2.73917e-10	3.67966e-06	5.70829e-06	3.1517e-07	2.05321e-05
HT	CACNA1D	3.22964e-06	8.54948e-09	1.48753e-05	5.37462e-05	2.10445e-05	0.000105157	5.87707e-07	1.19164e-09	3.22084e-06	9.09292e-06	1.65467e-08	4.50177e-05
HT	CACNA1E	6.36501e-06	5.91353e-08	2.50963e-05	2.63024e-05	4.63891e-06	6.92953e-05	1.89661e-07	8.92425e-11	1.49782e-06	6.36616e-06	3.87441e-07	2.21895e-05
HT	CACNA2D1	3.89883e-06	6.06116e-09	2.03198e-05	3.24603e-05	5.83174e-06	7.81457e-05	3.95829e-07	1.59434e-10	2.62625e-06	2.09257e-05	2.26646e-06	5.60242e-05
HT	CACNA2D3	4.48386e-06	6.4084e-09	2.01926e-05	9.86305e-05	4.85673e-05	0.000170298	8.63412e-07	5.14916e-10	5.32378e-06	2.36935e-05	4.33275e-06	6.07053e-05
HT	CACNB2	6.69041e-06	7.64939e-09	3.36556e-05	8.6905e-05	2.72151e-05	0.000171372	1.76638e-05	7.70219e-10	5.8515e-05	1.23259e-05	1.2997e-07	4.81048e-05
HT	CADM1	4.88007e-06	3.42393e-09	3.38186e-05	6.35819e-05	1.89579e-05	0.000121871	1.70955e-07	7.23875e-11	1.42186e-06	4.3651e-05	1.55561e-05	9.08068e-05
HT	CADM2	3.17133e-06	1.10524e-08	1.48324e-05	4.37216e-05	8.3618e-06	0.000109119	6.99342e-07	1.22206e-10	6.90384e-06	1.40993e-05	3.15136e-06	3.8133e-05
HT	CADPS	1.13936e-06	1.78948e-09	5.57959e-06	2.4879e-05	5.38285e-06	5.98278e-05	8.77703e-07	5.14854e-10	5.64208e-06	2.095e-06	2.24706e-08	1.04874e-05
HT	CADPS2	3.97241e-06	3.41053e-09	1.91933e-05	0.000150498	8.72521e-05	0.000234789	2.2096e-07	1.51122e-10	1.51839e-06	3.04537e-06	3.2694e-09	1.76065e-05
HT	CALCR	6.36328e-06	8.8394e-09	2.87545e-05	3.68779e-05	5.00427e-06	8.06833e-05	1.43811e-06	4.32195e-11	1.4632e-05	5.39655e-06	4.04848e-08	2.85819e-05
HT	CALN1	5.10128e-06	2.89485e-08	2.00532e-05	3.72326e-05	9.3306e-06	9.36657e-05	1.21178e-06	7.23041e-10	6.61348e-06	4.53569e-06	5.66208e-08	2.50444e-05
HT	CAMK1D	2.56471e-05	6.57827e-08	8.51014e-05	0.000152613	8.2608e-05	0.000244671	9.57358e-07	6.44579e-10	4.73865e-06	5.74826e-06	2.97991e-07	2.11027e-05
HT	CAMK2D	4.62764e-06	3.81255e-09	2.39721e-05	3.2755e-05	7.00462e-06	7.23848e-05	3.38816e-07	1.36293e-10	2.25096e-06	8.57382e-06	1.97148e-07	3.29297e-05
HT	CAMKMT	5.81731e-06	6.27185e-09	3.372e-05	0.000187124	6.62967e-05	0.000396414	0	0	0	5.17001e-06	3.52236e-08	2.57909e-05
HT	CAMTA1	1.29769e-05	2.69684e-08	5.4493e-05	9.7271e-05	4.30626e-05	0.000173518	2.49066e-06	5.51017e-10	1.58047e-05	4.51493e-06	1.07225e-08	2.88049e-05
HT	CARMIL1	8.21909e-06	1.65565e-08	3.52623e-05	5.36394e-05	1.11873e-05	0.000123848	3.54301e-06	5.11359e-10	2.55792e-05	2.72344e-06	7.433e-10	1.83974e-05
HT	CASC15	6.51936e-06	2.71295e-08	2.61979e-05	0.000136057	7.73629e-05	0.000210825	3.54823e-07	1.46876e-10	2.6834e-06	9.64971e-06	1.62357e-07	3.4194e-05
HT	CATSPERB	1.74163e-06	1.20229e-09	1.10294e-05	8.45897e-05	4.14643e-05	0.000154204	0	0	0	2.9211e-06	7.78232e-08	1.51971e-05
HT	CBLB	4.27392e-06	5.26531e-09	2.26524e-05	3.46617e-05	6.39106e-06	8.39501e-05	1.60834e-07	7.93785e-11	1.59837e-06	3.7839e-05	1.25044e-05	8.00519e-05
HT	CCBE1	6.07652e-06	1.73801e-08	2.41557e-05	4.08125e-05	1.27003e-05	8.65058e-05	5.93023e-07	4.29513e-10	3.78475e-06	1.54067e-05	2.64163e-06	4.42525e-05
HT	CCDC171	5.36859e-06	1.08304e-08	3.23871e-05	4.58693e-05	7.31223e-06	0.000120584	1.47715e-07	2.70768e-11	1.20457e-06	8.40967e-06	4.77591e-07	3.48316e-05
HT	CCDC178	2.36632e-06	1.66209e-09	1.40722e-05	4.54634e-05	1.07965e-05	0.000104695	8.2287e-07	2.93351e-10	6.30198e-06	1.13662e-05	4.2507e-07	3.52953e-05
HT	CCDC85A	2.96959e-06	1.82562e-09	1.42976e-05	6.32143e-05	2.50988e-05	0.000123008	0	0	0	1.27344e-05	2.33423e-06	3.72254e-05
HT	CCDC91	2.52368e-05	4.44897e-09	0.000216564	0.000269303	5.02301e-05	0.000547338	6.71593e-06	3.87961e-10	7.5178e-05	0.000190991	7.36442e-05	0.000420541
HT	CCND1	2.50029e-05	2.01464e-08	0.00010374	0.00064716	0.000107168	0.00164206	1.38041e-05	4.34126e-09	5.12147e-05	0.000289347	5.71513e-05	0.00082842
HT	CCND2	3.9059e-06	1.93827e-08	1.41295e-05	0.000775743	0.000614414	0.00096975	2.55232e-07	9.98692e-11	1.94622e-06	0.000293033	0.000153534	0.000487393
HT	CCSER1	5.09279e-06	2.10173e-08	2.42679e-05	8.16622e-05	3.25164e-05	0.00015762	2.31473e-07	1.01716e-10	1.6344e-06	1.19081e-05	1.71332e-06	3.33373e-05
HT	CD2AP	7.05552e-06	3.41227e-09	5.32597e-05	0.000130968	1.67145e-05	0.000315004	1.55665e-05	1.50915e-10	0.00016663	1.79102e-05	1.33676e-07	0.000171495
HT	CDC42BPA	3.75194e-05	2.79489e-07	0.00017869	0.000114286	2.40953e-05	0.000298117	4.91129e-06	1.34307e-09	3.62507e-05	8.5984e-06	1.07307e-08	6.59098e-05
HT	CDCA2	1.30387e-05	2.02181e-09	0.000131148	2.99863e-05	4.31139e-06	7.85439e-05	0	0	0	0	0	0
HT	CDH12	1.59725e-06	1.26838e-09	8.68298e-06	4.11581e-05	1.3648e-05	8.91046e-05	1.75304e-07	5.88925e-11	1.15595e-06	2.04697e-05	4.52866e-06	5.25185e-05
HT	CDH13	2.52507e-06	3.14648e-09	1.19823e-05	0.000153794	8.64516e-05	0.00024255	5.18022e-07	4.6673e-10	3.15828e-06	1.98633e-05	4.80554e-06	4.71147e-05
HT	CDH18	2.23171e-06	4.15818e-09	1.32944e-05	5.07835e-05	1.64881e-05	0.000115892	9.47365e-07	1.37856e-09	6.04392e-06	1.04263e-05	3.23863e-06	2.44477e-05
HT	CDH22	4.14448e-06	1.15062e-08	2.08107e-05	2.7107e-05	4.37816e-06	6.07508e-05	8.14906e-07	8.20421e-10	4.47749e-06	2.25472e-06	9.96173e-09	1.05322e-05
HT	CDH23	1.15776e-05	6.10581e-07	3.59163e-05	3.10465e-05	6.60457e-06	7.08883e-05	4.6046e-07	1.03213e-10	4.59232e-06	1.2975e-06	7.33391e-10	9.39296e-06
HT	CDH4	1.17242e-05	4.38017e-07	3.67606e-05	0.000107187	5.31662e-05	0.000176213	1.47642e-06	1.90744e-09	9.96418e-06	2.19754e-05	5.88543e-06	4.95063e-05
HT	CDK14	3.8135e-06	9.13092e-09	1.7378e-05	6.44851e-05	2.40126e-05	0.000130408	6.61414e-07	9.05501e-11	5.7726e-06	5.97146e-06	5.07608e-08	2.66702e-05
HT	CDK6	0.0011034	0.000512005	0.00176146	0.000294465	0.000158184	0.00052547	2.0199e-05	2.62402e-09	0.000105347	5.60882e-05	2.23861e-06	0.000129043
HT	CDKAL1	2.79398e-06	3.36088e-09	1.39598e-05	4.36724e-05	1.12717e-05	0.000101896	1.40941e-06	4.21187e-10	1.1073e-05	3.55369e-05	9.56115e-06	8.24607e-05
HT	CDYL	3.58744e-06	9.44375e-09	1.56052e-05	2.52651e-05	4.77763e-06	5.90548e-05	9.02211e-07	4.5359e-10	5.64114e-06	1.11677e-05	5.00126e-07	3.63057e-05
HT	CELF4	2.20487e-06	2.57039e-09	1.25847e-05	3.20831e-05	4.91236e-06	7.14405e-05	3.78386e-06	8.95005e-10	2.82491e-05	6.35186e-06	2.30135e-08	3.23074e-05
HT	CEP112	4.22491e-06	1.84531e-09	2.66316e-05	8.80399e-05	3.56836e-05	0.000173331	3.67013e-07	5.61061e-11	2.75352e-06	1.17684e-06	6.45463e-09	6.69303e-06
HT	CEP128	1.45465e-05	4.62134e-08	6.16805e-05	4.62456e-05	8.18782e-06	0.00010846	0	0	0	1.5069e-06	1.56191e-11	1.44567e-05
HT	CETP	4.15662e-06	1.09014e-08	1.73479e-05	3.50271e-05	8.93916e-06	7.42564e-05	1.9492e-06	2.04125e-09	1.28943e-05	6.19075e-06	5.73472e-09	3.22856e-05
HT	CFAP299	1.52959e-06	2.12015e-09	9.07143e-06	0.000388108	0.000264556	0.000532723	7.3419e-06	2.31288e-10	5.09072e-05	3.99701e-06	7.78983e-09	2.89405e-05
HT	CFAP61	5.1526e-06	7.68631e-09	2.1821e-05	0.00013293	7.09187e-05	0.000223415	0	0	0	4.27904e-06	6.87561e-10	2.74621e-05
HT	CGNL1	4.30825e-06	4.77178e-09	2.39157e-05	3.61884e-05	4.22972e-06	8.49471e-05	9.86313e-07	7.81005e-10	5.17239e-06	6.56974e-06	6.5732e-08	2.94212e-05
HT	CHD2	2.92719e-05	9.67655e-07	0.000104394	8.91037e-05	3.08855e-05	0.000175934	0	0	0	1.77595e-06	4.13385e-11	1.25204e-05
HT	CHD7	5.28724e-06	1.22971e-08	2.16349e-05	4.58543e-05	1.36193e-05	0.000109694	0	0	0	6.2764e-06	1.20894e-07	2.26617e-05
HT	CHD8	2.6941e-05	4.75168e-08	8.99176e-05	8.58052e-05	1.1715e-05	0.000251962	2.68157e-05	1.24682e-09	0.000163481	4.56838e-06	1.19264e-10	5.40226e-05
HT	CHD9	1.44838e-05	7.44444e-08	6.21849e-05	5.42727e-05	8.30263e-06	0.000144413	8.63148e-07	5.94038e-10	4.77561e-06	1.45296e-05	2.22822e-06	4.21907e-05
HT	CHL1	4.3199e-06	1.96982e-08	1.97583e-05	3.49131e-05	8.60815e-06	7.6491e-05	1.62082e-06	3.35496e-10	1.57704e-05	2.00293e-05	4.1418e-06	5.0139e-05
HT	CHRM3	1.68938e-06	2.86056e-09	9.52476e-06	6.08721e-05	2.33624e-05	0.000119702	1.08784e-07	2.03497e-11	8.78214e-07	4.3846e-05	1.70585e-05	8.50903e-05
HT	CHST11	3.98523e-06	1.32197e-08	1.98092e-05	0.000130456	6.62958e-05	0.000215494	2.55501e-07	7.0332e-11	1.77065e-06	3.86748e-05	1.01074e-05	8.31337e-05
HT	CLNK	6.95297e-06	3.76234e-09	5.0798e-05	6.62828e-05	1.89792e-05	0.000137202	8.98839e-07	2.90797e-10	6.12798e-06	3.17202e-05	8.17838e-06	7.97029e-05
HT	CLSTN2	1.58719e-06	2.65719e-09	8.21411e-06	3.8124e-05	1.13953e-05	8.4188e-05	8.20016e-07	7.95087e-11	8.15604e-06	8.17664e-06	6.26386e-07	2.73223e-05
HT	CMIP	7.13362e-06	1.38139e-08	3.4002e-05	0.000390465	0.000259703	0.000563973	2.41514e-07	1.32366e-10	1.74044e-06	1.26594e-05	3.1196e-07	4.50967e-05
HT	CMKLR1	3.54832e-06	4.8957e-09	1.71468e-05	3.42859e-05	7.45364e-06	7.34215e-05	9.41378e-07	2.91683e-10	5.07847e-06	6.22441e-06	1.59932e-07	2.31928e-05
HT	CNBD1	0	0	0	3.81905e-05	6.42513e-06	0.000100291	1.45428e-06	3.87224e-09	9.60074e-06	1.65952e-05	2.85699e-06	5.55484e-05
HT	CNOT4	0.000115839	4.7407e-05	0.000192084	5.85598e-05	4.98538e-06	0.000140989	1.76868e-05	5.56556e-09	9.37441e-05	1.62438e-05	1.93172e-07	8.36639e-05
HT	CNTLN	1.60517e-05	1.20967e-07	6.60754e-05	3.50573e-05	4.81477e-06	9.69291e-05	1.11961e-05	7.69562e-09	4.24992e-05	0.000138983	4.48247e-05	0.000242706
HT	CNTN4	2.93322e-06	4.98308e-09	1.31078e-05	0.000145736	8.12823e-05	0.000246761	3.50455e-07	8.71732e-11	2.88029e-06	2.23331e-05	6.88973e-06	4.84035e-05
HT	CNTN5	4.94469e-06	1.83916e-08	2.13976e-05	9.56972e-05	4.69819e-05	0.000164889	3.91375e-07	2.49097e-10	2.41774e-06	3.84343e-05	1.31493e-05	8.07923e-05
HT	CNTN6	1.44213e-06	2.42543e-09	7.33329e-06	2.42198e-05	4.59598e-06	6.25559e-05	7.38258e-07	1.52136e-10	4.79129e-06	3.20763e-05	1.24757e-05	6.33862e-05
HT	CNTNAP2	7.77526e-06	3.63509e-08	3.27855e-05	9.84229e-05	4.56886e-05	0.000177102	1.67234e-07	7.44286e-11	1.13707e-06	5.81436e-06	2.92586e-07	2.09723e-05
HT	CNTNAP5	2.33712e-06	2.51006e-09	1.34976e-05	6.8047e-05	2.4813e-05	0.000130688	7.51806e-07	8.57396e-11	5.84984e-06	8.24697e-06	2.21215e-06	2.24873e-05
HT	COG6	1.65057e-05	3.19141e-08	8.2143e-05	5.50138e-05	4.85394e-06	0.000142251	3.42379e-06	1.00678e-09	2.41675e-05	3.90967e-05	6.02847e-06	0.000107448
HT	COL11A1	0.000119917	9.47163e-07	0.000291427	0.0002035	6.9573e-05	0.000484947	1.66504e-06	8.64428e-11	1.78706e-05	5.75536e-05	1.47415e-05	0.000136199
HT	COL14A1	2.14331e-05	6.99281e-09	0.000114037	6.36284e-05	3.92611e-06	0.000133767	6.59121e-07	1.08707e-10	6.14363e-06	1.68115e-06	2.37143e-09	9.74588e-06
HT	COL15A1	1.928e-05	3.05111e-08	0.000129637	9.88699e-05	2.1942e-05	0.000186987	2.24836e-06	4.38756e-10	1.72887e-05	1.10379e-05	3.07484e-07	4.38515e-05
HT	COL16A1	4.85618e-05	1.63917e-05	0.000117874	4.37728e-05	3.05412e-06	0.000105347	8.81364e-07	6.48199e-10	5.7573e-06	1.49538e-06	7.16456e-10	9.44699e-06
HT	COL21A1	3.75329e-06	7.49224e-09	1.8896e-05	3.5366e-05	4.56775e-06	8.76119e-05	2.20489e-06	2.96077e-10	1.55358e-05	8.4037e-06	2.29503e-07	3.34794e-05
HT	COL22A1	3.70633e-06	3.83418e-09	1.74959e-05	2.84264e-05	5.65428e-06	6.94528e-05	2.77089e-06	4.75586e-10	2.01537e-05	2.70663e-05	8.32214e-06	5.91826e-05
HT	COL23A1	4.17592e-06	8.67171e-09	1.86709e-05	5.21008e-05	1.28136e-05	0.000116684	1.24778e-06	2.53955e-10	9.61716e-06	1.38262e-06	1.32653e-09	9.2299e-06
HT	COL24A1	7.86563e-06	2.72146e-08	3.75463e-05	0.000133504	6.74496e-05	0.000239799	4.44874e-07	4.87347e-10	2.86754e-06	1.10329e-05	1.3463e-07	4.79102e-05
HT	COL25A1	1.12189e-05	2.15086e-08	3.91901e-05	7.10808e-05	2.60285e-05	0.000135873	2.61526e-07	1.24225e-10	1.85287e-06	9.15158e-06	2.97047e-08	3.78536e-05
HT	COL27A1	2.24876e-05	3.42222e-07	7.4871e-05	0.000158622	8.08303e-05	0.000262365	6.04743e-07	2.22315e-10	3.74119e-06	7.55794e-06	1.03201e-07	3.27235e-05
HT	COL4A1	5.77032e-06	1.80772e-08	2.23691e-05	3.97373e-05	1.05199e-05	8.90659e-05	0	0	0	1.43877e-05	2.64863e-06	3.62703e-05
HT	COL4A2	3.63964e-06	7.4794e-09	1.766e-05	7.652e-05	2.73316e-05	0.000142613	0	0	0	1.48547e-06	1.66069e-09	8.48014e-06
HT	COL8A1	1.38776e-05	4.91448e-08	5.2923e-05	6.50805e-05	1.427e-05	0.00013983	0	0	0	0	0	0
HT	COLEC12	1.21623e-05	2.51385e-08	4.56849e-05	0.000114791	5.06781e-05	0.000206706	0	0	0	7.89939e-06	1.66058e-07	2.85908e-05
HT	COLGALT2	3.26461e-05	7.1809e-06	7.30162e-05	5.98478e-05	2.26967e-05	0.000118345	2.7156e-06	2.48368e-10	2.35924e-05	6.96024e-06	1.0416e-09	5.75103e-05
HT	CPAMD8	1.60678e-05	3.82565e-07	4.84377e-05	8.27696e-05	3.74805e-05	0.0001511	2.60192e-07	4.31646e-11	2.60875e-06	1.07349e-06	1.1193e-09	5.88265e-06
HT	CPED1	3.94314e-06	5.35071e-09	2.2055e-05	0.000118089	6.24708e-05	0.000201338	2.49298e-07	1.04678e-10	2.01561e-06	8.57723e-07	1.22848e-10	5.89754e-06
HT	CPNE4	2.59976e-06	2.99942e-09	1.49023e-05	4.88353e-05	1.35146e-05	0.000107686	1.3035e-06	9.72492e-10	7.29646e-06	1.9943e-06	1.64491e-09	1.07401e-05
HT	CPZ	0.000128966	2.19203e-06	0.000433305	0.00033886	0.000141858	0.000543635	0	0	0	2.07094e-05	2.49453e-06	5.11495e-05
HT	CRADD	1.69253e-06	3.41193e-09	1.0281e-05	0.000177528	8.77335e-05	0.000312087	2.99155e-07	1.05349e-10	2.42875e-06	0.000185775	0.000100432	0.000296221
HT	CREB3L2	3.74639e-05	8.16662e-08	0.000106645	6.97088e-05	1.37514e-05	0.000141009	0	0	0	1.5631e-05	7.05291e-09	5.40899e-05
HT	CREB5	3.83322e-06	1.15369e-08	1.72901e-05	0.000381524	0.000254479	0.000539381	3.62389e-07	1.09535e-10	2.48544e-06	1.2818e-05	1.00021e-06	4.18016e-05
HT	CRIM1	0.000262385	8.36998e-05	0.000452736	8.29156e-05	2.51767e-05	0.000211351	7.28782e-05	2.72826e-05	0.000132108	1.39742e-05	1.29412e-07	6.69693e-05
HT	CRISPLD2	0.000151964	3.76419e-05	0.000269458	0.000213045	0.000111497	0.000355234	1.1472e-05	1.54182e-08	4.86686e-05	4.48724e-05	6.51156e-06	0.000119913
HT	CSGALNACT1	1.52284e-05	1.78449e-07	4.43041e-05	0.000142144	7.44254e-05	0.000255371	2.67881e-06	7.81181e-10	1.91684e-05	1.88331e-05	2.29181e-07	7.10039e-05
HT	CSMD1	6.56439e-06	1.64023e-07	2.32796e-05	0.0005027	0.000373828	0.000660689	1.79191e-06	1.43517e-10	1.6062e-05	4.64912e-05	2.02202e-05	8.64142e-05
HT	CSMD2	4.61544e-06	2.45757e-08	2.08743e-05	3.82425e-05	1.1785e-05	8.23059e-05	7.65065e-07	9.05941e-10	4.25635e-06	1.65864e-06	1.73157e-09	1.02083e-05
HT	CSMD3	7.7723e-06	4.91209e-08	3.2803e-05	5.56714e-05	1.40727e-05	0.000132337	6.04097e-07	1.04788e-10	5.94647e-06	2.82515e-05	9.92715e-06	6.12677e-05
HT	CSNK1E	1.02589e-06	8.35364e-10	4.9642e-06	2.86469e-05	3.88963e-06	6.56908e-05	0	0	0	2.25739e-06	1.30613e-09	1.36628e-05
HT	CTBP2	9.059e-06	3.12141e-08	4.39515e-05	6.42201e-05	1.89374e-05	0.000138664	6.2831e-06	5.2726e-09	3.34587e-05	2.73437e-05	5.02787e-06	7.03742e-05
HT	CTDSPL	8.53574e-06	1.94149e-09	8.13379e-05	4.96811e-05	8.93417e-06	0.000119731	0	0	0	2.04115e-06	7.77052e-11	2.17586e-05
HT	CTIF	1.15395e-05	4.91982e-08	3.74441e-05	0.000207597	0.000133055	0.000302567	3.26265e-07	2.47634e-11	2.54563e-06	5.82475e-06	6.05895e-08	2.82152e-05
HT	CTNNA2	1.72779e-06	1.55769e-09	1.00188e-05	9.3895e-05	4.59611e-05	0.000162611	7.38099e-07	2.5717e-10	4.27642e-06	1.01769e-05	2.36906e-06	2.75081e-05
HT	CTNNA3	4.40732e-06	8.60765e-09	2.15436e-05	0.000104644	4.62642e-05	0.000192295	3.5803e-07	8.64284e-11	2.94011e-06	1.92809e-05	7.74948e-06	4.24222e-05
HT	CTNND2	2.20443e-06	2.47541e-09	1.15176e-05	5.32071e-05	2.34261e-05	0.000100638	0	0	0	2.31618e-05	4.29932e-06	6.61307e-05
HT	CUBN	6.13189e-05	8.01565e-07	0.000137293	5.01107e-05	6.09194e-06	0.000135938	1.29892e-07	3.91263e-11	8.5657e-07	8.5787e-07	7.41693e-10	5.86331e-06
HT	CUEDC1	5.47339e-06	7.67702e-09	2.12936e-05	3.73708e-05	7.99697e-06	7.89254e-05	3.68518e-07	4.54724e-10	2.91199e-06	2.70178e-06	1.05771e-09	2.09351e-05
HT	CUX1	1.86109e-05	2.62212e-07	5.98469e-05	9.78404e-05	4.46247e-05	0.00017821	7.20319e-06	1.30988e-09	5.04835e-05	1.12025e-05	7.55597e-07	3.4654e-05
HT	DAB1	6.2586e-06	1.13178e-08	2.8156e-05	0.000111653	4.93862e-05	0.00019418	4.31068e-06	2.53203e-09	2.64619e-05	3.6973e-06	5.97721e-09	2.29591e-05
HT	DAB2IP	1.41943e-06	1.65237e-09	7.06165e-06	8.68586e-05	3.92837e-05	0.000150282	6.6043e-07	1.41725e-10	5.04641e-06	7.47745e-06	1.0821e-07	4.31555e-05
HT	DACH1	1.33032e-06	1.67513e-09	6.85756e-06	3.20423e-05	9.34103e-06	7.08117e-05	2.80255e-07	8.92837e-11	1.91021e-06	3.53782e-05	1.03711e-05	7.7468e-05
HT	DCC	8.30988e-06	1.67919e-08	4.83003e-05	0.000136988	6.54232e-05	0.000250695	1.72056e-07	6.16708e-11	1.42169e-06	2.83501e-05	8.72048e-06	6.22213e-05
HT	DCLK1	3.43648e-06	5.36461e-09	1.61378e-05	3.26707e-05	7.9447e-06	7.20525e-05	1.11222e-06	6.40827e-11	6.89523e-06	1.40623e-06	1.98689e-09	9.03017e-06
HT	DDAH1	1.06871e-05	6.58597e-09	6.40539e-05	0.000109884	5.01852e-05	0.000185409	4.77579e-07	2.63344e-10	3.82865e-06	1.49679e-06	4.8038e-09	7.85162e-06
HT	DDR2	1.85964e-05	3.25755e-07	5.18439e-05	3.86454e-05	9.46573e-06	8.90083e-05	1.34724e-07	4.96009e-11	1.05232e-06	1.33289e-06	7.58347e-09	8.00304e-06
HT	DDX47	0.000135538	1.59811e-07	0.000281786	4.55701e-05	9.22465e-06	0.000104375	0	0	0	1.72416e-06	9.39647e-11	1.07628e-05
HT	2001-12-01	5.51484e-06	2.8106e-08	2.13004e-05	6.00997e-05	1.87639e-05	0.000122184	1.03661e-06	3.68196e-10	6.78645e-06	4.40967e-05	3.72716e-06	0.000134697
HT	DENND1A	5.21138e-06	7.58732e-09	2.43942e-05	5.6731e-05	1.71377e-05	0.000117842	3.4076e-06	8.61798e-10	2.39847e-05	4.92119e-06	2.25533e-08	3.35388e-05
HT	DEPTOR	5.76409e-06	7.25288e-09	3.16797e-05	3.91669e-05	3.99439e-06	0.000101875	5.2653e-06	1.6963e-09	3.80997e-05	7.05182e-06	3.82991e-08	3.89029e-05
HT	DGKB	7.01143e-06	3.46957e-08	2.92538e-05	9.53711e-05	4.69581e-05	0.000165147	8.55491e-07	6.00319e-10	5.60476e-06	2.77241e-05	4.33201e-06	7.15802e-05
HT	DHX15	5.13883e-06	5.6756e-09	2.758e-05	3.96662e-05	7.2909e-06	8.5711e-05	2.60323e-07	1.47839e-10	1.94101e-06	1.96571e-05	3.12752e-06	5.44574e-05
HT	DIPK1A	9.394e-06	8.20225e-09	5.80914e-05	0.000125997	6.04329e-05	0.000211692	2.02386e-06	2.63288e-10	1.82389e-05	2.58189e-06	2.59912e-09	1.80772e-05
HT	DIRC3	5.06951e-05	1.16682e-07	0.000236291	0.000669085	0.000422618	0.000976665	1.21884e-06	5.33253e-10	9.183e-06	2.3729e-06	7.41325e-09	1.27816e-05
HT	DIS3L2	7.80034e-05	5.06878e-06	0.000183251	0.00203878	0.00145984	0.00279921	1.33578e-06	3.54911e-11	1.19767e-05	9.3794e-06	6.75732e-09	0.000104942
HT	DISC1	2.83069e-06	6.35713e-09	1.27751e-05	3.64893e-05	6.21851e-06	8.53059e-05	0	0	0	0	0	0
HT	DISP1	9.23445e-05	3.8642e-05	0.000189022	0.000118072	4.15551e-05	0.000234832	1.4436e-06	8.45213e-10	1.05131e-05	9.81772e-06	2.4735e-07	3.66192e-05
HT	DKK2	2.61323e-06	3.73069e-09	1.22768e-05	3.07311e-05	5.06202e-06	7.20416e-05	4.22536e-07	3.18475e-10	2.66113e-06	1.65538e-05	2.9685e-06	4.59141e-05
HT	DLC1	0.000229172	0.000121611	0.000369449	0.00019506	8.75707e-05	0.000366107	0	0	0	2.64166e-05	2.93148e-07	0.000127355
HT	DLEU1	2.088e-05	8.09544e-09	0.000145964	0.000167338	5.96449e-06	0.000416752	0	0	0	0	0	0
HT	DLEU2	0.000213518	2.24498e-06	0.000685766	0.000372777	1.41885e-05	0.000869636	0	0	0	5.87748e-06	2.47245e-11	6.98076e-05
HT	DLG2	3.09349e-06	7.69315e-09	1.51539e-05	0.000101931	4.38477e-05	0.000190002	0	0	0	9.73095e-07	9.95749e-10	6.0032e-06
HT	DLGAP1	4.25253e-06	9.39957e-09	1.94527e-05	0.000116405	6.56845e-05	0.000187267	8.07591e-07	1.16916e-09	4.63934e-06	1.6323e-05	4.19592e-06	3.69668e-05
HT	DNAH11	1.11928e-05	4.25271e-07	3.83963e-05	5.405e-05	1.55501e-05	0.000115128	9.43726e-07	2.12854e-10	8.74822e-06	1.70113e-06	2.02229e-09	9.74255e-06
HT	DNAH9	1.06497e-05	1.77042e-07	3.72284e-05	2.76683e-05	4.87798e-06	7.07999e-05	8.13303e-07	7.86633e-10	4.06767e-06	9.82358e-07	4.23074e-10	6.38259e-06
HT	DNAJB4	6.65627e-07	1.66607e-09	3.76311e-06	0.000390443	0.000276793	0.000517458	0	0	0	6.72504e-07	1.21161e-10	5.08898e-06
HT	DNER	2.65687e-06	3.11061e-09	1.4574e-05	2.76257e-05	5.17301e-06	6.59596e-05	2.13138e-06	3.94935e-09	1.39523e-05	8.19082e-06	4.29058e-08	3.34438e-05
HT	DNM3	7.54856e-06	1.62824e-08	3.01054e-05	0.000600913	0.000371998	0.000842404	7.65594e-07	2.0075e-10	6.04514e-06	3.51046e-06	2.81245e-09	2.1712e-05
HT	DNMT3A	1.29763e-05	5.65586e-08	4.64816e-05	0.000550068	0.000367896	0.00078423	9.42574e-07	4.07191e-11	9.49636e-06	5.87017e-05	4.38809e-08	0.00021271
HT	DOCK1	5.8164e-06	2.31998e-08	2.42885e-05	5.95365e-05	1.85717e-05	0.000122976	3.99621e-07	5.25864e-11	3.17188e-06	5.88231e-06	4.48922e-07	1.9632e-05
HT	DOCK4	7.87961e-06	3.12739e-08	3.05839e-05	4.30232e-05	1.38638e-05	8.894e-05	0	0	0	2.62548e-06	9.92467e-09	1.30013e-05
HT	DOCK9	2.29621e-05	1.01168e-07	0.000121392	6.6521e-05	7.51085e-06	0.0001589	2.01176e-06	8.31166e-10	1.46668e-05	8.04614e-06	1.75007e-07	3.31234e-05
HT	DOK6	3.28886e-06	9.15725e-09	1.63401e-05	2.51446e-05	5.60753e-06	6.25954e-05	0	0	0	7.40946e-06	6.64319e-07	2.42625e-05
HT	DPP10	3.6507e-06	6.91049e-09	1.90909e-05	5.28304e-05	1.74854e-05	0.000109448	6.46041e-07	2.96491e-10	4.39676e-06	1.64238e-05	5.8858e-06	3.85458e-05
HT	DPP6	4.62373e-06	3.75023e-08	1.8981e-05	8.27255e-05	3.6843e-05	0.000151307	3.95618e-07	2.28712e-10	3.02247e-06	4.08188e-05	1.58197e-05	8.06216e-05
HT	DPYD	3.2366e-06	3.99605e-09	1.59582e-05	5.63474e-05	2.04725e-05	0.000114263	1.76034e-06	2.08195e-09	1.38073e-05	6.56905e-06	2.63582e-07	2.55474e-05
HT	DPYSL2	1.32921e-05	3.02355e-08	5.28573e-05	5.58883e-05	1.08156e-05	0.000124058	0	0	0	4.50611e-06	5.42589e-09	2.16392e-05
HT	DSCAM	7.39315e-06	3.43763e-08	2.91666e-05	9.15484e-05	4.42148e-05	0.000162716	4.92681e-07	4.41088e-11	3.25478e-06	1.33709e-05	2.19238e-06	3.51667e-05
HT	DSCAML1	3.29049e-06	4.37787e-09	1.66296e-05	5.96878e-05	2.1708e-05	0.000113075	1.10637e-06	6.85324e-10	7.38528e-06	1.59541e-06	9.64569e-10	9.61343e-06
HT	DTNA	3.6701e-06	1.12356e-08	1.77998e-05	3.86118e-05	6.89272e-06	8.68286e-05	1.4897e-06	1.86006e-10	1.35019e-05	7.65799e-06	2.30989e-07	2.63277e-05
HT	DYM	2.00869e-06	9.8024e-10	1.11418e-05	0.000321811	4.93953e-05	0.000602644	1.34363e-05	2.8598e-10	0.000106284	1.81796e-05	1.03069e-07	0.000111042
HT	DYNC1I1	3.1293e-06	3.46759e-09	1.60384e-05	6.11817e-05	1.98386e-05	0.000120544	7.97416e-07	1.66134e-10	6.01214e-06	7.03817e-06	7.73376e-08	3.00045e-05
HT	DYSF	2.26084e-05	1.01234e-07	0.000171871	0.000286487	0.000117199	0.00045662	8.48022e-07	8.464e-10	5.51234e-06	0.000123238	6.05117e-05	0.000203251
HT	E2F7	0.000351675	0.000184007	0.00054089	0.000231294	0.000103081	0.000433444	6.35332e-06	1.66309e-09	4.7899e-05	7.18376e-05	2.6391e-05	0.000153254
HT	EBF1	3.40181e-06	2.93078e-09	1.77001e-05	9.98138e-05	4.96562e-05	0.000164536	0	0	0	9.57406e-07	5.82643e-11	5.69921e-06
HT	EBF2	1.27972e-05	5.34722e-08	5.20135e-05	0.000124882	6.2124e-05	0.000216925	0	0	0	0	0	0
HT	ECE1	2.09236e-05	1.3138e-08	0.000117779	8.45733e-05	1.51075e-05	0.000203684	2.93268e-07	5.63628e-11	3.13093e-06	4.82089e-06	3.41778e-08	2.08945e-05
HT	EED	4.19556e-06	5.26257e-09	2.56014e-05	4.94014e-05	8.80668e-06	0.00010134	7.17289e-07	7.36029e-11	7.90991e-06	8.43715e-06	6.53307e-08	4.85135e-05
HT	EFEMP1	0.00019804	1.16826e-07	0.000483858	0.00190087	0.00129947	0.00254228	3.33071e-07	1.113e-10	3.16395e-06	0.000138965	1.64896e-05	0.000494377
HT	EFNA5	1.05825e-06	1.19428e-09	6.40243e-06	2.89106e-05	5.77365e-06	6.95568e-05	9.69274e-07	8.16439e-10	5.7072e-06	2.76564e-05	9.17401e-06	6.34038e-05
HT	EGFEM1P	5.06032e-06	1.31356e-08	2.12705e-05	2.38157e-05	4.06253e-06	6.02122e-05	0	0	0	1.24862e-05	1.16303e-06	4.16714e-05
HT	EIF4G3	1.55164e-06	1.18506e-09	7.97958e-06	9.98086e-05	7.52887e-06	0.000283347	2.11118e-05	6.9896e-11	0.000159058	6.59429e-06	2.68832e-10	8.31937e-05
HT	ELMO1	1.95226e-05	8.74174e-07	4.59031e-05	6.7485e-05	2.39039e-05	0.000133824	5.96739e-06	9.90153e-09	2.29423e-05	4.74397e-06	1.11031e-07	1.91386e-05
HT	EML1	4.64139e-06	4.6713e-09	2.20865e-05	3.17176e-05	4.81105e-06	7.36625e-05	1.2488e-06	3.67649e-10	9.22575e-06	1.15459e-06	3.60909e-10	7.77798e-06
HT	ENOX1	2.38619e-06	1.79422e-09	1.25882e-05	3.39939e-05	9.5575e-06	7.41563e-05	6.58993e-07	1.5102e-10	4.92215e-06	5.79216e-06	4.9427e-08	2.16524e-05
HT	ENPP2	0.000205626	0.000134253	0.000287912	0.000151969	5.68619e-05	0.000270545	2.06914e-07	1.41893e-10	1.41858e-06	2.6221e-05	1.73457e-07	0.000100037
HT	EPB41L2	2.00664e-05	1.92165e-08	0.000103424	0.000532719	0.000340997	0.000766673	2.21297e-06	7.08508e-11	9.30997e-06	2.04481e-06	2.08594e-09	1.34857e-05
HT	EPB41L3	2.458e-06	9.27054e-09	1.19377e-05	4.43628e-05	1.52031e-05	8.91056e-05	1.23838e-06	4.27933e-10	8.51225e-06	7.70358e-06	3.0894e-07	2.94415e-05
HT	EPDR1	1.22802e-05	4.77987e-08	4.60958e-05	8.74445e-05	2.00202e-05	0.000225962	0	0	0	3.65508e-05	2.66861e-06	0.000117542
HT	EPHA4	2.67e-05	7.65145e-07	7.49837e-05	4.82153e-05	1.83367e-05	9.36917e-05	0	0	0	3.27727e-05	1.12858e-05	7.03427e-05
HT	EPHB1	1.69115e-06	1.84019e-09	8.94458e-06	3.14867e-05	7.39175e-06	7.43026e-05	6.3423e-07	1.98374e-10	4.51599e-06	2.34843e-05	5.92268e-06	5.5566e-05
HT	ERBB4	4.86298e-06	2.96941e-08	2.15738e-05	9.40591e-05	3.97569e-05	0.000166898	4.08705e-07	4.33488e-11	3.17041e-06	2.34657e-05	8.35891e-06	5.2242e-05
HT	ERC1	7.46395e-06	2.7662e-08	3.69496e-05	0.000160012	8.49251e-05	0.000280369	0	0	0	5.30561e-07	5.08619e-10	3.22412e-06
HT	ERC2	2.38849e-06	1.71439e-09	1.51211e-05	0.000107566	4.32848e-05	0.000210707	6.2893e-07	1.97761e-10	4.87163e-06	1.1056e-05	2.59999e-08	5.71351e-05
HT	ERG	1.94173e-05	6.63052e-08	8.05179e-05	0.000159764	8.71185e-05	0.000255284	2.07142e-06	1.27526e-09	1.50105e-05	1.21989e-05	3.54971e-07	4.64159e-05
HT	ERGIC1	5.68626e-06	4.05055e-08	2.52587e-05	3.84569e-05	9.24629e-06	8.21053e-05	2.59639e-06	1.74159e-09	1.54045e-05	5.22136e-06	8.72284e-08	2.17697e-05
HT	ESR1	0.000225475	4.41448e-05	0.000427532	0.000631937	0.000396753	0.000934345	6.57318e-07	5.48828e-10	4.47244e-06	4.91915e-06	2.65257e-08	2.95398e-05
HT	ESRRG	5.69414e-06	1.85438e-08	2.29838e-05	9.44793e-05	4.63464e-05	0.000163441	4.80762e-07	1.6179e-10	3.47084e-06	1.12916e-05	1.29714e-06	3.3201e-05
HT	ETS1	1.06053e-05	4.76625e-08	3.91171e-05	9.92881e-05	2.25319e-05	0.000207407	0	0	0	0.000192832	0.000112201	0.000302314
HT	ETV1	8.18144e-06	4.0505e-08	3.67494e-05	4.38681e-05	6.171e-06	9.86569e-05	2.4013e-07	1.13948e-10	2.05776e-06	9.263e-06	4.29485e-07	3.51191e-05
HT	ETV6	1.62042e-05	3.01024e-07	4.35947e-05	0.000390559	0.000234412	0.00052313	0	0	0	1.01727e-05	7.906e-07	3.05921e-05
HT	EVA1C	4.01538e-06	5.46255e-09	2.27045e-05	4.076e-05	7.57257e-06	9.60295e-05	1.4304e-06	7.43619e-10	1.03652e-05	3.60775e-06	6.81709e-09	2.00025e-05
HT	EXOC4	3.58744e-06	4.00403e-09	1.97696e-05	5.27654e-05	1.62891e-05	0.000118951	0	0	0	3.67304e-06	6.03178e-08	1.70342e-05
HT	EYA1	6.09763e-06	7.42524e-09	2.75683e-05	5.58987e-05	2.19368e-05	0.000102075	0	0	0	4.32357e-05	1.28318e-05	9.63448e-05
HT	EYA2	2.59564e-06	3.54457e-09	1.48449e-05	3.75072e-05	7.118e-06	8.15656e-05	7.41055e-07	1.75472e-10	6.67946e-06	1.3547e-05	5.83783e-07	4.43533e-05
HT	EYA4	1.24643e-05	3.48147e-08	4.81461e-05	0.000122506	4.81538e-05	0.000237451	5.7364e-07	1.15395e-10	4.83701e-06	2.64799e-06	2.55066e-09	1.56413e-05
HT	EYS	1.13084e-05	2.39215e-07	4.08014e-05	9.62892e-05	3.79272e-05	0.000190184	1.33534e-06	6.63093e-10	8.66075e-06	2.77709e-06	1.47923e-09	1.76538e-05
HT	EZH1	1.0766e-05	1.29364e-09	0.000126743	0.000136263	2.62483e-05	0.000255427	1.31486e-05	4.8098e-09	0.000124818	7.51732e-07	8.48597e-10	5.29511e-06
HT	FAF1	4.7644e-06	4.38167e-09	2.10763e-05	0.000404411	3.98019e-06	0.000918576	0	0	0	5.32667e-07	1.54951e-10	4.0558e-06
HT	FAM129A	2.20539e-05	7.76561e-08	6.31077e-05	6.15274e-05	1.55942e-05	0.000126341	4.07789e-07	5.14619e-11	3.41765e-06	5.61903e-06	1.88345e-08	2.67446e-05
HT	FAM135B	2.70223e-06	4.87767e-09	1.27911e-05	2.66474e-05	4.93787e-06	6.73689e-05	6.32697e-06	1.10954e-09	3.19564e-05	1.25409e-05	1.51823e-07	4.73396e-05
HT	FAM13A	5.29856e-06	7.77129e-09	2.58693e-05	4.92496e-05	1.47469e-05	0.000108142	3.24456e-06	9.94613e-10	2.29079e-05	0	0	0
HT	FAM155A	3.15536e-06	3.95663e-09	1.51372e-05	3.95699e-05	6.34877e-06	8.69413e-05	0	0	0	2.27061e-05	7.07365e-06	4.80814e-05
HT	FAM189A1	5.47883e-06	1.52414e-08	2.67309e-05	2.67473e-05	5.63961e-06	6.6411e-05	0	0	0	6.2908e-06	1.12909e-07	2.23905e-05
HT	FAM19A2	5.03914e-06	1.88826e-09	3.10945e-05	3.30834e-05	6.02632e-06	8.4975e-05	0	0	0	1.34005e-05	4.71539e-06	3.14246e-05
HT	FAM19A5	3.76505e-06	1.33099e-08	1.63641e-05	2.21679e-05	4.63331e-06	5.71415e-05	1.85291e-06	8.63643e-10	1.21019e-05	1.01524e-05	1.31731e-06	2.87771e-05
HT	FAM20A	6.16036e-06	9.88105e-09	2.63742e-05	6.13119e-05	1.92813e-05	0.000127903	1.00309e-07	1.94382e-11	7.38258e-07	1.73382e-05	1.51794e-06	5.15192e-05
HT	FAM53B	6.88209e-06	2.22106e-08	2.94484e-05	7.41428e-05	4.88641e-06	0.000212728	0	0	0	1.07013e-05	5.83991e-09	4.64434e-05
HT	FARP1	4.53796e-06	9.61132e-09	2.42149e-05	3.00088e-05	4.89999e-06	7.42377e-05	9.41712e-07	1.34416e-09	6.39959e-06	4.23293e-06	4.7611e-08	1.8116e-05
HT	FARS2	5.80053e-06	1.02169e-08	2.45859e-05	5.19541e-05	1.9228e-05	0.000102416	5.56007e-07	2.45254e-10	3.61438e-06	5.12718e-06	6.74961e-07	1.95663e-05
HT	FAT3	9.54273e-06	3.9263e-07	2.93547e-05	2.86345e-05	4.65006e-06	7.94737e-05	3.1691e-07	5.56473e-11	2.49413e-06	1.99874e-05	5.63217e-06	4.6133e-05
HT	FBN1	2.36038e-05	4.95558e-07	0.0001163	0.00017168	7.4113e-06	0.00037152	0	0	0	0.000293969	0.00016549	0.000513104
HT	FBN2	0.000250124	0.000141516	0.000370399	9.76876e-05	1.73819e-05	0.000269315	4.22593e-06	5.33861e-09	2.58018e-05	2.38406e-05	2.35659e-06	7.89361e-05
HT	FBXL17	4.98571e-06	1.08375e-08	2.53225e-05	4.73073e-05	1.11323e-05	0.000110459	1.30405e-06	3.66476e-10	1.25279e-05	9.62462e-06	4.1003e-07	3.9758e-05
HT	FER	3.56703e-05	3.29065e-08	0.000157657	0.000354939	0.0001756	0.000596056	0	0	0	3.92485e-06	4.30595e-10	4.12957e-05
HT	FGF1	5.73114e-06	1.00684e-08	2.52674e-05	0.000100608	5.33044e-05	0.000160041	2.11206e-06	1.16416e-09	1.79984e-05	2.31796e-05	2.65359e-06	6.18782e-05
HT	FGF12	5.25103e-06	1.21754e-08	2.47419e-05	3.62015e-05	9.49892e-06	8.09346e-05	1.99411e-06	1.7405e-09	1.41798e-05	1.35797e-05	4.81843e-06	3.14714e-05
HT	FGF14	2.20701e-06	3.30101e-09	1.07292e-05	3.00201e-05	7.27503e-06	6.57984e-05	4.70501e-07	2.04505e-10	3.22178e-06	6.66095e-06	1.67755e-07	2.5066e-05
HT	FGF18	4.67837e-06	2.92032e-09	3.77849e-05	0.000486697	0.00027245	0.000677454	3.16631e-06	3.59619e-10	2.9737e-05	0.000377704	0.000214887	0.000582624
HT	FGFR3	5.42556e-05	1.90345e-05	0.000136417	0.000318775	0.000209933	0.000437424	4.61964e-06	4.20057e-10	4.82799e-05	3.49412e-06	5.64006e-08	1.6878e-05
HT	FGFRL1	7.31556e-05	1.6647e-05	0.000161281	7.70231e-05	1.47712e-05	0.000249886	7.6003e-07	5.32973e-10	5.44938e-06	2.97453e-06	1.50959e-10	2.2487e-05
HT	FGGY	1.92948e-06	1.68284e-09	9.71405e-06	3.99651e-05	5.69379e-06	8.96867e-05	9.1234e-07	8.15276e-11	9.08571e-06	8.05194e-06	2.27667e-07	4.01654e-05
HT	FHIT	5.86876e-06	9.53924e-09	2.49101e-05	0.000194198	0.000117898	0.000299855	0	0	0	6.11476e-05	2.36455e-05	0.000112203
HT	FHOD3	4.4163e-05	7.15125e-06	9.25856e-05	9.61417e-05	3.7492e-05	0.000183667	8.39309e-06	1.42187e-08	3.40416e-05	3.82069e-06	8.81074e-10	2.38938e-05
HT	FILIP1	1.01999e-05	4.75684e-08	4.02012e-05	0.000319931	0.000140617	0.000541665	1.46604e-07	4.89e-11	1.22117e-06	1.00894e-05	1.19026e-09	7.51918e-05
HT	FLI1	4.67549e-05	2.07613e-08	0.000152615	4.43619e-05	4.38883e-06	0.000132914	0	0	0	4.69555e-05	3.58336e-08	0.000141625
HT	FLNB	0.000124387	3.06294e-05	0.000260645	0.000142976	7.00752e-06	0.000339183	2.77222e-05	5.09386e-10	0.00017592	2.67472e-05	1.88867e-07	0.000162682
HT	FMN1	2.08903e-05	1.94884e-06	6.14065e-05	3.97e-05	1.20275e-05	8.65321e-05	1.85128e-06	3.27769e-09	1.1277e-05	3.95282e-06	8.29289e-08	1.75037e-05
HT	FMN2	2.46753e-05	2.89168e-07	8.56823e-05	7.01989e-05	1.88502e-05	0.000141897	5.72607e-07	1.57101e-10	3.95139e-06	4.0433e-06	8.12934e-08	1.70178e-05
HT	FNDC3B	0.000630221	0.000432562	0.000856694	9.5115e-05	4.8936e-05	0.000161791	0	0	0	2.20352e-05	1.20238e-06	0.000114561
HT	FOXK2	2.79809e-05	5.06818e-06	5.73844e-05	9.97983e-05	5.63802e-05	0.000170189	3.6154e-07	1.86249e-10	2.49621e-06	1.09574e-06	6.2436e-09	6.78058e-06
HT	FOXN3	1.51252e-06	1.1199e-09	9.11994e-06	4.11292e-05	1.18233e-05	8.41491e-05	1.1915e-06	3.82159e-10	8.39179e-06	1.36988e-05	2.22078e-07	5.2521e-05
HT	FOXO1	3.64479e-06	3.54121e-09	1.78539e-05	0.000137678	5.71492e-05	0.000268991	0	0	0	0	0	0
HT	FOXP1	5.63844e-06	2.35992e-08	2.54816e-05	0.000141652	7.77149e-05	0.000230043	9.11529e-08	1.87424e-11	6.65845e-07	7.73014e-05	2.90325e-05	0.0001459
HT	FOXP2	1.40641e-06	1.82946e-09	6.94967e-06	0.000188554	0.000107446	0.000307832	0	0	0	7.8939e-06	2.99241e-07	3.31381e-05
HT	FRAS1	9.69511e-06	1.93113e-07	3.90017e-05	3.29804e-05	5.47554e-06	8.49655e-05	0	0	0	3.59994e-06	6.097e-08	1.67071e-05
HT	FRMD3	1.64695e-05	6.49867e-08	6.03766e-05	5.39844e-05	1.86932e-05	0.000109799	1.85696e-06	1.70452e-09	1.20206e-05	1.64438e-05	2.39572e-06	4.42463e-05
HT	FRMD4A	2.0178e-05	3.08887e-07	7.31595e-05	0.000143788	7.78228e-05	0.000230538	7.36104e-07	5.7489e-10	5.36991e-06	2.93831e-06	4.07152e-08	1.2646e-05
HT	FRMD4B	4.55862e-06	2.18622e-08	2.01786e-05	3.11723e-05	7.90084e-06	7.48883e-05	7.65125e-07	3.81135e-10	5.74399e-06	7.66892e-06	3.42392e-07	2.75368e-05
HT	FRY	6.97899e-06	7.24558e-09	3.4285e-05	0.000113995	5.64646e-05	0.000199489	0	0	0	1.85013e-06	4.30417e-10	1.14572e-05
HT	FSTL4	5.543e-06	2.02057e-08	2.33218e-05	3.70492e-05	9.63937e-06	7.7401e-05	3.75638e-06	1.10299e-09	2.67269e-05	1.1912e-05	1.74165e-06	3.24919e-05
HT	FSTL5	2.20859e-06	7.64191e-09	1.14072e-05	3.75581e-05	1.06557e-05	8.5285e-05	6.88207e-07	2.83293e-10	5.19305e-06	4.12569e-05	1.77375e-05	8.45624e-05
HT	FTO	1.43584e-06	1.9616e-09	7.79461e-06	4.77007e-05	1.34376e-05	0.000101576	0	0	0	4.02314e-05	8.98105e-06	8.64873e-05
HT	FUBP3	2.95232e-06	4.02152e-09	1.37552e-05	0.000526339	0.000363296	0.000711117	0	0	0	1.82941e-06	7.74505e-10	1.53374e-05
HT	GABBR2	2.23625e-06	4.46107e-09	1.02059e-05	4.12875e-05	1.22141e-05	8.4843e-05	4.03816e-06	3.55561e-09	2.13613e-05	1.93248e-06	1.68622e-09	1.29162e-05
HT	GABRG3	2.55096e-06	3.62121e-09	1.35746e-05	4.60186e-05	1.39686e-05	9.37768e-05	9.34524e-07	1.57258e-10	7.29149e-06	6.24289e-06	1.01957e-06	2.01983e-05
HT	GADL1	3.60966e-06	5.05124e-09	1.991e-05	3.35523e-05	5.06176e-06	7.45858e-05	1.13084e-06	1.51396e-09	6.7396e-06	1.03974e-05	1.67659e-06	3.30708e-05
HT	GALNT15	4.23458e-06	1.22325e-08	1.77986e-05	4.25163e-05	1.04893e-05	9.42294e-05	2.3931e-06	3.27068e-09	1.50632e-05	1.20688e-06	3.12737e-10	9.3326e-06
HT	GALNT17	7.00266e-06	7.46356e-09	2.53628e-05	8.65053e-05	3.64245e-05	0.000172325	5.79679e-07	1.86194e-10	4.1787e-06	1.01831e-05	1.18078e-06	3.05259e-05
HT	GALNT18	1.92611e-06	1.21102e-09	1.04013e-05	3.56904e-05	8.6295e-06	8.3539e-05	7.2795e-07	2.73398e-10	5.16869e-06	2.02603e-05	4.18408e-06	4.7158e-05
HT	GALNT2	1.31802e-05	3.95807e-07	4.16713e-05	3.47436e-05	9.28433e-06	7.82225e-05	1.02111e-06	6.97227e-10	6.73415e-06	1.56914e-05	3.05067e-06	4.0205e-05
HT	GALNTL6	9.74025e-07	4.79528e-10	6.88711e-06	4.74872e-05	1.5134e-05	0.000103043	1.90959e-07	3.53799e-11	1.50467e-06	1.12102e-05	2.38624e-06	2.9178e-05
HT	GAREM1	1.44495e-05	7.31427e-08	5.27858e-05	4.98334e-05	6.18285e-06	0.000115042	1.06813e-06	4.27676e-10	6.61994e-06	8.05692e-06	2.419e-08	4.13046e-05
HT	GAS7	7.36333e-06	9.00944e-08	2.96632e-05	0.000102018	5.37149e-05	0.000165406	1.02266e-06	1.07034e-09	6.68628e-06	7.00986e-06	5.70294e-07	2.28127e-05
HT	GCK	1.56996e-06	1.45746e-09	9.37905e-06	5.0496e-05	1.29827e-05	0.000107679	3.2136e-06	2.13222e-09	2.51503e-05	5.86126e-06	3.58974e-09	3.96564e-05
HT	GFPT2	6.0657e-05	2.98408e-09	0.000330214	3.86991e-05	6.91814e-06	0.000113169	7.35852e-07	8.08387e-11	6.00982e-06	0.000240368	2.32474e-06	0.000420963
HT	GFRA1	3.77983e-06	8.59215e-09	1.99078e-05	3.20199e-05	7.19204e-06	7.72752e-05	0	0	0	2.64121e-06	1.74524e-08	1.22462e-05
HT	GHR	0.000134126	3.34873e-07	0.000381474	0.000160506	5.11584e-05	0.000420461	2.60454e-06	5.76723e-10	1.69009e-05	0.00025421	0.000141226	0.000376942
HT	GLCCI1	2.61912e-05	8.78968e-09	0.000163166	0.000124921	3.81381e-05	0.000281783	1.74396e-06	4.092e-10	1.47308e-05	1.20087e-05	4.89529e-07	4.96114e-05
HT	GLDN	2.93052e-06	5.00493e-09	1.74163e-05	0.000118273	2.43682e-05	0.00029798	3.19898e-06	2.4838e-10	3.26215e-05	8.3581e-07	5.61235e-10	5.40192e-06
HT	GLI2	4.63562e-05	7.99754e-07	0.000133872	0.000407571	0.000294431	0.000565704	6.38369e-07	4.77793e-11	5.84988e-06	3.52589e-05	8.72083e-06	8.0871e-05
HT	GLI3	1.24224e-05	1.18134e-07	4.37212e-05	8.95746e-05	4.28274e-05	0.000156689	0	0	0	5.89556e-05	2.14569e-05	0.000113448
HT	GLIS1	4.21197e-06	1.45127e-08	1.89015e-05	8.83686e-05	3.58528e-05	0.000190089	6.32677e-07	2.0943e-10	5.27185e-06	4.68761e-06	2.00368e-08	2.19316e-05
HT	GLIS3	1.62388e-05	5.0493e-07	5.03115e-05	0.000195392	0.00011581	0.000291662	1.20278e-06	6.75488e-10	7.70341e-06	2.41866e-05	5.66478e-06	5.72232e-05
HT	GMDS	1.37929e-06	1.23349e-09	9.45384e-06	0.000247561	0.000159047	0.00037231	0	0	0	3.4693e-05	2.45374e-08	0.000100931
HT	GNA12	8.03132e-06	3.22117e-08	3.8012e-05	0.00143884	0.000781148	0.00196951	2.82368e-06	4.8641e-10	2.37408e-05	7.71551e-06	8.86824e-08	3.26907e-05
HT	GNAS	1.40065e-05	5.90726e-08	5.61801e-05	0.000710629	0.000471168	0.00097634	0	0	0	1.311e-06	5.45114e-10	7.15436e-06
HT	GNG7	2.7496e-05	3.01931e-08	0.00012484	0.000111901	4.06182e-05	0.00020884	1.68515e-06	2.30183e-10	1.26418e-05	1.82212e-06	1.67743e-09	1.08907e-05
HT	GOLIM4	1.32785e-05	1.97254e-08	5.00233e-05	4.84704e-05	8.97588e-06	0.000103928	5.29443e-06	2.53249e-10	3.34786e-05	1.04007e-05	2.22883e-07	4.4438e-05
HT	GPATCH2	1.14793e-05	5.13843e-08	4.95e-05	6.60797e-05	2.02479e-05	0.00012908	0	0	0	1.08862e-05	4.39822e-07	3.59736e-05
HT	GPC5	9.69005e-07	1.2442e-09	5.31993e-06	9.4025e-05	4.59091e-05	0.000154809	9.63119e-07	5.46302e-10	5.31368e-06	2.67548e-05	3.51783e-06	7.72667e-05
HT	GPC5-AS1	0	0	0	2.77194e-05	4.41999e-06	6.44096e-05	0	0	0	0	0	0
HT	GPC6	1.14909e-05	3.20134e-08	4.67145e-05	9.81267e-05	4.39565e-05	0.000169313	4.34209e-07	2.33208e-10	3.01115e-06	1.28565e-05	1.09091e-06	4.24797e-05
HT	GPHN	2.80814e-06	6.13072e-09	1.51426e-05	5.18332e-05	8.3779e-06	0.00013767	0	0	0	3.82635e-07	1.2791e-10	2.28628e-06
HT	GPM6A	1.3751e-06	1.4658e-09	7.33521e-06	2.82667e-05	6.15371e-06	6.38956e-05	9.61112e-07	5.27298e-10	5.98466e-06	7.65084e-06	1.37e-06	2.26785e-05
HT	GPR158	2.44385e-06	2.71724e-09	1.45934e-05	4.13181e-05	9.34151e-06	0.000105141	0	0	0	2.51772e-06	1.32995e-09	1.31682e-05
HT	GRB10	4.80719e-05	1.75358e-07	0.000144999	0.000146895	4.58526e-05	0.000277576	2.12502e-07	2.34564e-11	1.72567e-06	1.44794e-05	6.61556e-07	5.84499e-05
HT	GRB2	5.01555e-06	2.2103e-09	2.50189e-05	0.000113258	1.36952e-05	0.000246322	3.20933e-07	9.80878e-11	2.66089e-06	2.69419e-06	1.52689e-12	1.56389e-05
HT	GREB1	9.18428e-06	1.32907e-07	4.27376e-05	4.41242e-05	3.70275e-06	9.06329e-05	4.82253e-07	4.25714e-10	3.30162e-06	3.27761e-06	2.90364e-08	1.52299e-05
HT	GREM2	1.91165e-06	1.51523e-09	9.72187e-06	3.55491e-05	8.67067e-06	7.13438e-05	1.15648e-05	4.38068e-09	4.2949e-05	1.72235e-05	3.40358e-07	5.09069e-05
HT	GRID1	3.43342e-06	6.69569e-09	1.80314e-05	6.88856e-05	1.04795e-05	0.00017943	1.82655e-06	1.63424e-09	1.23218e-05	4.14745e-06	2.92591e-08	2.38264e-05
HT	GRID2	1.93367e-06	2.62325e-09	9.51732e-06	7.50287e-05	3.32409e-05	0.000140606	0	0	0	1.70726e-06	1.10382e-09	1.02849e-05
HT	GRIK2	4.63931e-06	1.91323e-08	1.82325e-05	2.99856e-05	6.98047e-06	7.58255e-05	0	0	0	1.03612e-05	3.44269e-06	2.64864e-05
HT	GRIK4	2.12326e-06	2.41709e-09	9.04502e-06	2.40039e-05	5.77229e-06	5.40045e-05	3.56572e-07	1.03113e-10	3.03109e-06	1.71278e-06	3.6132e-09	9.1668e-06
HT	GRIN2B	6.26627e-06	3.36758e-08	2.55499e-05	2.84533e-05	5.63359e-06	6.82978e-05	6.64573e-07	1.34313e-09	3.79856e-06	2.86114e-05	8.22683e-06	6.22883e-05
HT	GRIP1	1.68254e-06	9.21099e-10	1.02242e-05	4.83415e-05	1.52648e-05	0.000104222	0	0	0	3.56556e-05	1.06573e-05	7.82202e-05
HT	GRK5	8.05983e-06	4.19169e-08	3.12386e-05	8.90647e-05	3.7998e-05	0.000165438	4.21398e-06	1.4736e-09	3.0762e-05	4.15519e-05	6.39451e-08	0.00018432
HT	GRM4	1.28314e-05	1.44816e-07	4.58147e-05	0.000109166	5.75848e-06	0.000567915	2.00443e-06	2.00557e-10	2.11594e-05	0.000644163	0.000453866	0.000899638
HT	GRM7	3.12692e-06	6.84485e-09	1.50408e-05	6.10467e-05	2.30041e-05	0.000121244	0	0	0	1.93193e-05	2.97372e-06	5.07887e-05
HT	GRM8	3.20732e-06	1.76293e-09	1.72965e-05	4.62142e-05	9.76165e-06	0.000105891	1.40288e-05	3.2611e-09	4.38287e-05	1.44111e-05	4.75296e-06	3.52904e-05
HT	GTF2IRD1	5.67541e-06	1.5623e-08	2.49988e-05	2.93304e-05	5.24915e-06	6.72495e-05	0	0	0	3.44531e-06	3.82062e-08	1.90979e-05
HT	HDAC4	1.5505e-05	3.36038e-07	4.87844e-05	4.42991e-05	9.88913e-06	0.000102942	5.43528e-07	1.75341e-10	3.93921e-06	2.1358e-05	2.35583e-06	6.51684e-05
HT	HDAC9	6.40163e-06	1.793e-08	2.77589e-05	0.000598172	0.000436669	0.000808126	0	0	0	4.09022e-05	8.21066e-06	9.21432e-05
HT	HECTD2-AS1	3.18911e-06	3.28137e-09	1.80434e-05	6.94777e-05	9.41726e-06	0.000168109	3.96559e-06	6.24627e-10	3.12912e-05	4.3382e-06	2.33693e-09	2.80486e-05
HT	HHAT	4.56214e-06	9.01996e-09	2.13145e-05	4.68425e-05	1.25629e-05	0.000105264	7.33393e-07	1.497e-10	5.14026e-06	7.3501e-06	1.89319e-07	2.83745e-05
HT	HHIP	0.000683799	0.000528624	0.000849641	0.000765231	3.27548e-05	0.00197024	0	0	0	2.50651e-06	7.67092e-10	1.9064e-05
HT	HIP1	1.32013e-05	3.98006e-08	5.5424e-05	4.61598e-05	7.70443e-06	0.000104548	1.04167e-06	8.28656e-10	7.90029e-06	4.2569e-06	1.47405e-08	2.59686e-05
HT	HIVEP1	1.19495e-05	1.59317e-08	4.81193e-05	3.61171e-05	3.21854e-06	8.36718e-05	0	0	0	1.95624e-05	2.88101e-06	5.24675e-05
HT	HIVEP2	4.62432e-05	1.14197e-05	8.76548e-05	9.66764e-05	3.66597e-05	0.000181146	9.41623e-08	1.64954e-11	7.61071e-07	7.46038e-06	5.87686e-08	3.30372e-05
HT	HIVEP3	1.08232e-05	1.14919e-07	4.25168e-05	0.000208725	0.000121089	0.000332457	7.10677e-07	2.82392e-11	8.84127e-06	5.55808e-06	1.58971e-08	2.92264e-05
HT	HLCS	3.64512e-06	1.01657e-08	1.646e-05	6.85669e-05	3.00305e-05	0.000126063	7.12918e-07	5.26241e-11	5.46682e-06	1.78426e-06	2.9978e-08	9.21961e-06
HT	HMCN1	7.35267e-06	4.65665e-08	3.39602e-05	3.27546e-05	6.55273e-06	7.40835e-05	0	0	0	1.8675e-06	2.38444e-09	1.02039e-05
HT	HMGA2	0.000883896	7.76926e-05	0.00182441	0.000141489	3.79527e-06	0.000421046	0	0	0	0.000536863	1.32879e-06	0.00147192
HT	HNRNPLL	3.07416e-06	4.90508e-09	1.41791e-05	4.67959e-05	8.2284e-06	9.66045e-05	5.47554e-06	4.51666e-10	3.91914e-05	2.0295e-05	1.83841e-06	5.57725e-05
HT	HOMEZ	3.97393e-05	2.83369e-06	0.000110149	8.88986e-05	3.24375e-05	0.000177327	0	0	0	4.4749e-06	1.39569e-08	2.15561e-05
HT	HPN	9.89247e-06	1.04997e-08	3.54202e-05	7.14142e-05	2.10363e-05	0.000142872	0	0	0	0	0	0
HT	HS3ST4	2.33658e-06	5.31996e-09	1.03351e-05	3.30725e-05	5.67454e-06	7.7389e-05	1.57206e-06	5.50939e-10	1.33895e-05	3.06575e-05	1.28156e-05	5.86699e-05
HT	HS6ST1	7.61145e-07	8.3453e-10	3.67997e-06	4.76316e-05	8.52504e-06	0.000108926	3.32782e-06	1.45987e-09	2.47573e-05	3.59551e-05	8.57415e-06	9.50819e-05
HT	HTRA1	1.78038e-06	2.62501e-09	9.90888e-06	6.56563e-05	2.73718e-06	0.000146419	7.20561e-06	1.38555e-09	7.34217e-05	2.70644e-06	7.17898e-10	1.60881e-05
HT	ICA1	2.118e-06	2.84868e-09	1.15276e-05	6.45481e-05	2.53661e-05	0.000118342	6.49944e-07	8.50685e-10	3.62265e-06	1.15692e-05	9.01936e-08	7.64686e-05
HT	ID4	5.36973e-06	8.15166e-09	2.31578e-05	0.00143076	0.00120795	0.00164242	1.72436e-06	3.28258e-10	1.48444e-05	2.35324e-05	3.6064e-06	5.94839e-05
HT	IGF1R	6.28485e-05	1.39762e-05	0.00013103	0.000718448	0.000437476	0.00108015	3.2806e-06	5.25851e-10	3.68012e-05	0.00138697	0.000895062	0.00191374
HT	IGF2	4.87993e-06	3.38235e-09	2.98751e-05	0.000124423	2.04568e-05	0.000297632	0	0	0	0	0	0
HT	IGF2-AS	2.17813e-05	1.66127e-08	0.000142657	0.000318318	8.63563e-05	0.000574332	0	0	0	0	0	0
HT	IGF2BP2	0	0	0	0.000917462	4.5397e-05	0.00182242	0	0	0	0.00224474	0.000970397	0.00351335
HT	IGF2BP3	0.000107054	4.33e-05	0.000258703	0.00070521	0.000374689	0.00110141	0	0	0	3.02912e-06	2.41347e-09	2.23497e-05
HT	INPP4B	1.03313e-05	1.56038e-08	3.99784e-05	7.71484e-05	3.00553e-05	0.000146125	2.65439e-07	1.63496e-10	2.11221e-06	1.12169e-05	1.73437e-06	3.90598e-05
HT	INSR	7.55865e-05	9.84546e-06	0.000231141	0.000301104	0.000177767	0.00047868	2.23004e-06	9.14257e-10	1.55513e-05	1.4595e-05	9.75425e-08	5.30208e-05
HT	IPCEF1	5.85934e-06	3.39153e-08	2.75326e-05	4.00719e-05	1.01578e-05	9.34474e-05	3.4252e-06	1.92365e-10	2.65195e-05	9.06028e-06	5.6477e-07	3.10539e-05
HT	IQGAP2	8.02861e-06	2.45178e-08	3.14628e-05	5.57181e-05	1.76414e-05	0.000113348	9.75745e-07	8.87721e-11	8.54103e-06	6.01244e-06	9.54105e-08	2.74617e-05
HT	IQSEC1	1.46358e-05	5.27894e-08	4.59071e-05	3.03203e-05	3.48902e-06	7.61093e-05	1.14348e-06	8.46904e-10	7.89395e-06	1.44874e-05	2.45137e-06	3.70258e-05
HT	ISM1	4.25888e-06	1.83081e-09	2.14241e-05	6.65906e-05	3.19096e-05	0.000115099	0	0	0	0	0	0
HT	ITGA9	4.74279e-06	6.36401e-09	2.94122e-05	0.000116739	5.86645e-05	0.000211987	2.56124e-07	8.91619e-11	1.99935e-06	4.60125e-07	1.92667e-10	2.92759e-06
HT	ITGB8	7.08151e-05	1.52023e-06	0.000221289	0.000100283	2.57853e-05	0.000214491	9.66952e-07	9.44184e-10	5.30278e-06	2.63272e-05	2.54867e-06	8.57628e-05
HT	ITPR1	3.50554e-06	1.06925e-08	1.60911e-05	0.00010438	5.08037e-05	0.000185814	1.87634e-06	2.72536e-09	1.58724e-05	1.15053e-05	2.95491e-08	4.18034e-05
HT	ITPR2	1.4559e-05	2.52373e-07	5.34212e-05	5.0511e-05	1.43475e-05	0.000104949	1.8446e-06	1.20409e-09	1.24474e-05	2.87477e-05	1.95437e-06	8.23294e-05
HT	ITPR3	1.10971e-05	1.23895e-08	6.07846e-05	0.000169345	2.36528e-05	0.000363192	4.1634e-05	6.04879e-09	0.000172015	2.48552e-06	4.62378e-09	1.92497e-05
HT	ITSN1	6.28898e-06	1.03158e-08	2.61098e-05	6.62456e-05	2.0694e-05	0.000130138	0	0	0	0	0	0
HT	JARID2	2.38632e-06	2.78898e-09	1.18463e-05	8.24039e-05	2.89132e-05	0.000167039	4.17638e-06	7.22957e-10	2.74341e-05	9.6763e-05	4.4464e-05	0.000166946
HT	JAZF1	2.03295e-06	7.50205e-10	1.2959e-05	6.16014e-05	1.94873e-05	0.000119918	0	0	0	5.77985e-07	9.36364e-11	4.61889e-06
HT	JAZF1-AS1	9.87411e-07	1.34517e-09	5.65429e-06	0.00078605	0.000463944	0.00110284	0	0	0	2.00679e-06	2.1614e-09	1.10911e-05
HT	JPH1	1.43219e-06	8.56426e-10	9.24721e-06	3.3128e-05	6.63846e-06	7.13227e-05	9.43887e-07	1.76658e-09	5.35539e-06	8.51738e-06	4.67436e-07	3.02682e-05
HT	KALRN	1.62503e-05	3.7418e-07	5.64255e-05	4.86114e-05	1.2337e-05	0.000109191	0	0	0	1.9459e-06	3.97118e-10	1.36939e-05
HT	KANK1	8.17293e-06	1.22642e-07	2.95845e-05	5.56046e-05	2.00253e-05	0.000114719	1.71922e-06	1.74577e-09	1.15473e-05	4.00315e-06	4.41318e-08	1.71325e-05
HT	KAZN	7.68942e-06	2.70976e-08	3.48889e-05	5.65216e-05	1.95066e-05	0.000108147	7.03187e-07	4.50291e-10	3.66499e-06	2.90145e-05	1.04646e-05	5.86072e-05
HT	KBTBD2	6.83499e-05	2.61195e-08	0.000233638	0.000161358	1.36025e-05	0.000296609	0	0	0	0	0	0
HT	KCNAB1	3.24704e-06	3.92076e-09	1.92732e-05	3.70113e-05	7.84615e-06	8.20982e-05	2.54826e-07	1.09233e-10	2.15657e-06	3.48685e-06	3.10708e-08	1.8688e-05
HT	KCNB2	3.88617e-06	5.70323e-09	1.99021e-05	3.7056e-05	8.5952e-06	9.01318e-05	1.64576e-07	7.67149e-11	1.46686e-06	1.26807e-05	1.8105e-06	3.44112e-05
HT	KCND3	2.5427e-06	1.63643e-09	1.1747e-05	3.70029e-05	6.44118e-06	8.17382e-05	0	0	0	3.2376e-06	2.15177e-09	1.64226e-05
HT	KCNH1	8.73045e-06	5.14131e-08	3.21284e-05	3.74575e-05	1.02548e-05	8.30347e-05	4.67882e-07	9.16292e-11	3.43808e-06	3.6343e-06	2.62354e-08	1.50026e-05
HT	KCNH5	1.90717e-06	4.72673e-09	9.55636e-06	2.94252e-05	7.04923e-06	7.14242e-05	6.57674e-07	9.64523e-11	4.78805e-06	1.12802e-05	3.69414e-06	2.72556e-05
HT	KCNIP1	5.68732e-06	1.1988e-08	2.02671e-05	2.90567e-05	5.92121e-06	7.04684e-05	7.92095e-07	9.56737e-10	4.61869e-06	1.50445e-06	4.32132e-10	8.35926e-06
HT	KCNIP4	2.78538e-06	2.57479e-09	1.41372e-05	0.000106751	5.2131e-05	0.000187768	1.36315e-06	8.56404e-10	9.72093e-06	7.5431e-06	4.11691e-07	2.65171e-05
HT	KCNJ6	1.67695e-06	1.42756e-09	8.98798e-06	3.26377e-05	6.31767e-06	7.49088e-05	3.86069e-07	5.13666e-11	2.80475e-06	2.36507e-06	1.09937e-08	1.06282e-05
HT	KCNK12	1.31059e-06	1.68107e-09	6.73745e-06	2.67616e-05	3.78769e-06	6.32315e-05	0	0	0	0	0	0
HT	KCNK2	2.04656e-06	1.69248e-09	1.26269e-05	3.18081e-05	5.08246e-06	7.90677e-05	2.22485e-06	1.26906e-09	1.35817e-05	6.43925e-05	2.42194e-05	0.000122427
HT	KCNK5	3.82097e-06	8.02932e-09	1.80138e-05	7.77031e-05	3.28612e-05	0.000143352	1.70192e-07	3.56414e-11	1.20981e-06	2.76666e-05	4.0719e-06	7.21317e-05
HT	KCNK9	1.22559e-05	7.04829e-08	3.74693e-05	4.057e-05	9.99681e-06	8.65228e-05	0	0	0	3.70543e-05	1.01822e-05	7.8359e-05
HT	KCNMA1	5.26313e-06	3.59798e-08	2.13461e-05	9.79005e-05	4.76669e-05	0.000173576	0	0	0	1.31059e-05	1.11924e-06	4.43159e-05
HT	KCNQ1	3.38011e-05	5.40608e-06	9.05468e-05	0.0010413	0.000818091	0.00123678	4.47916e-07	7.9537e-11	3.29359e-06	5.51144e-06	2.15464e-08	2.90861e-05
HT	KCNQ3	7.349e-06	1.03024e-07	2.93693e-05	3.30986e-05	5.81796e-06	7.88667e-05	9.05799e-06	9.67105e-09	3.68915e-05	8.83233e-06	2.29708e-07	3.13294e-05
HT	KCNQ5	2.13766e-06	2.7259e-09	1.07585e-05	5.01602e-05	1.6315e-05	0.000103916	2.41361e-06	5.85702e-10	1.52574e-05	3.95572e-06	9.196e-08	1.61945e-05
HT	KCTD1	5.23728e-06	2.31642e-08	2.00935e-05	4.783e-05	9.27607e-06	9.81808e-05	2.29671e-07	9.75721e-11	1.81259e-06	9.03113e-06	1.13786e-07	4.61652e-05
HT	KCTD5	8.88565e-07	1.33588e-09	4.83745e-06	3.53774e-05	8.87978e-06	7.37703e-05	2.12653e-07	8.61516e-11	1.82071e-06	8.77716e-07	3.16167e-10	4.32664e-06
HT	KDM2B	9.76783e-06	9.05969e-09	5.10548e-05	5.16968e-05	3.48366e-06	0.000123839	1.19045e-06	5.17854e-10	7.86229e-06	5.47143e-06	2.34615e-09	3.81126e-05
HT	KDM4C	1.68043e-05	1.01064e-07	6.12134e-05	0.000110183	4.90026e-05	0.000190938	1.47102e-06	1.08021e-09	8.12639e-06	3.98091e-05	1.3606e-05	8.04273e-05
HT	KIAA1217	7.74199e-06	2.53524e-08	3.45561e-05	8.39759e-05	3.91369e-05	0.000150605	5.99267e-07	1.64133e-10	3.89915e-06	1.80957e-05	1.15268e-06	5.77248e-05
HT	KIF16B	5.54198e-06	1.92538e-08	2.59876e-05	2.8966e-05	4.86083e-06	6.9567e-05	3.10162e-06	3.97995e-09	2.1886e-05	1.07772e-05	1.09619e-06	3.47132e-05
HT	KIF1A	3.91288e-06	3.57025e-08	1.67632e-05	7.32432e-05	2.00585e-05	0.000144412	4.28131e-06	9.95427e-10	3.01107e-05	5.10618e-06	3.73813e-09	3.31354e-05
HT	KIF26B	4.4027e-06	8.13769e-08	1.55782e-05	5.93597e-05	2.31637e-05	0.000112631	9.83024e-08	1.75302e-11	6.72452e-07	1.61816e-06	1.63321e-09	8.60583e-06
HT	KIF6	6.02662e-06	2.04409e-08	3.03011e-05	6.13654e-05	1.57102e-05	0.000130848	5.24483e-06	4.45139e-10	4.28105e-05	1.33867e-05	7.53028e-08	6.39168e-05
HT	KIZ	5.28766e-06	9.99731e-09	3.0519e-05	0.000245083	5.4466e-06	0.000455813	1.08871e-06	5.28798e-11	1.1569e-05	1.24876e-05	9.45472e-07	4.05047e-05
HT	KLF12	4.77051e-06	2.34377e-08	2.00811e-05	5.96119e-05	1.81508e-05	0.000118209	2.23127e-07	1.80484e-10	1.78154e-06	3.75425e-05	9.38197e-06	8.87002e-05
HT	KLHL29	5.28905e-05	4.56007e-07	0.000199113	9.22978e-05	3.04298e-05	0.0001966	0	0	0	1.34122e-05	1.55812e-07	9.69967e-05
HT	KSR2	4.26357e-06	2.47048e-08	1.99091e-05	4.45669e-05	1.21699e-05	9.61832e-05	1.06673e-06	5.4833e-10	9.19163e-06	1.29896e-05	8.58947e-07	4.04512e-05
HT	L3MBTL3	2.47289e-05	3.5493e-07	7.26254e-05	0.000846056	0.000621591	0.00104958	1.09008e-07	2.14302e-11	8.7465e-07	9.08302e-06	1.23143e-07	3.91555e-05
HT	LAMA2	1.0843e-05	3.73805e-08	5.60508e-05	5.06516e-05	1.03712e-05	0.00013577	3.7349e-07	6.25552e-11	3.11835e-06	4.50811e-06	2.24267e-07	1.68606e-05
HT	LARGE1	2.51496e-06	4.48738e-09	1.15826e-05	6.08528e-05	2.23069e-05	0.000117407	1.61857e-06	1.26761e-09	1.04614e-05	3.17855e-05	1.08865e-05	6.59921e-05
HT	LCOR	1.0664e-05	8.52676e-08	3.50192e-05	0.000110126	3.80608e-05	0.000209834	2.46278e-07	1.10398e-10	1.75098e-06	3.8003e-06	2.74696e-08	1.84171e-05
HT	LCORL	0.000205806	4.30901e-08	0.00113675	0.00152469	0.000744986	0.00237009	4.61969e-06	6.92952e-11	5.02736e-05	0.000110644	4.02342e-05	0.000462061
HT	LDAH	1.22862e-06	1.55687e-09	6.77018e-06	3.3065e-05	7.08652e-06	7.49188e-05	5.30292e-07	3.54753e-10	3.31309e-06	8.14742e-06	1.32398e-07	3.12306e-05
HT	LDB2	1.74822e-06	2.24059e-09	9.20587e-06	4.65589e-05	1.29613e-05	0.000102023	8.86902e-07	4.1304e-10	5.24501e-06	1.88003e-05	3.68043e-06	4.85746e-05
HT	LDLRAD3	9.37324e-07	2.74698e-10	5.55336e-06	8.87682e-05	3.03175e-05	0.000167111	3.39029e-07	1.37358e-10	2.75577e-06	5.02302e-06	1.26314e-07	2.0173e-05
HT	LHCGR	6.20501e-06	2.31646e-08	2.41735e-05	3.50659e-05	5.89865e-06	9.11599e-05	0	0	0	0	0	0
HT	LHFPL2	2.02875e-05	1.07328e-07	7.05116e-05	3.1924e-05	5.67979e-06	7.98048e-05	1.99919e-07	2.11602e-11	1.50971e-06	7.3931e-06	5.18916e-08	2.58542e-05
HT	LHPP	6.99063e-06	3.04394e-09	7.31508e-05	0.000243797	0.000119153	0.000433257	6.20133e-07	2.25617e-10	4.01698e-06	5.61921e-07	1.5438e-10	3.96558e-06
HT	LIMCH1	6.19089e-06	5.87759e-08	2.66432e-05	4.99333e-05	1.37703e-05	0.000109152	5.73309e-07	2.93013e-10	4.02961e-06	5.24914e-06	1.54116e-07	1.81207e-05
HT	LIN28A	1.08643e-05	5.00875e-08	3.79627e-05	8.9793e-05	4.43414e-05	0.000144717	0	0	0	7.02869e-06	1.04549e-07	2.82412e-05
HT	LINC-PINT	8.41749e-05	1.1285e-07	0.000204234	3.82261e-05	3.99732e-06	0.000151005	0	0	0	5.09432e-05	4.55211e-07	0.000169861
HT	LINC00333	4.28096e-06	4.48366e-09	1.8075e-05	3.1717e-05	6.42844e-06	7.56875e-05	1.37673e-06	5.01964e-09	8.94192e-06	1.33287e-05	3.83274e-06	3.17651e-05
HT	LINC00466	2.57826e-06	2.0924e-09	1.49279e-05	9.33112e-05	4.37667e-05	0.000151293	2.16795e-06	6.78717e-10	1.62243e-05	3.43582e-05	8.32402e-06	7.90146e-05
HT	LINC00473	1.04256e-05	3.93822e-08	4.91726e-05	0.000256366	0.000107327	0.000479119	0	0	0	0	0	0
HT	LINC00536	2.68468e-06	4.20566e-09	1.52035e-05	0.000119129	6.246e-05	0.000209135	7.91416e-07	3.2457e-10	4.70272e-06	4.87852e-05	1.5283e-05	0.000100819
HT	LINC00578	1.33698e-06	1.59118e-09	8.1079e-06	0.000104017	5.23353e-05	0.000180265	5.91071e-07	3.7514e-10	3.67069e-06	1.25769e-05	1.86467e-06	3.44457e-05
HT	LINC00607	6.89795e-06	3.85432e-08	3.29222e-05	0.000100814	5.32539e-05	0.0001642	0	0	0	6.22514e-05	2.36476e-05	0.000121632
HT	LINC00673	1.32352e-06	1.30091e-09	6.16289e-06	2.97567e-05	6.22406e-06	6.96689e-05	8.61646e-07	8.48875e-10	5.54931e-06	0	0	0
HT	LINC00693	3.9939e-06	2.76171e-09	2.29011e-05	3.31845e-05	3.68714e-06	7.68926e-05	0	0	0	2.41059e-05	4.03275e-06	6.36054e-05
HT	LINC00924	4.52403e-06	4.51701e-09	2.34511e-05	2.74926e-05	3.33186e-06	6.49743e-05	3.98524e-07	5.59545e-11	3.09864e-06	6.35438e-05	2.70311e-05	0.00012324
HT	LINC01122	1.70738e-06	4.00696e-09	9.21459e-06	4.60637e-05	1.45145e-05	9.83929e-05	0	0	0	1.71358e-05	2.60001e-06	4.6248e-05
HT	LINC01135	2.99839e-06	2.15149e-09	1.51109e-05	2.51275e-05	3.85613e-06	5.79612e-05	8.42731e-07	1.56444e-09	4.14944e-06	7.11974e-06	2.52705e-07	2.31505e-05
HT	LINC01197	7.92069e-07	8.34733e-10	4.02939e-06	4.464e-05	1.67865e-05	8.32278e-05	2.82421e-07	2.59088e-11	2.41259e-06	2.68001e-05	7.05094e-06	5.96496e-05
HT	LINC01260	2.86718e-06	3.61622e-09	1.47071e-05	2.56888e-05	5.46926e-06	5.63438e-05	1.29687e-06	5.48372e-10	9.84244e-06	1.62141e-06	1.94324e-09	1.11398e-05
HT	LINC01512	3.78807e-06	3.46518e-09	2.31998e-05	4.43929e-05	1.36124e-05	9.51921e-05	8.38859e-07	1.63929e-10	6.05116e-06	4.94782e-06	5.67489e-08	2.09487e-05
HT	LINC01539	3.77443e-06	1.38599e-08	1.5322e-05	3.01248e-05	5.99686e-06	6.36209e-05	5.68165e-07	1.83734e-10	3.45333e-06	2.66333e-05	5.12135e-06	6.36826e-05
HT	LINC01592	1.47325e-06	1.23674e-09	7.4828e-06	3.19228e-05	5.87872e-06	7.06238e-05	1.73384e-06	5.52614e-10	1.48769e-05	3.65834e-06	2.03897e-08	1.80002e-05
HT	LINGO2	1.52756e-06	1.00796e-09	7.55011e-06	7.40449e-05	3.0368e-05	0.000142846	9.28207e-07	1.9126e-10	6.95112e-06	3.43892e-05	9.91613e-06	7.46723e-05
HT	LMF1	0.000116303	2.83266e-05	0.000265762	7.58442e-05	1.16699e-05	0.000223887	0	0	0	1.88489e-06	2.41156e-09	9.59967e-06
HT	LMO7	1.06924e-05	3.40915e-08	4.85232e-05	3.61834e-05	5.90245e-06	8.26936e-05	3.48929e-06	9.03371e-10	2.795e-05	1.66984e-06	2.82358e-10	1.50984e-05
HT	LNX1	1.30582e-06	1.13954e-09	7.18302e-06	6.76704e-05	2.76345e-05	0.000127647	0	0	0	0	0	0
HT	LOC283194	4.159e-06	4.52455e-09	2.6049e-05	4.31435e-05	9.19486e-06	9.04304e-05	1.66326e-06	3.1096e-09	1.09968e-05	1.15905e-06	1.70966e-09	7.15845e-06
HT	LOC339529	6.78111e-06	2.09407e-08	3.0166e-05	5.77615e-05	1.77759e-05	0.000113247	1.09683e-06	1.09733e-09	7.27462e-06	1.61541e-06	1.63751e-09	9.42589e-06
HT	LOC643339	1.82505e-06	1.24951e-09	9.79409e-06	7.28545e-05	2.78707e-05	0.000138814	0	0	0	1.98942e-06	1.95208e-09	1.19384e-05
HT	LOC643542	1.52488e-06	1.84034e-09	7.32563e-06	2.45069e-05	4.81447e-06	6.38736e-05	0	0	0	2.52664e-05	6.98246e-06	5.58939e-05
HT	LOXL2	0.000154312	1.67845e-07	0.000335005	0.000162089	2.89267e-05	0.00042248	0	0	0	2.16903e-06	3.90513e-10	1.35184e-05
HT	LPAR1	4.79837e-05	1.20683e-07	0.000116579	8.27011e-05	8.28722e-06	0.000195436	9.17471e-06	1.38406e-09	4.88761e-05	8.79958e-05	3.15954e-05	0.000175505
HT	LPP	5.40346e-05	3.28522e-06	0.000124116	0.000375465	0.000275951	0.000496764	0	0	0	4.0867e-06	9.22565e-09	2.01451e-05
HT	LRBA	3.78896e-06	1.27073e-08	1.77107e-05	2.77817e-05	4.48807e-06	6.93795e-05	0	0	0	1.16134e-06	7.1589e-09	6.92792e-06
HT	LRCH1	5.55343e-06	1.4327e-08	2.6333e-05	4.3298e-05	7.86464e-06	0.000105033	2.10055e-06	8.00244e-11	2.53e-05	2.42576e-05	4.43423e-07	7.58866e-05
HT	LRMDA	2.29708e-06	1.50172e-09	1.50343e-05	0.000116285	5.80296e-05	0.000191975	1.72489e-07	2.20747e-11	1.20724e-06	4.50554e-05	5.51528e-06	0.000112962
HT	LRP1	6.06905e-05	1.31768e-05	0.000131274	6.86676e-05	8.10315e-06	0.000144789	0	0	0	6.04595e-07	1.83453e-13	5.67991e-06
HT	LRP1B	5.53971e-06	5.476e-08	2.35801e-05	0.000180147	0.000103465	0.000290731	1.01375e-06	1.16669e-10	9.92045e-06	2.51001e-05	8.97249e-06	5.66442e-05
HT	LRRC4C	1.58642e-06	1.83013e-09	8.9913e-06	4.9419e-05	1.88426e-05	0.000101482	1.96246e-07	3.75443e-11	1.28871e-06	2.59009e-05	8.80373e-06	5.66593e-05
HT	LRRC7	4.31315e-06	1.62358e-08	2.09705e-05	2.95706e-05	5.17843e-06	7.64331e-05	2.1631e-06	8.12221e-10	1.32397e-05	1.75722e-05	3.75246e-06	4.39789e-05
HT	LRRK1	8.36296e-05	5.71303e-06	0.000191438	6.34725e-05	1.06825e-05	0.000145854	0	0	0	0.000144192	7.14007e-05	0.000238219
HT	LTBP1	3.59419e-05	1.44637e-06	0.000164593	0.000939569	0.000703738	0.00121552	4.57283e-06	2.3521e-09	2.69373e-05	2.873e-06	6.01151e-10	1.63013e-05
HT	LTBP2	4.82916e-05	2.20349e-07	0.000115449	0.00076936	0.000484619	0.00109697	2.06229e-06	1.00476e-09	1.68427e-05	3.55273e-06	2.97291e-09	3.35407e-05
HT	LUZP2	8.05791e-06	1.95633e-08	3.85712e-05	4.44717e-05	1.17562e-05	0.000106473	2.2744e-06	9.68777e-10	1.61525e-05	2.04285e-05	6.7918e-06	4.69253e-05
HT	LY86-AS1	7.73183e-06	2.22433e-08	2.85014e-05	3.99649e-05	1.17976e-05	8.65439e-05	0	0	0	1.72167e-06	1.10881e-09	1.01133e-05
HT	MACROD2	9.79763e-06	2.34364e-07	2.96482e-05	0.00010534	5.35125e-05	0.000177961	0	0	0	1.01808e-05	6.82232e-07	3.0694e-05
HT	MAD1L1	4.89456e-06	9.71198e-09	2.64873e-05	4.65645e-05	1.16767e-05	0.000107724	1.11581e-05	2.64129e-09	5.59776e-05	2.50078e-06	9.4964e-10	1.65835e-05
HT	MAGI1	3.45301e-06	9.26132e-09	1.73657e-05	5.11407e-05	1.72132e-05	0.000105647	1.25496e-07	2.90973e-11	1.00425e-06	2.76664e-05	5.05332e-06	7.15659e-05
HT	MAGI2	1.02951e-05	1.63878e-08	4.02929e-05	0.000119034	6.14769e-05	0.000201688	0	0	0	1.04723e-05	7.49063e-11	4.70878e-05
HT	MAML2	3.73251e-06	1.14971e-08	1.61502e-05	5.90478e-05	1.99032e-05	0.000118883	7.57192e-07	1.41776e-10	6.28025e-06	1.40313e-06	2.1584e-10	8.48594e-06
HT	MAP2K6	9.30938e-06	8.39035e-09	4.50875e-05	9.06441e-05	3.06284e-05	0.000169363	0	0	0	2.34596e-05	3.85992e-07	9.01789e-05
HT	MAP3K3	4.08137e-06	1.31186e-08	1.70908e-05	0.000189737	6.65654e-05	0.000420554	9.98016e-08	1.98878e-11	7.5691e-07	5.75248e-07	6.40767e-13	3.90571e-06
HT	MAPK10	3.3623e-06	2.2875e-09	1.619e-05	5.13382e-05	4.96294e-06	0.000164905	0	0	0	2.16017e-06	5.10879e-10	1.585e-05
HT	2001-03-01	2.85649e-06	4.68161e-09	1.66219e-05	3.5583e-05	8.46932e-06	8.20938e-05	5.63518e-07	1.16893e-10	4.53824e-06	9.92442e-06	7.64981e-07	2.94904e-05
HT	MAST4	1.85973e-06	2.22183e-09	9.15024e-06	4.01357e-05	1.32428e-05	8.63485e-05	6.08019e-07	4.77327e-10	3.80369e-06	8.28541e-06	8.63523e-07	2.36326e-05
HT	MBD5	1.02106e-06	1.21403e-09	6.0896e-06	3.4543e-05	6.35327e-06	8.48853e-05	0	0	0	1.41808e-05	3.92899e-08	5.24603e-05
HT	MBNL1	1.81755e-05	3.13928e-08	6.28925e-05	5.80912e-05	1.70975e-05	0.000122187	0	0	0	2.23448e-05	2.14659e-06	6.01854e-05
HT	MCF2L2	2.85784e-06	1.68879e-08	1.23525e-05	4.38787e-05	5.94281e-06	0.000101913	2.32406e-06	1.17162e-09	1.71707e-05	1.8586e-06	3.17871e-09	1.13726e-05
HT	MCTP1	7.89654e-06	1.01049e-08	3.01647e-05	3.56506e-05	8.8116e-06	7.80439e-05	2.6681e-07	1.02628e-10	2.03221e-06	2.49869e-06	2.35693e-08	1.36537e-05
HT	MDGA2	4.35831e-06	8.801e-09	1.89032e-05	4.95024e-05	1.35493e-05	0.000111226	9.21627e-07	2.63531e-10	6.34087e-06	3.10272e-06	5.37958e-08	1.35082e-05
HT	MECOM	7.48909e-06	9.77865e-09	4.0706e-05	0.000401218	0.000209619	0.00059937	2.07262e-06	6.04171e-10	1.51344e-05	1.73917e-05	9.72142e-07	5.96112e-05
HT	MEIS2	1.16288e-06	9.49879e-10	6.41772e-06	3.84128e-05	1.1556e-05	7.91024e-05	2.33028e-07	4.09737e-11	1.89717e-06	2.23692e-05	6.26503e-06	5.05727e-05
HT	MGMT	5.14573e-06	2.49607e-08	1.8981e-05	9.7161e-05	4.94339e-05	0.00017183	7.76781e-07	1.96951e-10	5.01164e-06	4.58487e-05	1.73528e-05	8.63511e-05
HT	MICAL2	4.81714e-06	7.45144e-09	1.88179e-05	4.329e-05	1.21092e-05	8.92585e-05	2.61949e-07	2.35398e-10	1.96932e-06	1.61143e-05	2.39809e-06	5.17099e-05
HT	MICAL3	1.87185e-05	1.10104e-06	6.09195e-05	6.92943e-05	1.92084e-05	0.000138366	5.62049e-07	2.77666e-10	4.4435e-06	9.02031e-07	3.91727e-10	5.99951e-06
HT	MIPOL1	8.17745e-06	2.51749e-08	3.86417e-05	3.27609e-05	4.6679e-06	8.40965e-05	2.17981e-07	1.52222e-10	1.8339e-06	1.80392e-06	8.70164e-10	1.34036e-05
HT	MIR100HG	1.59499e-06	1.61754e-09	8.87869e-06	4.24812e-05	9.58498e-06	9.90718e-05	2.10302e-06	6.74971e-09	1.41423e-05	2.1975e-06	3.0447e-08	1.15136e-05
HT	MIR346	0	0	0	8.73442e-05	3.04825e-06	0.000204123	0	0	0	0	0	0
HT	MIR383	0	0	0	3.40004e-05	7.10597e-06	8.14548e-05	0	0	0	0	0	0
HT	MIR4265	0	0	0	5.13249e-05	2.25047e-06	0.000131954	0	0	0	0	0	0
HT	MIR4295	0	0	0	4.68213e-05	1.59753e-05	9.47247e-05	0	0	0	0	0	0
HT	MIR4681	0	0	0	0.000211764	9.54996e-05	0.000329275	0	0	0	0	0	0
HT	MIR4711	0	0	0	3.68483e-05	1.18839e-05	7.18018e-05	0	0	0	0	0	0
HT	MIR4714	0	0	0	4.40882e-05	5.86829e-06	0.000110474	0	0	0	0	0	0
HT	MIR5190	0	0	0	4.735e-05	1.67261e-05	9.15547e-05	0	0	0	0	0	0
HT	MIR548F2	0	0	0	4.27607e-05	1.21215e-05	9.0343e-05	0	0	0	0	0	0
HT	MIR646HG	2.61562e-06	4.8377e-09	1.38065e-05	3.02306e-05	6.70604e-06	7.58492e-05	3.88142e-07	1.18069e-10	2.68626e-06	3.28718e-05	1.11996e-05	7.10385e-05
HT	MIR99AHG	1.73051e-06	1.95964e-09	9.01543e-06	3.48611e-05	8.43535e-06	8.33287e-05	2.45439e-07	2.18934e-11	2.0486e-06	0.000159877	8.35255e-05	0.000267372
HT	MKLN1	7.38396e-06	3.12849e-08	3.02962e-05	4.84346e-05	1.98144e-05	9.49838e-05	0	0	0	1.37582e-06	7.1843e-10	9.03753e-06
HT	MLLT1	4.27347e-06	5.32288e-09	2.19366e-05	4.4159e-05	1.36236e-05	8.91992e-05	2.37463e-07	1.41225e-11	1.71646e-06	5.40102e-06	2.84605e-07	2.57444e-05
HT	MPP7	4.76601e-06	2.17342e-08	2.0719e-05	7.51552e-05	2.80195e-05	0.000149707	2.12261e-06	2.13322e-10	1.73226e-05	3.89888e-05	1.05389e-05	8.98793e-05
HT	MPPED2	1.44218e-05	2.26696e-08	8.07855e-05	8.56175e-05	3.17643e-05	0.000187904	4.0931e-06	9.19284e-10	2.45526e-05	9.67258e-06	1.97445e-07	5.20924e-05
HT	MSI2	8.2675e-06	1.03956e-07	3.10237e-05	8.09281e-05	2.47683e-05	0.000160225	2.12065e-06	2.25731e-09	1.4137e-05	4.52968e-05	6.29111e-06	0.000122577
HT	MSRB3	4.00511e-06	4.40768e-09	2.38193e-05	0.000440768	0.000214366	0.000688783	2.80553e-06	2.4587e-09	2.19348e-05	3.40278e-06	1.04152e-08	2.16286e-05
HT	MTHFD1L	9.77455e-06	3.65943e-08	3.31843e-05	4.31525e-05	9.89305e-06	9.54101e-05	1.95755e-06	2.3093e-10	1.67019e-05	2.47684e-06	4.48698e-09	1.24146e-05
HT	MTUS2	7.19025e-06	2.38845e-08	2.7015e-05	3.13928e-05	6.83174e-06	8.25543e-05	3.02707e-07	7.17202e-11	2.2767e-06	5.69834e-06	2.67374e-07	2.14513e-05
HT	MUSK	3.68255e-06	3.45338e-09	2.18304e-05	5.2861e-05	1.60493e-05	0.000114642	2.64393e-06	1.799e-09	1.75761e-05	1.89257e-05	5.69463e-07	7.1997e-05
HT	MYLK4	1.05973e-05	1.05954e-07	4.26469e-05	4.04537e-05	8.71201e-06	9.1518e-05	3.21924e-07	6.01765e-11	3.29763e-06	2.58889e-06	3.13831e-09	1.45706e-05
HT	MYO16	7.73077e-06	3.74944e-08	3.19648e-05	7.9081e-05	3.22334e-05	0.000141234	3.6772e-07	1.52146e-10	2.55436e-06	3.50883e-05	1.17693e-05	7.79219e-05
HT	MYO1D	5.85431e-06	1.14782e-08	2.62282e-05	4.37816e-05	1.19712e-05	9.22988e-05	0	0	0	1.02409e-06	5.70325e-10	7.72749e-06
HT	MYO3B	3.91938e-06	2.1362e-08	1.83327e-05	4.27544e-05	1.10392e-05	9.55044e-05	1.11187e-07	2.54911e-11	8.61406e-07	1.56279e-06	6.23805e-10	1.01829e-05
HT	MYO9B	6.04597e-06	1.22571e-08	2.69314e-05	0.000175131	9.37008e-05	0.000275622	0	0	0	5.28111e-07	1.53371e-10	3.23673e-06
HT	MYRIP	2.44585e-06	4.70996e-09	1.40223e-05	3.80518e-05	1.09488e-05	8.48761e-05	5.92116e-07	2.07517e-10	4.11306e-06	6.94286e-06	1.52793e-07	2.50854e-05
HT	MYT1	1.46129e-05	4.44976e-08	5.7104e-05	6.60802e-05	2.41194e-05	0.000125141	6.91036e-07	1.74394e-10	4.53665e-06	5.78767e-06	1.13703e-08	3.3561e-05
HT	MYT1L	3.37792e-06	2.6177e-09	1.85154e-05	3.65522e-05	8.8532e-06	8.2007e-05	2.66387e-07	2.34911e-11	2.01519e-06	3.25583e-05	8.31276e-06	7.4038e-05
HT	NAALADL2	4.43046e-06	9.40427e-09	1.88973e-05	4.51149e-05	1.45976e-05	9.54367e-05	0	0	0	1.27548e-05	4.68064e-06	2.85317e-05
HT	NALCN	4.29262e-05	3.13475e-07	0.000107746	6.75894e-05	1.84734e-05	0.000149142	2.88786e-06	1.50907e-09	2.00076e-05	4.22069e-06	8.47979e-09	2.82056e-05
HT	NALCN-AS1	3.47256e-06	5.65014e-09	1.58497e-05	3.13082e-05	4.89475e-06	8.94386e-05	2.45034e-07	7.90356e-11	2.06512e-06	9.27002e-06	5.29195e-09	5.40581e-05
HT	NAV1	6.90799e-06	1.70567e-08	3.40829e-05	0.000116109	4.44336e-05	0.000222144	7.13003e-07	7.65314e-11	5.53619e-06	6.26092e-07	1.46017e-10	5.4432e-06
HT	NAV2	3.00508e-05	3.43067e-06	6.84582e-05	4.81347e-05	1.48978e-05	9.79367e-05	3.32445e-07	8.21039e-11	2.36024e-06	5.02273e-06	3.86094e-08	1.98373e-05
HT	NAV3	3.94333e-06	7.9098e-09	1.88693e-05	6.4659e-05	2.54129e-05	0.000131541	6.29137e-07	1.90593e-10	4.8719e-06	2.41567e-05	7.01176e-06	5.5955e-05
HT	NBEA	3.11781e-06	3.16877e-09	1.67606e-05	7.29882e-05	2.89823e-05	0.000143991	1.83422e-07	6.16238e-11	1.42633e-06	7.41498e-06	3.65379e-07	2.65914e-05
HT	NCALD	9.14644e-06	6.19928e-09	4.95802e-05	5.04457e-05	1.44034e-05	0.00010807	1.95668e-07	1.37631e-11	1.42791e-06	2.19776e-06	7.88033e-09	1.30756e-05
HT	NCAM2	1.89347e-06	2.4031e-09	9.80124e-06	3.13404e-05	7.87329e-06	7.22578e-05	0	0	0	9.21384e-06	7.77102e-07	2.81129e-05
HT	NCKAP5	3.52639e-06	8.22629e-09	1.65757e-05	4.63736e-05	1.44429e-05	9.84269e-05	1.16093e-06	4.68183e-10	8.33225e-06	2.3615e-06	5.35562e-09	1.39514e-05
HT	NCOR2	0.000160247	2.26742e-05	0.000301197	6.48129e-05	1.57957e-05	0.000174094	0	0	0	7.50208e-05	2.95305e-05	0.000133079
HT	NEDD4	2.79694e-05	9.10777e-08	0.0001132	5.0456e-05	3.18131e-06	0.000123304	1.67478e-06	1.15927e-09	1.29369e-05	1.57362e-05	1.17767e-06	5.42847e-05
HT	NEDD4L	2.09974e-06	1.72432e-09	1.19722e-05	2.26525e-05	4.37138e-06	5.85777e-05	6.86808e-07	2.81957e-10	5.50397e-06	1.63052e-05	3.42025e-06	4.35944e-05
HT	NEGR1	1.10521e-06	1.01008e-09	7.02712e-06	3.52834e-05	8.36091e-06	8.32853e-05	0	0	0	3.01542e-05	7.38757e-06	7.28982e-05
HT	NELL1	3.448e-06	1.4833e-08	1.52057e-05	7.8175e-05	3.54742e-05	0.000139713	2.12382e-07	5.82089e-11	1.54603e-06	1.65795e-05	4.83102e-06	3.91919e-05
HT	NEURL1	4.15763e-06	4.29448e-09	2.3327e-05	3.73181e-05	7.96272e-06	8.42774e-05	2.36521e-07	1.41098e-10	1.75654e-06	7.85547e-07	5.93054e-10	5.00147e-06
HT	NFATC1	7.38966e-05	3.33872e-07	0.000238827	0.000124264	1.47175e-05	0.000334795	8.39814e-06	8.76523e-10	3.38731e-05	9.18025e-06	5.57132e-07	3.14214e-05
HT	NFATC2	1.83109e-05	1.88386e-07	5.64011e-05	6.55702e-05	2.07736e-05	0.000130627	0	0	0	1.88687e-05	3.90447e-06	4.73328e-05
HT	NFIA	1.07841e-05	2.09121e-08	4.10382e-05	8.41022e-05	3.43468e-05	0.000151286	1.86662e-07	5.58175e-11	1.41452e-06	8.71728e-06	3.96782e-07	2.76799e-05
HT	NFIB	5.9331e-06	2.06607e-08	2.34951e-05	6.4126e-05	2.46201e-05	0.000117227	4.54281e-06	8.48242e-10	2.84809e-05	1.43203e-05	1.22633e-06	4.7336e-05
HT	NFIC	1.71539e-05	1.66094e-07	7.93682e-05	0.000311448	0.000190785	0.000451694	5.74425e-07	2.41353e-10	4.42272e-06	1.9028e-05	2.98431e-07	6.63236e-05
HT	NGEF	1.07838e-05	1.38074e-08	4.4978e-05	4.79772e-05	6.6502e-06	0.000119269	4.09229e-07	1.30024e-10	3.04773e-06	4.86087e-06	8.2115e-09	2.75749e-05
HT	NHEJ1	2.72512e-06	8.69073e-10	2.16912e-05	0.000284803	7.37732e-05	0.000552446	2.21876e-06	4.32529e-10	1.53035e-05	2.16899e-05	1.46836e-08	7.52798e-05
HT	NIPA2	4.20645e-06	1.92017e-08	1.79179e-05	2.85283e-05	3.85468e-06	6.75523e-05	6.98149e-07	2.04329e-10	5.45225e-06	1.18189e-06	5.9043e-10	1.01959e-05
HT	NKAIN2	1.42314e-06	1.68429e-09	6.77776e-06	0.000118719	6.55614e-05	0.00019316	1.15552e-06	1.16651e-09	7.49711e-06	3.59289e-06	2.1405e-07	1.51156e-05
HT	NKAIN3	4.36283e-06	6.02131e-09	2.4634e-05	4.83691e-05	1.44803e-05	0.000110786	1.211e-06	8.00665e-10	7.40848e-06	9.93983e-06	1.04825e-06	3.39972e-05
HT	NLGN1	1.61831e-06	2.21419e-09	9.10737e-06	5.37639e-05	1.55983e-05	0.000112835	6.22503e-07	1.2909e-10	4.24841e-06	1.07931e-05	9.8746e-07	3.48946e-05
HT	NLN	5.12552e-06	9.05643e-09	2.56465e-05	4.60112e-05	3.26151e-06	0.000119823	2.13565e-05	1.34021e-08	9.00987e-05	6.55819e-06	2.30669e-08	2.87488e-05
HT	NOS1AP	8.42989e-06	8.2663e-08	2.85307e-05	3.28882e-05	5.79338e-06	8.30351e-05	3.15439e-07	4.98424e-11	2.641e-06	3.13784e-06	1.69367e-08	1.76825e-05
HT	NOS3	2.9013e-06	6.8862e-09	1.54555e-05	0.000106373	5.24221e-05	0.000172986	7.21273e-07	5.78629e-10	5.61093e-06	1.93418e-06	6.03667e-10	1.70639e-05
HT	NOSTRIN	0.000117812	1.53616e-07	0.000325916	0.000127001	3.02047e-05	0.000355158	0	0	0	7.46464e-06	1.75637e-08	5.43994e-05
HT	NOX4	0.000104488	2.49644e-05	0.00019257	7.03845e-05	1.99557e-05	0.000153051	0	0	0	8.86326e-06	7.07126e-09	6.6768e-05
HT	NPAS3	3.62519e-06	1.56216e-08	1.36841e-05	0.000163834	9.9897e-05	0.000246063	1.12197e-06	6.35318e-10	7.1889e-06	6.62715e-06	3.68547e-07	2.44768e-05
HT	NPPC	0	0	0	0.000143078	6.16396e-05	0.000236527	1.09482e-06	3.79087e-10	7.65799e-06	1.49795e-05	3.10741e-08	7.04017e-05
HT	NPR3	0.000190638	6.48325e-07	0.000405519	0.00182555	0.00135934	0.0023644	0.000164078	4.74694e-09	0.000475095	0.000792209	0.000534933	0.00111614
HT	NR3C2	4.94006e-06	4.83857e-09	2.40447e-05	2.67608e-05	4.31067e-06	6.6832e-05	1.08352e-06	2.15159e-10	9.99816e-06	3.81687e-06	4.78587e-08	1.76935e-05
HT	NRG1	4.41734e-06	1.08625e-08	2.055e-05	3.83334e-05	7.3118e-06	9.48947e-05	4.34593e-07	1.08056e-10	3.05204e-06	5.61378e-06	3.45478e-08	2.89621e-05
HT	NRG3	3.8696e-06	3.47819e-09	2.00291e-05	5.93365e-05	2.13463e-05	0.000122926	0	0	0	1.57958e-05	4.63507e-06	3.95031e-05
HT	NRXN1	5.42344e-06	2.15398e-08	2.33386e-05	6.27747e-05	1.9673e-05	0.000132782	8.37911e-07	2.91411e-09	5.07929e-06	2.73662e-05	1.02727e-05	5.87391e-05
HT	NRXN3	4.24429e-06	2.00644e-08	1.87694e-05	0.000131171	7.34079e-05	0.000212882	3.81741e-07	7.26624e-11	2.72198e-06	1.47201e-05	2.65396e-06	3.63205e-05
HT	NTM	1.95147e-06	2.66907e-09	9.98133e-06	5.79728e-05	2.21337e-05	0.000116331	2.15601e-07	1.28515e-10	1.48415e-06	2.86455e-05	1.01169e-05	5.78219e-05
HT	NTN1	8.01923e-06	2.42318e-08	3.74571e-05	4.92186e-05	1.31776e-05	0.000104662	4.26903e-06	3.80917e-09	2.3657e-05	4.86401e-06	4.27037e-08	2.83207e-05
HT	NTRK3	2.82143e-06	7.50492e-09	1.3212e-05	3.8623e-05	1.12722e-05	8.5499e-05	0	0	0	8.00784e-07	1.26131e-10	5.67477e-06
HT	NXN	4.3918e-06	7.24075e-09	2.38469e-05	3.35903e-05	7.24388e-06	7.64494e-05	1.1068e-06	1.83608e-10	1.03224e-05	1.04414e-06	2.91179e-10	6.69683e-06
HT	NXPH1	1.19276e-06	6.88118e-10	7.48908e-06	2.82201e-05	6.38785e-06	7.43951e-05	5.59745e-07	2.60239e-10	4.15855e-06	1.66772e-05	3.79629e-06	4.65162e-05
HT	NYAP2	7.78022e-06	2.5402e-08	3.26651e-05	3.46052e-05	6.61647e-06	8.03753e-05	0	0	0	9.10651e-06	8.2943e-07	3.08582e-05
HT	OPCML	1.83041e-06	1.60859e-09	1.12809e-05	5.73794e-05	2.29812e-05	0.000107977	5.70986e-07	2.48491e-10	3.64375e-06	1.59675e-05	2.06651e-06	4.6567e-05
HT	OSBPL10	7.5935e-06	2.85015e-08	3.47783e-05	4.12013e-05	9.1117e-06	9.67932e-05	0	0	0	2.339e-06	1.2636e-11	2.32991e-05
HT	OXR1	2.13113e-06	2.80444e-09	1.2545e-05	2.66769e-05	4.3761e-06	6.86469e-05	1.56747e-07	6.54908e-11	1.07345e-06	6.75356e-06	6.42635e-07	2.12064e-05
HT	P3H2	3.50442e-06	4.80943e-09	1.87324e-05	0.000154882	5.77767e-05	0.000299151	1.08266e-05	3.37001e-08	3.86414e-05	1.78587e-05	2.73442e-06	5.11342e-05
HT	PACRG	8.27701e-06	1.46603e-08	3.67578e-05	3.59592e-05	5.06869e-06	8.73373e-05	0	0	0	0	0	0
HT	PAFAH1B1	1.57583e-06	2.05152e-09	9.01884e-06	4.96487e-05	6.49044e-06	0.000111607	2.01375e-06	4.94993e-10	1.54295e-05	1.06134e-06	4.42415e-10	8.67834e-06
HT	PAK5	1.63284e-05	3.58771e-08	6.81073e-05	4.96719e-05	8.80888e-06	0.000123045	1.67327e-07	4.41653e-11	1.29573e-06	4.58031e-06	1.93497e-07	1.81045e-05
HT	PALLD	4.70255e-06	3.35365e-09	2.32483e-05	2.76378e-05	5.17962e-06	6.99418e-05	2.05385e-06	1.56211e-09	1.40042e-05	6.21097e-06	3.55185e-09	2.86258e-05
HT	PALM2	1.33149e-06	2.44218e-09	7.00405e-06	4.15162e-05	1.0143e-05	8.91216e-05	4.04154e-07	1.01889e-10	2.78094e-06	6.30047e-06	1.51007e-07	2.40529e-05
HT	PALM2-AKAP2	1.65433e-05	6.77046e-08	7.5391e-05	5.82166e-05	1.42189e-05	0.000117383	0	0	0	3.65264e-06	2.42174e-09	1.97876e-05
HT	PAMR1	2.7349e-06	4.52884e-09	1.49789e-05	6.12164e-05	2.49265e-05	0.000109841	4.69124e-07	1.04537e-10	3.55705e-06	4.6378e-06	1.00789e-07	1.85773e-05
HT	PAPPA	2.54279e-05	1.57315e-07	9.75956e-05	0.000482274	0.00029981	0.000696318	0	0	0	4.39994e-05	2.38364e-06	0.000147498
HT	PAPPA2	0.000220972	1.6699e-06	0.000729938	0.00193351	0.00121936	0.00315587	1.46798e-07	3.8943e-11	1.32243e-06	2.48242e-05	1.87361e-07	9.89822e-05
HT	PARD3	2.65745e-06	1.99982e-09	1.77135e-05	8.05092e-05	2.99281e-05	0.000156097	8.90202e-07	2.20329e-10	7.80338e-06	1.19312e-05	2.01704e-06	3.40436e-05
HT	PARD3B	9.18515e-06	3.69275e-08	3.56994e-05	9.4205e-05	4.39137e-05	0.000168796	1.60076e-07	5.5254e-11	1.21795e-06	4.10685e-05	1.43184e-05	8.29033e-05
HT	PARVA	4.71006e-06	3.04742e-08	1.86351e-05	3.28989e-05	4.26143e-06	8.512e-05	4.10075e-07	3.32098e-10	2.68575e-06	1.10147e-05	8.05177e-07	3.12904e-05
HT	PATJ	1.76026e-05	1.73148e-07	6.31397e-05	0.000127521	5.6921e-05	0.000231024	2.50903e-05	3.37614e-08	7.15313e-05	2.15778e-06	8.80012e-10	1.52096e-05
HT	PAX9	1.16152e-05	1.08998e-08	5.05238e-05	0.000118435	5.16968e-05	0.000195352	8.49436e-07	8.31447e-11	7.71089e-06	9.91911e-05	2.24657e-05	0.000232231
HT	PCDH15	5.39714e-06	5.04568e-08	2.13874e-05	0.00011206	5.56331e-05	0.000199239	7.243e-07	3.73428e-10	5.11756e-06	3.66259e-05	1.45499e-05	7.77688e-05
HT	PCGF5	0.000136269	9.70797e-08	0.000289513	0.000202846	6.33192e-06	0.000483073	2.39286e-07	1.6851e-11	1.77816e-06	2.28555e-05	5.69713e-09	0.000196886
HT	PCNX2	7.58476e-06	1.64788e-08	3.8574e-05	5.02552e-05	1.22878e-05	0.000104883	8.78902e-08	1.57806e-11	6.12795e-07	1.22956e-06	1.12811e-09	7.00914e-06
HT	PCSK2	5.8428e-06	9.08844e-09	2.70033e-05	3.0159e-05	5.73347e-06	7.26165e-05	5.43521e-07	1.34452e-10	3.87611e-06	1.02048e-05	9.44348e-07	3.13252e-05
HT	PCSK5	8.95043e-06	1.11314e-07	3.5849e-05	0.00118688	0.000949059	0.00150639	3.32174e-05	3.51336e-09	0.000107283	1.04868e-05	5.3779e-07	3.48323e-05
HT	PCSK6	4.55583e-05	1.30076e-05	9.54901e-05	0.000116666	6.04777e-05	0.00019749	3.09855e-06	1.12225e-09	2.31781e-05	2.01225e-05	2.2194e-06	5.20016e-05
HT	PDE10A	8.03632e-06	3.47564e-08	3.41191e-05	0.000211181	0.000131829	0.000307627	0	0	0	9.63603e-06	2.37583e-07	3.27346e-05
HT	PDE11A	0.000224819	0.000139684	0.000325275	8.55097e-05	3.71342e-05	0.000159346	1.514e-06	8.42458e-10	1.03227e-05	5.05799e-07	2.81717e-11	2.76645e-06
HT	PDE1A	2.7777e-06	3.12331e-09	1.38592e-05	4.85382e-05	1.77746e-05	9.68275e-05	5.11159e-07	3.30624e-10	4.04669e-06	4.91933e-06	8.44994e-08	2.23129e-05
HT	PDE1C	4.7335e-06	1.26779e-08	2.15703e-05	3.67484e-05	8.67789e-06	8.40276e-05	8.10056e-07	1.60118e-10	7.41016e-06	4.26496e-06	2.5617e-07	1.53843e-05
HT	PDE2A	3.36774e-06	3.65749e-09	1.74444e-05	5.08181e-05	8.12654e-06	0.000113129	9.69326e-07	1.79136e-09	5.38297e-06	1.939e-06	5.36804e-10	1.36699e-05
HT	PDE3A	0.000196688	3.48631e-05	0.000350585	0.000419353	0.000297204	0.000594626	1.73433e-06	1.11365e-09	1.24894e-05	3.49505e-05	4.55793e-06	0.000136089
HT	PDE3B	2.82699e-05	1.58022e-07	0.000138714	0.000186171	1.67127e-05	0.000620016	0	0	0	8.47355e-07	7.13304e-10	6.57636e-06
HT	PDE4B	6.58053e-06	5.36714e-09	3.0425e-05	7.75092e-05	3.27041e-05	0.0001407	4.04824e-07	7.4597e-11	3.65136e-06	1.98211e-05	1.43387e-06	5.50813e-05
HT	PDE4D	1.82285e-05	3.36481e-07	6.73062e-05	0.000279737	0.000173658	0.000416354	0	0	0	4.65257e-06	1.53325e-08	2.45167e-05
HT	PDE4DIP	7.13145e-07	6.04001e-10	3.6117e-06	4.87879e-05	1.87658e-05	8.86831e-05	0	0	0	0	0	0
HT	PDE8A	3.23931e-05	1.2968e-07	0.000121392	6.17987e-05	4.22357e-06	0.000139394	2.51437e-06	6.44296e-10	2.13983e-05	3.53994e-06	9.04067e-10	3.09814e-05
HT	PDE8B	3.14975e-06	3.9912e-09	1.5519e-05	2.72988e-05	6.00428e-06	6.53047e-05	7.34478e-07	9.91814e-10	3.82473e-06	1.68653e-06	3.48434e-09	8.93332e-06
HT	PDE9A	2.40404e-06	2.05568e-09	1.3143e-05	2.72522e-05	4.6825e-06	6.23056e-05	7.81611e-06	9.07101e-10	4.08595e-05	1.96189e-06	2.98814e-09	1.14892e-05
HT	PDGFC	3.78286e-06	3.4838e-09	1.98286e-05	5.28097e-05	6.37904e-06	0.000114947	1.14858e-07	4.60866e-11	8.42359e-07	5.45678e-05	1.64396e-05	0.000128016
HT	PDGFD	1.35305e-05	7.91093e-08	4.56693e-05	3.37359e-05	4.83568e-06	8.29604e-05	8.85518e-07	8.92187e-09	5.1297e-06	1.40047e-05	1.71358e-06	4.41543e-05
HT	PDGFRA	1.13125e-05	7.65456e-08	3.76391e-05	3.24372e-05	6.04798e-06	7.65454e-05	0	0	0	6.61936e-06	2.85044e-07	2.30536e-05
HT	PDZD2	2.31908e-05	1.07486e-06	6.09487e-05	9.68807e-05	4.73527e-05	0.000163945	6.86455e-07	1.39663e-09	3.27398e-06	4.01433e-06	2.0946e-08	1.94639e-05
HT	PDZRN4	1.98733e-06	1.73999e-09	1.18292e-05	2.87837e-05	4.90487e-06	7.4535e-05	4.54771e-07	1.13688e-10	3.90278e-06	9.66638e-06	2.29399e-06	2.99502e-05
HT	PEBP4	4.34978e-06	6.27708e-09	2.06661e-05	3.11673e-05	4.28192e-06	7.0309e-05	1.12451e-06	6.43548e-10	6.10075e-06	2.76426e-05	4.1888e-06	6.72498e-05
HT	PELI2	3.31645e-06	6.08948e-09	1.5357e-05	4.20407e-05	1.19986e-05	9.61068e-05	2.59578e-06	6.93215e-10	2.00291e-05	1.43717e-05	1.38343e-06	4.19455e-05
HT	PEPD	2.77252e-06	1.89477e-09	1.46398e-05	3.58677e-05	6.29933e-06	7.88873e-05	1.33149e-06	1.10948e-09	8.88631e-06	4.91425e-06	8.87104e-08	1.98993e-05
HT	PGS1	1.16722e-05	7.58134e-09	6.38923e-05	4.62412e-05	9.1108e-06	0.000102029	3.15771e-06	1.04758e-09	2.52548e-05	1.00763e-05	3.44196e-08	4.55043e-05
HT	PHACTR1	3.24797e-06	4.5693e-09	1.58941e-05	3.79856e-05	8.07357e-06	9.32101e-05	5.54751e-07	2.33018e-10	3.50464e-06	1.62486e-05	2.27579e-06	4.16265e-05
HT	PHACTR2	1.49423e-05	1.57407e-07	4.86288e-05	4.77647e-05	1.62131e-05	9.44195e-05	8.16343e-07	6.25754e-10	4.95375e-06	3.48301e-06	3.58118e-09	2.24736e-05
HT	PHF21A	1.52593e-05	2.09134e-08	8.49465e-05	0.000132355	3.28631e-05	0.000287626	0	0	0	1.25713e-05	2.02679e-08	8.76889e-05
HT	PID1	3.09031e-06	3.78194e-09	1.67813e-05	3.87129e-05	8.84631e-06	8.92986e-05	4.58722e-07	2.63667e-10	3.37385e-06	2.11781e-05	5.85801e-06	4.92981e-05
HT	PIEZO1	8.19266e-05	3.51457e-05	0.000154728	0.000178183	7.83314e-05	0.000312449	0	0	0	6.19414e-06	5.0571e-10	5.10107e-05
HT	PIEZO2	6.20745e-06	4.32731e-08	2.57093e-05	7.46013e-05	3.08192e-05	0.000138143	0	0	0	2.60533e-05	6.81905e-06	5.80519e-05
HT	PIK3C2G	3.25118e-06	2.33287e-09	1.78909e-05	3.31358e-05	7.51539e-06	8.06145e-05	4.54681e-07	2.05212e-10	3.58762e-06	7.6537e-06	3.25647e-07	2.6959e-05
HT	PIK3R1	0.000315949	7.38026e-05	0.000600123	0.000123801	5.11772e-05	0.000249397	8.66969e-07	2.59019e-10	6.27883e-06	0.00023055	0.000132387	0.000381646
HT	PITPNC1	2.51755e-06	2.87309e-09	1.35199e-05	6.33774e-05	2.72386e-05	0.000113919	6.96174e-07	6.92157e-10	3.42511e-06	4.5819e-06	1.62374e-09	2.63276e-05
HT	PKIB	4.79577e-06	1.07746e-08	2.02264e-05	4.00695e-05	9.46723e-06	9.09827e-05	5.14109e-07	1.43193e-10	3.62826e-06	1.03589e-06	3.59499e-10	6.61363e-06
HT	PKN2	6.72266e-06	1.07353e-08	2.85294e-05	0.000270443	4.3709e-06	0.000453035	0	0	0	4.45708e-07	2.93122e-12	3.25362e-06
HT	PLAG1	0.000491158	0.000248127	0.000760112	0.00113224	0.000591976	0.00173098	0	0	0	5.13498e-06	5.96499e-10	3.11884e-05
HT	PLCB1	5.31243e-06	9.64208e-09	2.70924e-05	7.26242e-05	3.00132e-05	0.00014064	0	0	0	1.24907e-05	7.07043e-07	4.05769e-05
HT	PLCB4	2.69313e-06	2.30096e-09	1.53358e-05	3.89439e-05	1.01516e-05	8.74902e-05	1.38335e-06	1.72548e-09	1.05347e-05	1.50159e-05	1.54336e-06	4.58419e-05
HT	PLCG2	8.46521e-06	3.58372e-08	3.53952e-05	3.94435e-05	7.66905e-06	9.6476e-05	1.43265e-06	9.64671e-10	7.92885e-06	2.93325e-06	1.74247e-07	1.06732e-05
HT	PLD5	1.34688e-06	1.8489e-09	7.81543e-06	3.27709e-05	8.53514e-06	7.68548e-05	1.22873e-06	8.2441e-10	7.9234e-06	1.81913e-05	4.26628e-06	4.41692e-05
HT	PLEKHA6	5.42571e-06	1.72446e-08	2.55267e-05	4.24208e-05	1.24157e-05	8.80078e-05	2.56855e-06	3.45809e-09	1.77212e-05	1.37863e-06	2.42871e-10	1.36268e-05
HT	PLEKHH2	4.51149e-05	1.63637e-05	8.84062e-05	4.29896e-05	3.39782e-06	0.000106226	4.92904e-06	4.52802e-10	3.59994e-05	2.69213e-06	3.23941e-09	1.60756e-05
HT	PLEKHM3	9.38971e-06	1.25343e-07	3.06601e-05	4.23172e-05	1.45962e-05	8.69171e-05	2.47866e-06	1.43092e-09	1.5118e-05	1.18824e-05	2.30634e-07	4.27123e-05
HT	PLPP3	1.41668e-05	1.57825e-08	6.53829e-05	4.58817e-05	4.33571e-06	0.000103786	1.03933e-06	1.09004e-10	9.92546e-06	0.00011791	4.67137e-05	0.000219224
HT	PLPPR1	3.80314e-06	3.11507e-09	2.09585e-05	8.52606e-05	3.86945e-05	0.000188681	1.35882e-06	2.8966e-09	8.80521e-06	6.65891e-06	2.361e-07	2.68994e-05
HT	PLXDC2	2.68715e-06	2.41095e-09	1.62501e-05	4.33079e-05	1.23371e-05	9.72687e-05	1.50261e-06	5.42059e-10	8.07955e-06	6.8738e-06	5.00292e-07	2.32231e-05
HT	PLXNA4	1.03206e-05	5.07453e-07	3.43198e-05	6.33206e-05	2.75378e-05	0.000113346	0	0	0	3.95914e-06	8.42479e-08	2.07845e-05
HT	POLG2	3.93982e-06	1.44e-09	2.03097e-05	7.03285e-05	2.52399e-05	0.000132889	8.49368e-07	1.62312e-10	9.06136e-06	6.9288e-07	9.00762e-11	5.14853e-06
HT	POU6F2	3.56961e-06	3.14122e-09	1.77958e-05	3.57293e-05	5.09049e-06	9.32706e-05	4.62952e-07	1.43857e-10	3.63567e-06	3.48349e-06	2.54978e-08	1.64156e-05
HT	PPARGC1A	1.15401e-05	1.46474e-07	3.49717e-05	8.31237e-05	3.7646e-05	0.000150833	5.85181e-07	1.97785e-10	3.69495e-06	8.51661e-06	1.15666e-06	2.39001e-05
HT	PPM1H	6.35269e-06	2.70906e-08	2.53079e-05	4.62722e-05	5.35038e-06	0.000107132	0	0	0	3.15583e-06	1.10239e-10	2.11047e-05
HT	PPP2R2A	8.59122e-06	8.82924e-09	4.79636e-05	8.79615e-05	1.71759e-05	0.000205549	0	0	0	3.56915e-06	6.60703e-10	3.46122e-05
HT	PPP2R2B	9.43381e-06	3.52289e-08	3.02655e-05	3.6562e-05	4.61889e-06	0.000108631	1.76869e-07	3.5169e-11	1.64097e-06	4.15396e-06	1.23091e-07	1.75495e-05
HT	PPP2R2C	3.06141e-06	4.4383e-09	1.52548e-05	2.69026e-05	4.85881e-06	6.90791e-05	0	0	0	1.15798e-06	4.63787e-10	6.96363e-06
HT	PPP2R5C	2.6749e-06	2.83156e-09	1.52012e-05	4.20868e-05	9.22475e-06	8.77015e-05	5.01112e-07	5.71885e-11	4.36911e-06	1.63424e-06	1.75193e-09	1.01366e-05
HT	PRDM16	7.58106e-06	9.64206e-08	2.94434e-05	8.00641e-05	3.6208e-05	0.0001448	2.42335e-07	5.75981e-11	1.87586e-06	9.10026e-07	2.12979e-10	6.37481e-06
HT	PRDM5	5.30895e-06	1.45661e-08	2.55347e-05	4.22223e-05	4.1978e-06	0.000103491	6.04194e-06	3.62096e-10	3.67499e-05	1.97399e-05	3.56945e-06	5.67032e-05
HT	PRDM6	1.9869e-06	3.80748e-09	1.02209e-05	3.95209e-05	7.68767e-06	9.44234e-05	7.89823e-07	2.39301e-10	5.36511e-06	1.81106e-05	1.01575e-06	5.93471e-05
HT	PREX1	1.08336e-05	1.56544e-08	5.509e-05	5.97664e-05	1.1563e-05	0.000134011	1.5275e-07	6.08206e-11	1.03079e-06	7.7702e-06	1.37876e-08	3.77763e-05
HT	PREX2	3.57407e-06	9.10194e-09	1.89886e-05	2.61893e-05	4.07682e-06	6.58172e-05	0	0	0	2.75103e-06	2.09782e-09	1.39085e-05
HT	PRKAG2	6.4933e-06	3.45139e-08	2.53954e-05	2.81369e-05	6.92708e-06	6.13594e-05	0	0	0	9.32986e-07	1.56427e-11	7.13391e-06
HT	PRKAR1B	4.42772e-06	9.95367e-09	2.00071e-05	4.54301e-05	1.12772e-05	8.90947e-05	0	0	0	5.18998e-06	3.69079e-10	3.37602e-05
HT	PRKCA	4.3385e-06	1.65068e-08	1.88871e-05	0.000124096	5.36161e-05	0.000222474	1.10605e-06	3.64715e-10	9.80683e-06	5.26072e-06	3.17138e-08	2.85406e-05
HT	PRKCB	4.67125e-06	2.58056e-08	2.00012e-05	2.84773e-05	5.87967e-06	6.8699e-05	8.94844e-07	5.93785e-10	5.55012e-06	3.24906e-06	1.09565e-07	1.28003e-05
HT	PRKCD	8.3542e-06	7.01344e-09	6.97567e-05	4.9009e-05	8.65317e-06	0.000132605	4.33559e-06	3.07324e-10	3.87848e-05	2.9073e-06	3.59827e-10	2.01622e-05
HT	PRKCE	4.61659e-06	1.11774e-08	2.01079e-05	0.000123651	6.66289e-05	0.00019835	6.23987e-06	1.2248e-08	2.84656e-05	9.97344e-06	7.72142e-07	3.23888e-05
HT	PRKCH	2.92507e-06	6.08766e-09	1.40071e-05	2.76445e-05	4.49445e-06	6.4259e-05	2.97067e-06	2.13526e-09	1.93197e-05	5.73284e-06	9.61098e-08	2.50734e-05
HT	PRKG1	5.94531e-06	6.33647e-09	2.37156e-05	0.000378764	0.000249935	0.000572915	2.70534e-06	2.72786e-10	2.15826e-05	7.39838e-05	3.04971e-07	0.000196339
HT	PRKN	2.19366e-06	1.65296e-09	1.10279e-05	0.000139962	7.38936e-05	0.000233176	0	0	0	4.74716e-06	2.2939e-08	1.84385e-05
HT	PRLR	1.40923e-05	5.6494e-07	4.33543e-05	6.17566e-05	2.08656e-05	0.000126126	7.69702e-07	1.57104e-10	6.27592e-06	1.18187e-05	1.39878e-06	3.8723e-05
HT	PRR16	2.43848e-06	9.14881e-10	1.42394e-05	3.93037e-05	6.15291e-06	8.83524e-05	3.06082e-07	2.1162e-10	2.38297e-06	2.85807e-05	8.2299e-06	6.68896e-05
HT	PRR5	8.83071e-06	4.69553e-08	3.39342e-05	3.61248e-05	5.30143e-06	8.44949e-05	2.14643e-06	5.55269e-10	1.75439e-05	9.16346e-06	2.52101e-07	3.79391e-05
HT	PRR5L	8.79028e-06	1.12299e-08	4.17458e-05	3.97419e-05	5.30016e-06	9.23562e-05	4.71395e-07	3.4229e-10	3.15651e-06	1.32584e-06	1.50368e-09	7.95827e-06
HT	PRRX1	3.7174e-06	1.09203e-09	2.26562e-05	5.56778e-05	8.24739e-06	0.000131722	6.53534e-06	4.62565e-09	3.40284e-05	3.82837e-05	2.04635e-06	0.0001229
HT	PRTFDC1	9.14936e-06	5.32371e-08	3.23233e-05	0.000123561	6.28215e-05	0.000203487	0	0	0	1.08214e-05	5.28511e-07	3.88038e-05
HT	PSD3	5.86496e-06	7.76348e-08	2.17909e-05	4.9495e-05	1.58792e-05	0.000105626	5.32213e-07	1.04974e-10	3.79184e-06	9.22157e-06	1.25329e-06	2.63115e-05
HT	PSMA1	5.40903e-06	1.9343e-09	2.83703e-05	0.000115736	2.20086e-06	0.000284618	0	0	0	0	0	0
HT	PTCH1	0.000441411	0.000262405	0.000839775	0.000628829	0.000296959	0.00107778	0.000195661	1.44359e-08	0.000472459	0.00106896	0.000847446	0.00132197
HT	PTH1R	0.000120385	4.24852e-05	0.000369839	0.00026547	1.63815e-05	0.000489839	1.01066e-06	9.36627e-11	8.77072e-06	2.56341e-06	1.47565e-10	2.5462e-05
HT	PTH2R	6.66032e-06	2.79504e-08	2.59912e-05	5.8182e-05	1.78197e-05	0.000119931	3.19076e-07	9.12879e-11	2.37683e-06	1.26167e-05	9.27485e-07	4.85976e-05
HT	PTHLH	3.82689e-05	2.12667e-07	0.000103133	0.000118052	1.63969e-05	0.000238864	0	0	0	0.000283491	0.000176312	0.000421116
HT	PTK2	6.21592e-06	9.43048e-09	2.70672e-05	4.73192e-05	8.57301e-06	0.000115172	0	0	0	6.39839e-06	1.53916e-07	3.53462e-05
HT	PTPN1	4.66448e-06	6.10676e-09	2.64153e-05	6.37102e-05	5.35258e-06	0.000146212	7.32998e-06	4.45159e-10	3.9941e-05	4.2578e-05	5.46683e-06	0.00013055
HT	PTPN14	2.39726e-05	1.93024e-06	6.67151e-05	0.000230441	0.000104431	0.000359637	9.27823e-07	1.25608e-10	8.01182e-06	4.14589e-06	1.57345e-08	2.80602e-05
HT	PTPRD	3.9598e-06	1.15051e-08	1.73923e-05	0.000217634	0.000136798	0.000326061	6.39434e-07	4.28207e-10	4.01869e-06	6.44914e-05	2.50749e-05	0.000120423
HT	PTPRG	0.000119265	1.47069e-06	0.000259757	0.000394145	0.000256052	0.000558243	1.99484e-06	3.80045e-10	1.708e-05	7.97402e-05	2.432e-05	0.000178667
HT	PTPRK	1.87606e-06	2.75739e-09	1.01909e-05	6.80206e-05	2.84575e-05	0.000126212	1.39166e-06	1.59648e-09	6.52186e-06	5.2574e-06	4.13972e-07	1.91549e-05
HT	PTPRM	2.09451e-05	1.97272e-08	7.58444e-05	9.27302e-05	4.30846e-05	0.000172228	2.84417e-07	1.18707e-10	2.06233e-06	1.43228e-05	1.62323e-06	5.14903e-05
HT	PTPRN2	4.06278e-06	1.41027e-08	1.80668e-05	6.53764e-05	2.76539e-05	0.000122202	9.64834e-08	1.79296e-11	7.84835e-07	2.83559e-06	4.07981e-08	1.24624e-05
HT	PTPRR	2.21962e-06	3.43858e-09	1.06501e-05	4.55268e-05	1.55127e-05	9.08219e-05	8.27948e-07	9.91046e-10	5.21404e-06	5.87232e-06	3.88411e-08	2.8116e-05
HT	PTPRT	6.721e-06	8.27825e-08	2.54107e-05	7.68963e-05	3.62309e-05	0.000134041	6.99552e-07	7.30091e-10	4.22697e-06	1.18326e-05	1.59012e-06	3.18749e-05
HT	PVT1	5.54018e-06	7.13405e-09	2.76892e-05	7.8394e-05	2.7687e-05	0.000145218	0	0	0	1.22235e-05	5.82812e-08	4.04634e-05
HT	PXDN	0.000110846	4.06961e-05	0.000205475	6.31663e-05	1.14631e-05	0.000163171	6.16422e-05	5.16169e-09	0.000173126	3.63074e-05	9.63813e-07	0.000152112
HT	QSOX2	0.000265615	7.66831e-05	0.000594327	0.000131828	3.13725e-05	0.000244563	3.37735e-06	6.70152e-10	2.39778e-05	7.73714e-06	2.57895e-07	2.75155e-05
HT	RAB11FIP4	7.32864e-06	1.76245e-08	3.18078e-05	4.25961e-05	1.2677e-05	9.45094e-05	5.24276e-06	6.40152e-10	3.67558e-05	3.26915e-06	4.33145e-09	2.31708e-05
HT	RABGAP1L	5.29138e-06	7.98688e-09	2.89871e-05	4.83994e-05	6.05083e-06	0.000146001	3.97438e-06	1.23606e-09	2.66295e-05	3.00962e-06	1.79179e-09	2.20648e-05
HT	RAD51B	3.67388e-06	1.27841e-08	1.72239e-05	0.000273969	0.000173363	0.000410786	4.40155e-07	9.1007e-11	3.50134e-06	5.35705e-06	8.69533e-09	2.8711e-05
HT	RALGAPA1	2.10212e-06	2.47009e-09	1.15565e-05	4.7848e-05	1.226e-05	9.36543e-05	2.296e-06	3.39868e-09	2.00213e-05	2.87865e-06	3.80614e-10	2.35602e-05
HT	RALGPS1	4.68924e-05	1.56869e-05	9.53597e-05	8.16656e-05	5.94961e-06	0.000240053	4.5439e-05	5.2544e-09	0.000228774	2.5577e-06	7.16084e-10	2.44003e-05
HT	RANBP17	5.96808e-06	7.7556e-09	3.72229e-05	3.7707e-05	5.41925e-06	0.000105179	7.50543e-06	1.60224e-09	6.76868e-05	2.88877e-06	2.18379e-09	1.86181e-05
HT	RAP1GAP2	6.85987e-06	3.34639e-08	2.81633e-05	7.39171e-05	3.44852e-05	0.000125865	1.78229e-06	1.87224e-09	1.23364e-05	2.75684e-06	8.63421e-09	1.29317e-05
HT	RAPGEF4	2.62396e-06	3.88313e-09	1.24504e-05	4.04945e-05	9.06654e-06	9.37998e-05	0	0	0	1.12793e-06	1.42809e-10	7.50097e-06
HT	RAPGEF5	2.00277e-06	3.63733e-09	1.03177e-05	4.29346e-05	9.87645e-06	0.000110316	7.37695e-07	6.82334e-10	3.60155e-06	5.60135e-05	2.52175e-05	9.54823e-05
HT	RARB	1.51558e-06	1.43315e-09	8.07063e-06	8.29982e-05	2.91568e-05	0.000165848	8.52882e-06	2.05965e-10	5.50009e-05	9.32824e-06	1.32455e-07	4.49991e-05
HT	RASGRF2	3.35008e-06	4.23778e-09	1.53139e-05	3.52703e-05	5.24419e-06	8.80376e-05	5.24106e-06	4.3631e-09	2.82702e-05	5.31937e-06	1.81131e-08	2.6109e-05
HT	RASGRP3	1.11211e-05	1.8015e-07	3.62652e-05	5.88202e-05	1.20503e-05	0.000120321	8.06059e-07	2.98156e-10	6.89604e-06	4.96866e-06	2.68985e-07	2.16026e-05
HT	RASSF8	5.19699e-06	2.26616e-08	2.66371e-05	4.10695e-05	7.91011e-06	8.92708e-05	0	0	0	2.66826e-06	5.20306e-11	1.81727e-05
HT	RBFOX1	1.67401e-06	2.05201e-09	1.01773e-05	0.000293801	0.000201663	0.000409655	6.02235e-07	3.81494e-10	4.04209e-06	8.44947e-05	4.89858e-05	0.00013796
HT	RBFOX3	4.34687e-06	8.64452e-09	1.91658e-05	6.48984e-05	2.69191e-05	0.000120206	0	0	0	6.76871e-07	4.35127e-12	5.02527e-06
HT	RBM47	1.18996e-05	6.78936e-08	3.60457e-05	3.73644e-05	8.63444e-06	8.44954e-05	7.88404e-08	1.24392e-11	6.7227e-07	7.3814e-06	2.74622e-07	2.61257e-05
HT	RBMS1	3.83782e-05	4.00196e-08	0.000147928	6.93121e-05	3.26297e-06	0.00016718	7.91322e-07	2.06241e-10	7.21462e-06	1.61776e-05	1.42753e-06	5.38951e-05
HT	RBMS3	6.84205e-06	1.81585e-08	2.9389e-05	9.86312e-05	4.88338e-05	0.000171101	1.6362e-06	4.55206e-10	1.19868e-05	8.88219e-05	3.63993e-05	0.000159354
HT	RBPMS	1.53884e-05	1.36349e-08	7.82413e-05	9.08669e-05	2.39441e-05	0.000191623	0	0	0	5.83311e-07	4.23252e-10	3.41166e-06
HT	RELN	8.31827e-06	6.45777e-08	3.19666e-05	0.000105335	4.44491e-05	0.00019298	5.82449e-07	1.77739e-10	3.46128e-06	5.67267e-06	5.95455e-08	2.80224e-05
HT	RERE	1.37027e-05	2.59676e-08	6.51737e-05	0.000124404	5.15493e-05	0.000284115	7.09968e-06	6.6944e-09	4.87855e-05	1.28058e-06	6.92586e-10	9.78598e-06
HT	RFLNA	0	0	0	0.000124929	5.94148e-05	0.000224797	0	0	0	0	0	0
HT	RFX2	9.59184e-06	6.29213e-08	3.7085e-05	3.1436e-05	3.77784e-06	7.55111e-05	1.82301e-06	2.34983e-10	1.77719e-05	1.43876e-06	9.70494e-10	1.19772e-05
HT	RFX3	1.85772e-06	1.16998e-09	1.09771e-05	3.46265e-05	4.48213e-06	8.30197e-05	2.66156e-06	5.403e-10	1.82081e-05	1.99883e-05	4.15107e-06	5.29075e-05
HT	RGL1	9.41943e-06	1.48938e-08	4.21743e-05	5.21001e-05	1.29321e-05	0.000112683	0	0	0	7.35674e-07	3.48558e-10	6.22068e-06
HT	RGS17	3.87154e-06	4.39713e-09	1.85368e-05	6.42301e-05	2.21416e-05	0.00012977	8.42101e-08	1.85874e-11	6.5247e-07	5.78838e-05	2.04366e-05	0.000117499
HT	RGS6	3.72874e-06	8.91664e-09	1.72447e-05	6.87616e-05	2.74267e-05	0.000131312	8.5999e-07	3.00666e-10	7.49837e-06	1.05221e-05	3.71262e-07	4.10712e-05
HT	RGS7	1.47942e-06	2.46589e-09	7.419e-06	8.10756e-05	2.97906e-05	0.000163514	2.42784e-07	1.50699e-10	2.10111e-06	1.29939e-05	1.77777e-06	3.41568e-05
HT	RIMBP2	6.0446e-06	1.79061e-08	2.40145e-05	4.00686e-05	1.09094e-05	8.70586e-05	1.17331e-06	2.46245e-09	6.33777e-06	3.77062e-06	5.7812e-08	1.55528e-05
HT	RIMS2	5.68622e-06	8.71285e-09	2.97333e-05	5.55959e-05	1.22871e-05	0.000138879	1.63962e-06	1.94189e-10	1.37209e-05	2.81206e-06	4.5298e-09	1.50418e-05
HT	RIN3	3.37014e-06	7.21627e-09	1.67246e-05	4.38515e-05	1.49016e-05	8.55368e-05	1.85399e-06	1.29277e-09	1.01149e-05	1.62445e-06	8.22756e-10	1.08979e-05
HT	RNF219-AS1	3.38952e-06	1.36651e-08	1.7058e-05	6.38978e-05	2.39847e-05	0.000130081	0	0	0	0	0	0
HT	RNLS	4.1728e-06	2.43169e-09	2.11026e-05	8.35665e-05	3.86668e-05	0.000150514	7.32049e-07	2.00274e-10	5.67743e-06	2.67312e-05	4.90132e-06	7.39426e-05
HT	ROBO1	5.32849e-06	8.48914e-09	2.33968e-05	4.80067e-05	1.3513e-05	0.000102342	2.0869e-07	1.89549e-10	1.34087e-06	2.73721e-05	6.92773e-06	6.79629e-05
HT	ROBO2	1.86462e-06	2.0026e-09	1.00193e-05	0.000119258	6.2822e-05	0.000194497	0	0	0	6.81642e-06	1.25198e-06	1.91902e-05
HT	RORA	1.51336e-05	2.8899e-08	9.72735e-05	0.000260858	0.00016848	0.000373624	4.3957e-06	1.94997e-11	2.82766e-05	1.32219e-05	1.6258e-08	6.6329e-05
HT	RORB	1.79811e-06	7.92349e-10	9.47398e-06	4.1862e-05	1.3789e-05	8.54173e-05	1.37526e-06	1.83246e-10	1.21979e-05	7.31983e-05	2.95263e-05	0.000144411
HT	RPH3AL	3.02203e-06	5.41175e-09	1.31877e-05	3.39003e-05	5.62712e-06	7.13356e-05	1.10159e-06	1.09814e-09	6.43143e-06	3.69932e-06	1.07904e-07	1.42737e-05
HT	RPS6KA2	2.67635e-06	9.87131e-09	1.3605e-05	7.32869e-05	2.69786e-05	0.000153581	9.0001e-07	2.22689e-10	6.82655e-06	2.63734e-06	3.5719e-09	1.41261e-05
HT	RPS9	1.84036e-06	2.74773e-09	9.6226e-06	3.81888e-05	1.02407e-05	7.80782e-05	8.03105e-07	5.37949e-10	5.09916e-06	3.46586e-06	3.15043e-10	3.72658e-05
HT	RPTOR	9.04349e-06	6.02059e-08	3.54411e-05	3.5005e-05	6.80736e-06	8.54617e-05	1.3694e-06	5.16976e-10	7.85429e-06	1.81222e-06	3.45022e-09	9.85084e-06
HT	RSPO3	2.29927e-05	1.25374e-07	9.39504e-05	0.000101566	2.7425e-06	0.000219737	0	0	0	6.0594e-06	1.54088e-09	4.92247e-05
HT	RSRC1	4.11189e-06	4.24746e-09	2.06872e-05	0.00012662	4.18821e-05	0.000326225	3.41601e-07	1.85184e-10	3.28837e-06	4.72258e-07	4.65916e-11	3.67013e-06
HT	RUNX1	7.76256e-06	5.26597e-08	2.95539e-05	7.40366e-05	3.38578e-05	0.000136037	7.38585e-07	3.44496e-10	4.40348e-06	2.59694e-06	2.88266e-09	1.93819e-05
HT	RUNX3	1.43129e-06	1.98144e-09	6.77697e-06	9.71214e-05	3.2074e-05	0.000217108	1.01568e-05	2.5073e-09	4.24161e-05	0.000223548	8.40035e-05	0.000415476
HT	RYR2	4.9144e-06	1.59328e-08	2.04517e-05	4.89834e-05	1.68201e-05	9.79911e-05	0	0	0	2.53087e-06	8.67453e-09	1.27394e-05
HT	RYR3	4.7647e-06	5.05756e-08	1.8851e-05	5.20213e-05	1.79557e-05	0.000105105	1.15809e-07	1.29622e-10	6.88895e-07	4.44939e-06	6.73344e-08	1.8297e-05
HT	SAMD12	8.47537e-06	2.7307e-07	3.01992e-05	8.23703e-05	3.74293e-05	0.00015143	0	0	0	4.45099e-06	9.62624e-09	2.13186e-05
HT	SAMD4A	3.42132e-05	1.40669e-06	0.000147769	0.000167582	8.90924e-05	0.000264962	0	0	0	9.25197e-05	1.6733e-07	0.000218673
HT	SASH1	5.46385e-06	1.81224e-08	2.4024e-05	3.92802e-05	4.02181e-06	9.24964e-05	4.28028e-07	4.15572e-10	2.84963e-06	4.11973e-05	1.62003e-05	8.01382e-05
HT	SAXO1	3.87386e-06	6.70749e-09	2.09511e-05	3.90552e-05	8.60891e-06	9.04243e-05	3.35584e-06	2.84931e-09	1.99469e-05	1.73286e-06	8.16456e-10	1.24993e-05
HT	SBF2	1.74551e-05	1.23363e-07	0.000116588	0.000116194	3.94724e-05	0.00027326	4.07336e-07	1.26139e-11	3.08866e-06	1.04448e-06	7.68052e-11	8.52472e-06
HT	SBNO2	1.07436e-05	1.65915e-08	5.78625e-05	6.69224e-05	2.55364e-05	0.000126776	6.02102e-07	7.99613e-11	5.20064e-06	3.69908e-06	5.85196e-08	1.80041e-05
HT	SCMH1	0.000214831	6.79813e-05	0.000595427	0.000146647	3.4595e-06	0.000634202	1.18409e-05	7.44073e-11	0.00015195	0.000134665	7.65028e-05	0.000214963
HT	SCML4	1.17038e-05	1.34835e-07	4.06902e-05	3.89576e-05	7.80391e-06	8.60901e-05	7.15747e-07	9.13981e-10	3.66616e-06	3.16024e-06	1.17119e-08	1.54066e-05
HT	SCUBE1	1.73125e-05	2.92509e-08	6.52641e-05	0.000125644	6.75864e-05	0.000199824	1.14185e-06	3.96426e-10	7.56485e-06	5.41061e-06	9.979e-08	2.42407e-05
HT	SDC2	4.21798e-06	3.50984e-09	2.06677e-05	3.2858e-05	7.30259e-06	6.9203e-05	1.22878e-06	9.48919e-10	8.82444e-06	6.42872e-06	6.42711e-08	2.6481e-05
HT	SDK1	8.207e-06	2.72577e-07	2.70946e-05	8.21367e-05	3.09396e-05	0.000160191	1.7286e-06	5.98219e-10	1.15012e-05	1.77736e-05	4.3556e-06	4.35837e-05
HT	SDK2	8.35144e-06	2.73071e-07	2.57618e-05	3.13796e-05	6.24148e-06	7.18041e-05	9.2783e-07	3.89838e-10	6.3465e-06	9.50568e-06	2.00333e-07	3.41726e-05
HT	SEMA5A	6.95331e-06	9.05312e-08	2.7515e-05	4.00221e-05	1.13864e-05	8.81983e-05	0	0	0	2.00843e-06	2.07865e-07	8.64601e-06
HT	SEMA6D	3.94448e-06	4.33013e-09	1.93551e-05	0.000125426	6.71249e-05	0.000206596	4.57618e-07	3.48104e-10	3.85901e-06	2.31257e-05	6.48681e-06	5.23687e-05
HT	SENCR	4.6116e-06	2.9785e-09	3.46375e-05	7.23497e-05	2.36471e-05	0.000137104	0	0	0	0	0	0
HT	2009-09-01	5.13142e-06	2.93055e-08	2.34017e-05	5.22092e-05	1.32785e-05	0.000105719	7.80021e-07	8.54995e-11	5.92941e-06	4.37036e-06	1.38272e-07	1.64664e-05
HT	SERPINH1	9.22108e-05	1.3681e-06	0.000493634	0.000440861	2.29224e-05	0.000765116	6.07771e-07	7.63121e-11	3.93027e-06	5.25692e-06	5.42177e-08	3.432e-05
HT	SETBP1	1.20448e-05	2.28887e-08	4.67873e-05	7.2606e-05	2.66789e-05	0.000137878	0	0	0	1.23914e-05	2.61517e-07	4.40143e-05
HT	SFMBT2	5.91039e-06	2.59197e-08	2.27601e-05	7.3951e-05	2.43731e-05	0.000147241	5.31239e-07	1.80947e-10	4.20903e-06	4.43786e-05	8.75226e-06	0.000109273
HT	SGCD	6.63142e-06	2.29021e-08	2.92017e-05	6.05077e-05	2.41937e-05	0.000115813	1.01109e-06	2.67498e-10	7.30877e-06	2.31267e-05	5.7862e-06	5.80357e-05
HT	SGCZ	2.2559e-06	2.28408e-09	1.03091e-05	6.60848e-05	2.28306e-05	0.000135449	0	0	0	2.19046e-05	5.45552e-06	5.37834e-05
HT	SGMS1	4.4383e-06	2.48599e-09	2.30307e-05	5.00861e-05	1.71952e-05	0.00010834	1.40664e-06	2.31047e-10	1.31571e-05	1.60553e-06	1.3725e-09	9.01077e-06
HT	SH3GL3	3.90835e-06	1.54373e-09	2.45855e-05	4.82242e-05	9.9636e-06	0.000102417	5.39013e-07	2.21892e-10	3.59951e-06	6.11174e-06	2.6046e-08	3.50315e-05
HT	SH3PXD2A	2.09215e-05	9.79392e-08	0.000114599	0.000134667	4.61161e-05	0.000274447	0	0	0	2.17227e-05	1.71269e-09	0.000108489
HT	SH3RF1	2.48353e-06	1.8557e-09	1.59697e-05	3.02495e-05	5.05538e-06	7.34244e-05	0	0	0	4.93262e-06	1.14732e-07	1.84888e-05
HT	SHANK2	2.7425e-06	4.26057e-09	1.40652e-05	2.29762e-05	4.67424e-06	5.86626e-05	2.73393e-07	1.12745e-10	1.82068e-06	7.65463e-06	4.93545e-07	2.78805e-05
HT	SHC4	7.07918e-06	6.82716e-09	3.16605e-05	5.48708e-05	1.59615e-05	0.000111234	3.64764e-07	8.49878e-11	2.95673e-06	1.70414e-06	1.00503e-09	1.24971e-05
HT	SHISA6	5.64262e-06	3.2956e-08	2.58934e-05	2.65758e-05	5.4004e-06	6.82249e-05	1.4107e-07	9.47262e-12	1.38683e-06	8.02697e-06	7.8492e-07	2.53083e-05
HT	SHISA9	4.40472e-06	1.75236e-08	1.94624e-05	5.67848e-05	2.21935e-05	0.000108388	8.3135e-07	1.58182e-10	6.13369e-06	1.7502e-05	4.76332e-06	4.42348e-05
HT	SHLD1	2.73422e-06	2.18507e-09	1.64788e-05	2.95698e-05	5.73552e-06	6.93459e-05	8.78323e-07	1.31889e-09	4.42759e-06	1.63797e-05	2.16728e-06	4.16232e-05
HT	SHROOM3	1.42369e-05	1.17397e-07	4.39225e-05	4.90221e-05	1.17753e-05	0.000104761	2.86359e-07	3.57674e-11	2.32031e-06	4.68849e-06	6.7539e-08	2.03323e-05
HT	SIPA1L3	7.8529e-06	6.76589e-08	3.03013e-05	3.15721e-05	3.63419e-06	8.4303e-05	1.65363e-06	4.33881e-10	9.99632e-06	1.59634e-06	3.72565e-09	1.05073e-05
HT	SKAP2	1.80366e-06	1.15026e-09	1.32273e-05	3.51345e-05	4.36603e-06	9.34988e-05	9.92507e-07	1.5546e-10	7.86185e-06	3.72963e-06	3.62219e-09	2.79593e-05
HT	SKI	2.33495e-05	7.83058e-07	7.60283e-05	5.6364e-05	1.64872e-05	0.000107898	0	0	0	1.73353e-06	1.00565e-08	1.29529e-05
HT	SKP2	4.69551e-06	1.87053e-09	3.96175e-05	5.07492e-05	1.36499e-05	0.000102959	0	0	0	7.5905e-07	8.1924e-11	5.36286e-06
HT	SLC10A7	1.89663e-06	2.26281e-09	1.05336e-05	3.97527e-05	1.25186e-05	8.55917e-05	7.25071e-07	2.569e-10	4.36108e-06	2.24253e-06	9.77893e-09	1.07707e-05
HT	SLC12A1	4.71328e-06	1.26928e-08	2.32372e-05	6.23282e-05	5.27301e-06	0.000151365	0	0	0	7.91848e-06	8.63722e-10	7.86336e-05
HT	SLC14A2	5.63769e-06	8.85977e-09	2.85822e-05	3.55937e-05	5.4249e-06	8.22459e-05	1.09684e-06	8.65087e-10	5.86012e-06	5.76179e-06	6.05892e-08	2.38711e-05
HT	SLC22A3	0.000206726	5.1205e-05	0.000381756	4.60648e-05	6.15462e-06	0.000145608	0	0	0	1.90128e-05	1.70149e-07	7.85858e-05
HT	SLC23A2	1.33087e-05	1.70519e-07	4.50874e-05	4.97129e-05	9.51651e-06	0.000109455	1.03994e-07	2.37264e-11	7.7276e-07	1.42715e-05	1.066e-07	5.52251e-05
HT	SLC24A3	3.61177e-05	1.98632e-07	0.000112515	7.67464e-05	2.33649e-05	0.000155744	2.58275e-06	2.9277e-09	1.86035e-05	1.99969e-05	3.2151e-06	5.66823e-05
HT	SLC25A37	1.5266e-05	7.64802e-09	7.79797e-05	0.000135413	2.29311e-05	0.000270978	1.69486e-06	7.37458e-10	1.62279e-05	3.04634e-05	2.60624e-07	0.000171711
HT	SLC2A12	2.84568e-06	6.95384e-09	1.52174e-05	2.39699e-05	6.02123e-06	5.18332e-05	5.52618e-07	5.1097e-10	3.39909e-06	2.19409e-06	8.94788e-09	1.1026e-05
HT	SLC30A10	5.30166e-06	3.74859e-09	2.86188e-05	3.94624e-05	6.40734e-06	9.73548e-05	0	0	0	0.000131604	5.93873e-05	0.000227042
HT	SLC38A1	9.50266e-06	3.01881e-08	3.6548e-05	8.18768e-05	2.79328e-05	0.00017562	0	0	0	6.07453e-06	2.40585e-07	2.16593e-05
HT	SLC38A2	1.39082e-05	3.376e-09	0.000100248	0.000282925	0.000175847	0.000412104	2.69639e-06	2.48472e-09	1.72349e-05	4.39529e-05	3.83132e-06	0.000137228
HT	SLC38A4	3.49136e-05	2.32667e-07	0.000173781	6.82138e-05	1.35429e-05	0.000183969	1.61285e-06	2.08744e-10	1.24335e-05	0.000129292	2.32722e-05	0.000278656
HT	SLC39A11	4.41884e-06	8.71988e-09	2.05925e-05	9.69739e-05	4.60342e-05	0.000164666	1.91978e-06	2.04305e-09	1.16332e-05	7.04712e-06	2.239e-07	3.13214e-05
HT	SLC4A10	1.45977e-06	1.55192e-09	9.07766e-06	3.18614e-05	3.87789e-06	8.95096e-05	6.51901e-07	3.50754e-11	6.25645e-06	2.45976e-06	6.32741e-10	1.81721e-05
HT	SLC4A4	9.43696e-06	3.47061e-08	3.22925e-05	4.16449e-05	8.285e-06	9.73459e-05	1.31437e-06	4.17454e-10	8.77868e-06	9.48058e-06	4.21609e-07	3.17961e-05
HT	SLC6A6	1.22985e-05	1.73284e-07	4.51305e-05	5.49715e-05	1.50193e-05	0.00012351	7.27764e-07	2.90718e-10	6.43336e-06	0.000134355	5.81985e-05	0.000258244
HT	SLC7A2	2.12491e-05	1.11422e-06	8.14932e-05	5.77511e-05	1.37762e-05	0.000112266	1.37439e-06	1.47976e-09	9.22939e-06	1.59118e-05	1.69281e-06	4.65261e-05
HT	SLC8A1	1.12855e-05	2.62555e-08	5.29658e-05	7.1916e-05	2.79566e-05	0.000140353	6.23008e-07	3.97497e-10	4.43645e-06	3.64335e-05	1.08631e-05	8.48425e-05
HT	SLC8A1-AS1	8.99469e-07	6.9021e-10	4.7431e-06	4.05739e-05	7.05568e-06	9.6721e-05	2.64566e-06	3.34357e-09	1.56925e-05	5.45723e-06	1.76791e-07	2.27263e-05
HT	SLC9A9	5.86692e-06	2.18218e-08	2.18676e-05	7.03903e-05	3.10241e-05	0.000129328	3.27998e-07	3.11485e-10	2.21243e-06	1.61715e-05	9.41821e-07	4.68723e-05
HT	SLCO3A1	7.27337e-06	2.44852e-08	3.21336e-05	4.33948e-05	1.29359e-05	8.67653e-05	1.16363e-06	1.10256e-09	7.36728e-06	1.15444e-05	1.34738e-06	3.54948e-05
HT	SLCO5A1	4.45142e-06	5.73028e-09	2.3253e-05	2.95643e-05	3.70644e-06	6.87886e-05	7.21361e-07	3.04647e-10	4.53672e-06	1.06984e-05	1.12182e-06	3.07916e-05
HT	SLIT3	1.02688e-05	2.39213e-07	3.43391e-05	0.00050066	0.000362859	0.000659067	8.44616e-07	1.71567e-09	3.91297e-06	9.59206e-06	5.14404e-07	3.71882e-05
HT	SLX4IP	2.18722e-06	1.52394e-09	1.47736e-05	5.42833e-05	1.42444e-05	0.000111132	1.19936e-06	4.6027e-11	1.14234e-05	7.64857e-07	3.84732e-12	5.99058e-06
HT	SMAD3	0.00064553	0.000491721	0.000814606	0.000107931	5.22797e-05	0.000185136	1.13347e-06	1.29748e-09	7.35473e-06	3.22453e-05	2.90969e-07	0.000122014
HT	SMAD6	5.81e-05	1.08834e-08	0.000217145	8.92446e-05	1.9398e-05	0.00023792	9.59684e-06	5.59462e-10	0.000131227	4.87068e-05	7.28713e-07	0.00020383
HT	SMAD9	5.129e-06	1.85601e-08	1.93594e-05	5.75801e-05	2.43224e-05	0.000115784	2.06858e-07	1.90917e-10	1.3633e-06	1.66406e-06	4.24897e-10	1.00115e-05
HT	SMARCA2	2.60935e-06	3.58299e-09	1.25319e-05	2.72921e-05	5.17588e-06	5.93937e-05	4.49361e-07	1.2118e-10	3.54334e-06	6.81788e-05	3.13707e-05	0.000122471
HT	SMCHD1	3.50633e-05	2.89303e-08	0.000149737	7.16679e-05	2.73355e-06	0.000205315	0	0	0	9.0996e-06	1.47812e-09	8.82395e-05
HT	SMG6	5.08091e-05	2.39831e-07	0.000217359	6.68851e-05	4.86209e-06	0.000212056	0	0	0	0	0	0
HT	SMOC1	1.85787e-05	7.51277e-07	5.768e-05	0.000199956	0.00010499	0.000343962	1.20688e-06	5.02606e-10	1.10215e-05	4.83968e-06	3.58352e-08	2.5626e-05
HT	SMOC2	8.1082e-06	8.16823e-09	4.45438e-05	0.000181065	8.1315e-05	0.000343213	1.75176e-06	1.97366e-10	1.68085e-05	0.000329831	0.00018721	0.000548611
HT	SMYD3	2.09417e-06	1.47384e-09	1.14025e-05	6.3081e-05	2.32225e-05	0.000135312	1.33599e-06	8.6123e-10	9.54765e-06	1.61664e-06	2.36602e-09	8.55761e-06
HT	SNAP91	3.68074e-06	1.08642e-08	2.02996e-05	3.90241e-05	9.09185e-06	9.03229e-05	9.55656e-07	1.12819e-09	5.33362e-06	2.69985e-06	8.3474e-09	1.54009e-05
HT	SNCAIP	6.05901e-06	2.41223e-09	3.20448e-05	3.93203e-05	1.01503e-05	7.59846e-05	0	0	0	1.6414e-06	1.69356e-09	9.02618e-06
HT	SNTG1	1.40085e-06	1.23358e-09	6.96861e-06	3.6102e-05	7.82774e-06	8.89567e-05	4.25567e-07	1.00776e-10	2.54281e-06	1.77808e-05	3.99587e-06	5.40545e-05
HT	SNX29	3.3135e-05	4.61117e-06	0.000109123	6.75804e-05	2.51352e-05	0.000133675	5.41961e-06	4.22604e-10	3.58681e-05	8.42267e-06	2.83291e-07	3.36511e-05
HT	SOBP	2.17484e-05	5.43197e-08	7.18051e-05	7.64024e-05	2.00087e-05	0.000178184	2.29101e-07	2.22789e-10	1.5934e-06	2.34981e-06	1.36681e-09	1.37385e-05
HT	SORBS2	2.68684e-06	4.59139e-09	1.21824e-05	0.00014793	8.81207e-05	0.000222074	7.90788e-07	5.03966e-10	5.06056e-06	1.48496e-05	5.69811e-07	4.16353e-05
HT	SORCS1	2.87375e-06	1.03656e-08	1.27634e-05	4.70184e-05	1.01907e-05	0.000103733	0	0	0	3.3795e-05	1.24153e-05	6.97212e-05
HT	SORCS2	3.50665e-06	1.36594e-08	1.52212e-05	3.81266e-05	1.05652e-05	8.28194e-05	1.24072e-06	6.40771e-10	7.95128e-06	4.92186e-06	2.08098e-07	2.03429e-05
HT	SOX5	6.69085e-05	1.66e-05	0.000141222	0.000336184	0.000219608	0.000472876	1.11948e-06	2.94011e-10	1.15345e-05	5.0302e-06	8.33088e-07	1.98198e-05
HT	SOX6	7.75751e-06	3.66667e-08	3.52783e-05	0.000100385	4.37382e-05	0.000189398	0	0	0	3.45647e-05	7.25367e-06	8.53678e-05
HT	SPAG16	3.65277e-06	7.00858e-09	1.79566e-05	6.96674e-05	2.85885e-05	0.000136322	1.53289e-06	4.11743e-10	1.18524e-05	1.50022e-06	2.73304e-09	1.0279e-05
HT	SPATA17	4.07186e-06	7.6874e-09	2.00231e-05	6.18715e-05	1.84501e-05	0.000125477	1.74823e-05	1.28608e-08	6.40698e-05	1.09774e-06	1.69601e-10	8.68261e-06
HT	SPATA5	1.37448e-05	5.67941e-08	6.60115e-05	8.2994e-05	1.87876e-05	0.000205696	0	0	0	6.46027e-06	5.69756e-10	3.80814e-05
HT	SPIN1	3.24794e-05	3.37435e-06	6.98563e-05	3.85615e-05	6.05835e-06	8.5309e-05	1.43106e-06	2.43035e-09	7.63363e-06	7.3728e-06	2.18778e-07	3.17206e-05
HT	SPON1	4.72698e-06	4.18347e-09	3.05424e-05	3.55565e-05	7.43262e-06	9.22142e-05	5.36774e-07	1.43977e-10	3.3242e-06	1.35844e-05	1.35039e-06	3.97779e-05
HT	SPRED1	6.49582e-05	2.31138e-07	0.000173763	4.69933e-05	3.4438e-06	0.000121198	8.7788e-08	2.08931e-11	8.70246e-07	2.15106e-05	6.65437e-08	0.000129616
HT	SRBD1	1.61896e-05	1.0383e-08	7.72059e-05	4.67886e-05	6.51113e-06	0.000109263	1.73916e-06	1.40408e-09	1.11609e-05	8.68746e-06	1.83923e-07	3.28092e-05
HT	SRGAP1	9.89278e-06	3.57789e-08	3.77104e-05	3.54809e-05	7.60913e-06	7.70852e-05	3.86991e-07	1.55911e-10	2.64444e-06	2.27176e-06	1.79413e-09	1.56154e-05
HT	SRGAP3	1.17865e-05	2.45761e-07	4.50728e-05	3.19691e-05	4.31418e-06	8.15051e-05	1.8712e-06	2.46986e-09	1.24438e-05	9.77486e-06	5.62659e-07	3.20053e-05
HT	SSBP2	3.98624e-06	2.94817e-09	2.55777e-05	4.23579e-05	1.07899e-05	8.96268e-05	4.35998e-07	2.93045e-10	2.91627e-06	2.20601e-05	2.7276e-06	6.28273e-05
HT	ST18	4.71507e-06	2.19765e-08	1.80301e-05	5.04086e-05	2.11598e-05	9.73425e-05	4.27927e-07	1.82941e-10	3.02383e-06	8.65121e-06	3.48885e-07	3.28632e-05
HT	ST3GAL4	4.9778e-05	1.26992e-05	9.94275e-05	5.84917e-05	7.99783e-06	0.000138508	0	0	0	0	0	0
HT	ST6GAL1	3.74932e-06	8.47248e-09	1.68742e-05	4.01655e-05	9.03102e-06	9.29846e-05	8.91195e-07	1.75494e-10	5.33849e-06	1.29794e-05	5.18998e-07	4.32775e-05
HT	ST6GALNAC3	9.60295e-06	7.26855e-08	3.56716e-05	0.000143235	7.10086e-05	0.000245199	5.94452e-06	2.88386e-10	6.83974e-05	5.94108e-05	7.55195e-06	0.000164082
HT	ST8SIA1	4.34869e-06	1.15572e-08	2.16325e-05	3.12261e-05	5.55007e-06	7.58986e-05	4.15747e-07	1.81311e-10	3.63312e-06	8.24749e-06	1.87625e-07	2.83187e-05
HT	STARD13	1.56582e-05	9.56265e-08	5.34794e-05	5.81422e-05	1.49191e-05	0.000128975	0	0	0	5.07e-06	4.93846e-07	1.75642e-05
HT	STC2	3.19345e-05	4.92334e-08	7.94342e-05	7.03757e-05	1.64898e-05	0.00014949	2.4567e-05	9.25785e-10	8.50022e-05	0.000133181	6.34317e-05	0.000221509
HT	STK10	3.9306e-06	5.84527e-09	1.97956e-05	6.03497e-05	2.47383e-05	0.000116511	1.16195e-06	8.93446e-10	7.20465e-06	9.24577e-07	3.01064e-11	6.83464e-06
HT	STK32B	3.13065e-06	6.01672e-09	1.52371e-05	3.62941e-05	9.95369e-06	8.02104e-05	4.73668e-07	1.73306e-10	4.02592e-06	1.48467e-06	6.59561e-09	7.89972e-06
HT	STRADA	9.4937e-05	2.96977e-08	0.000384327	0.000125491	1.43652e-05	0.000322373	2.31887e-06	1.53004e-11	1.33196e-05	3.12334e-07	3.70379e-11	1.97314e-06
HT	STX8	2.72898e-06	1.68022e-09	1.40624e-05	8.60443e-05	3.59527e-05	0.000154591	8.85639e-07	8.81018e-10	5.38836e-06	6.0365e-06	6.02388e-10	3.64401e-05
HT	SUCLG2	0.000132464	4.02441e-05	0.000210848	5.12989e-05	1.90065e-05	0.000113993	0	0	0	2.56525e-06	1.16761e-08	1.1939e-05
HT	SUGCT	1.9731e-05	3.25731e-08	6.14186e-05	5.77323e-05	1.73384e-05	0.000118826	0	0	0	4.16597e-05	1.04417e-05	9.65914e-05
HT	SULF1	2.99866e-06	1.00424e-08	1.4489e-05	5.98e-05	2.14953e-05	0.000119553	7.16173e-07	5.80668e-10	3.85465e-06	7.55461e-06	6.61404e-07	2.44459e-05
HT	SULF2	1.25539e-05	4.55347e-08	3.64777e-05	3.71473e-05	6.25919e-06	8.43214e-05	1.00271e-06	4.48575e-10	7.35099e-06	1.00447e-05	9.33916e-07	3.14573e-05
HT	SUMF1	4.36047e-06	1.86117e-08	1.91281e-05	2.43275e-05	3.8896e-06	5.96962e-05	1.18589e-06	3.0583e-10	8.15684e-06	4.38613e-05	1.92365e-05	8.32159e-05
HT	SUPT3H	3.11677e-05	3.39317e-08	0.000168813	0.000267102	4.55008e-05	0.000695019	0	0	0	3.44608e-06	8.16406e-10	3.16152e-05
HT	SUSD1	2.49996e-06	1.80944e-09	1.43073e-05	6.91779e-05	3.06111e-05	0.000127248	0	0	0	0	0	0
HT	SUZ12	3.54143e-05	9.06058e-06	7.52072e-05	3.66485e-05	4.41597e-06	8.83584e-05	8.45939e-06	1.75606e-09	6.48786e-05	2.58634e-06	2.46095e-09	2.04087e-05
HT	SVIL	1.32143e-05	5.7847e-08	6.51358e-05	3.35345e-05	4.05726e-06	8.9855e-05	8.8742e-07	3.06135e-10	6.44547e-06	1.19697e-05	1.40272e-06	3.50007e-05
HT	SYN3	1.78292e-06	2.07603e-09	9.55039e-06	2.90756e-05	4.53048e-06	7.94474e-05	1.01333e-06	1.29185e-09	6.2656e-06	5.96719e-06	3.10296e-07	2.02514e-05
HT	SYNE1	3.46619e-05	3.23412e-06	0.000119406	0.000176603	8.4136e-05	0.000313942	1.91955e-06	3.01478e-09	1.19997e-05	5.49698e-06	2.52675e-08	4.40633e-05
HT	SYNE3	7.11568e-06	1.18104e-08	3.01936e-05	2.99487e-05	6.54628e-06	6.6273e-05	6.96358e-07	3.59867e-10	4.42816e-06	4.25916e-06	3.79148e-07	1.5466e-05
HT	TACC2	9.27269e-06	1.3748e-07	3.22513e-05	4.40393e-05	1.11614e-05	9.59862e-05	4.31433e-07	2.81554e-11	3.5272e-06	1.78573e-06	1.49365e-09	1.31827e-05
HT	TACR3	1.96823e-05	2.14392e-08	7.67816e-05	6.34641e-05	1.59541e-05	0.000128594	1.02466e-05	4.20425e-09	6.11552e-05	0.000129687	6.44232e-05	0.000215418
HT	TAF4	2.09946e-06	6.8858e-10	1.33042e-05	7.8206e-05	2.47001e-05	0.000145583	0	0	0	2.94027e-06	1.42726e-08	1.60447e-05
HT	TANC1	3.33053e-06	1.10954e-08	1.63043e-05	5.22996e-05	1.93552e-05	0.000103571	1.07201e-06	1.19898e-09	6.52308e-06	9.07134e-07	6.39477e-10	5.69708e-06
HT	TBC1D1	6.66695e-06	2.14952e-08	2.54949e-05	2.94511e-05	5.42569e-06	7.00451e-05	2.0009e-07	8.93026e-11	1.3323e-06	1.1101e-05	4.98304e-07	3.45299e-05
HT	TBC1D16	1.86879e-05	1.89922e-06	5.46409e-05	4.80714e-05	1.91425e-05	9.71871e-05	9.61852e-07	9.65434e-10	5.95116e-06	2.34924e-06	2.57754e-09	1.56027e-05
HT	TBC1D22A	1.20441e-05	5.85839e-08	3.43014e-05	7.10726e-05	2.90525e-05	0.00014929	2.78725e-05	2.68602e-08	8.10438e-05	1.96951e-05	2.0932e-06	6.54805e-05
HT	TBC1D5	3.97533e-06	6.82022e-09	1.9441e-05	3.81214e-05	5.46855e-06	0.000105775	1.04359e-06	2.31055e-10	1.10374e-05	7.05466e-06	4.33752e-07	3.99754e-05
HT	TC2N	1.73683e-05	2.81351e-09	0.000155185	0.000245403	9.93504e-05	0.000411187	5.71212e-07	3.24811e-10	3.74647e-06	1.49405e-06	4.74742e-10	9.54552e-06
HT	TCERG1L	5.68478e-06	1.54438e-08	2.4254e-05	3.74261e-05	8.79917e-06	8.39742e-05	1.28224e-06	1.7884e-09	8.44936e-06	2.68606e-05	8.0381e-06	5.78782e-05
HT	TCF4	4.45246e-05	5.52912e-07	0.000122868	4.32345e-05	5.70139e-06	0.000104462	5.63717e-06	1.11655e-09	3.47521e-05	1.06404e-05	7.24462e-08	5.54211e-05
HT	TCF7L2	1.72849e-06	3.93568e-09	9.26483e-06	0.000188705	0.000111485	0.000289442	5.85077e-07	2.86274e-10	3.46712e-06	3.60507e-05	9.2269e-06	8.41599e-05
HT	TEAD1	5.79149e-06	3.62251e-08	2.39088e-05	5.80501e-05	1.8008e-05	0.000175414	6.26426e-05	1.21103e-08	0.000204016	3.46649e-06	3.34154e-09	2.01211e-05
HT	TEKT5	2.43331e-06	5.06561e-09	1.26989e-05	4.20569e-05	7.73831e-06	0.000107474	1.61375e-06	3.13999e-10	1.34194e-05	8.40149e-06	2.51938e-07	3.6681e-05
HT	TENM2	2.9469e-06	1.22169e-08	1.19602e-05	0.000104775	5.60527e-05	0.00016521	1.02649e-06	2.4549e-10	7.18495e-06	3.4024e-05	1.15916e-05	6.93877e-05
HT	TENM3	3.78724e-06	1.63518e-08	1.54841e-05	4.90411e-05	1.42535e-05	9.89329e-05	0	0	0	1.02125e-05	4.40892e-08	3.24638e-05
HT	TENM4	6.38709e-06	6.73737e-08	2.43737e-05	5.38712e-05	2.131e-05	9.96418e-05	4.441e-07	8.75464e-11	3.14217e-06	2.65357e-05	8.36182e-06	5.80868e-05
HT	TET1	0.000291771	6.36582e-05	0.000554813	0.000224078	3.07927e-05	0.000814948	4.22595e-07	1.9462e-10	2.61524e-06	1.32014e-05	3.44182e-09	0.000106472
HT	TEX41	2.95177e-06	2.23283e-09	1.64266e-05	3.71621e-05	3.47842e-06	8.13565e-05	6.22999e-06	7.55809e-09	2.65185e-05	2.72322e-05	3.79648e-08	7.77397e-05
HT	TGFB2	0.000529863	2.44198e-05	0.00190651	0.000320596	3.61593e-05	0.00116939	0	0	0	0.000502146	0.000203638	0.00139695
HT	TGFBR3	1.18547e-05	1.99266e-08	4.67709e-05	6.16999e-05	1.73364e-05	0.000121815	0	0	0	1.30786e-05	7.57393e-07	4.51628e-05
HT	THADA	1.37376e-05	6.93904e-08	7.61147e-05	0.000153443	5.26266e-05	0.00039123	1.53046e-07	2.54271e-11	1.255e-06	1.98225e-06	5.8785e-10	1.60291e-05
HT	THRB	3.03134e-05	8.4265e-08	0.000107657	8.8512e-05	4.1967e-05	0.000154202	0	0	0	5.67564e-06	4.18873e-11	7.31868e-05
HT	THSD4	1.54592e-05	2.78494e-07	5.32804e-05	0.000135841	7.37122e-05	0.000220374	7.13233e-07	4.31593e-10	4.56886e-06	1.69987e-06	2.76629e-08	7.79248e-06
HT	THSD7A	3.01435e-06	6.72879e-09	1.48721e-05	6.24438e-05	2.50174e-05	0.000118106	4.03286e-07	9.17712e-11	3.1138e-06	6.08297e-06	4.23376e-07	1.96964e-05
HT	THSD7B	5.11134e-06	4.96683e-09	2.43842e-05	3.92564e-05	9.47418e-06	9.60284e-05	3.41137e-06	8.21763e-10	2.53625e-05	1.25893e-05	1.62613e-06	3.79078e-05
HT	TIAM1	8.09594e-06	5.22754e-08	3.04179e-05	5.86947e-05	1.91624e-05	0.000118549	0	0	0	2.16621e-06	6.16955e-09	9.81893e-06
HT	TIAM2	4.06174e-05	9.54447e-07	0.000128489	5.15109e-05	1.15601e-05	0.000114616	0	0	0	0	0	0
HT	TLE1	3.81091e-06	1.11053e-08	1.67977e-05	8.36368e-05	4.20044e-05	0.000136528	8.56584e-07	1.13415e-09	5.13299e-06	2.21566e-05	6.58621e-06	5.04191e-05
HT	TLE3	3.46098e-06	4.33671e-09	1.51446e-05	0.000371416	0.000257901	0.0004888	3.71621e-06	1.48326e-10	4.50411e-05	8.08486e-06	5.36346e-07	2.63158e-05
HT	TLK2	1.37548e-05	7.50721e-08	5.75329e-05	0.000138442	3.8157e-06	0.000277637	0	0	0	7.18895e-07	3.9204e-11	6.08332e-06
HT	TLN2	1.37453e-05	5.61252e-07	4.13225e-05	4.66607e-05	1.37725e-05	9.47696e-05	5.56322e-07	3.0337e-10	3.97905e-06	7.04252e-06	5.27348e-07	2.2817e-05
HT	TMEM131L	5.53068e-05	2.19222e-05	9.65935e-05	2.85802e-05	5.54295e-06	6.6001e-05	2.18366e-07	9.44868e-11	1.53742e-06	4.68665e-06	1.38871e-08	2.14747e-05
HT	TMEM132C	1.19596e-05	1.93013e-07	3.76338e-05	2.89608e-05	6.28785e-06	6.63961e-05	3.9987e-07	3.44249e-10	2.71493e-06	1.95244e-05	3.34173e-06	4.87765e-05
HT	TMEM132D	4.95191e-06	3.46231e-08	2.01051e-05	4.84741e-05	1.87631e-05	9.63758e-05	6.92136e-07	9.79845e-10	3.7587e-06	5.96901e-06	3.81888e-07	2.07303e-05
HT	TMEM163	3.10003e-06	4.46405e-09	1.45743e-05	3.39854e-05	6.74073e-06	8.01962e-05	0	0	0	1.12765e-06	3.64098e-10	8.0812e-06
HT	TMEM178B	3.02221e-06	1.09051e-08	1.44291e-05	3.13053e-05	8.05701e-06	7.23608e-05	0	0	0	2.41459e-06	1.77064e-08	1.26583e-05
HT	TMTC2	5.20992e-06	5.73311e-09	2.01675e-05	4.74913e-05	1.68649e-05	9.61405e-05	4.08483e-07	7.1604e-11	2.61152e-06	1.7156e-05	6.14635e-06	4.30158e-05
HT	TNC	5.66067e-06	2.83304e-08	2.43317e-05	5.54365e-05	6.65076e-06	0.000135798	2.09354e-06	1.94582e-09	1.62697e-05	6.18538e-06	2.72799e-08	2.61049e-05
HT	TNIK	2.51236e-06	2.89256e-09	1.32488e-05	2.56682e-05	4.60689e-06	6.35227e-05	2.6147e-07	1.83128e-10	1.85642e-06	8.88113e-06	4.90467e-07	2.77717e-05
HT	TNRC18	3.67266e-05	1.18433e-06	0.000127109	7.57761e-05	1.9604e-05	0.000157997	1.29585e-07	2.57004e-11	1.00267e-06	5.44819e-06	1.61394e-07	2.29283e-05
HT	TNS3	5.93771e-06	1.9015e-08	2.55668e-05	5.08227e-05	1.99891e-05	9.54616e-05	9.27144e-08	2.17527e-11	7.22213e-07	0.000110018	4.319e-05	0.000231511
HT	TOX	2.53868e-06	3.02639e-09	1.28602e-05	9.42121e-05	4.6551e-05	0.000157455	4.8118e-07	1.11032e-10	3.15933e-06	9.30717e-06	2.49702e-07	3.2516e-05
HT	TOX2	1.84312e-06	2.27112e-09	1.15915e-05	2.99733e-05	6.27586e-06	6.59481e-05	1.53611e-06	5.02821e-10	9.89877e-06	1.09477e-05	1.00063e-06	3.37942e-05
HT	TPK1	2.43651e-06	2.68798e-09	1.52974e-05	2.85567e-05	4.40236e-06	7.17072e-05	1.59131e-06	1.53232e-09	1.15238e-05	3.6389e-05	1.11877e-05	8.20604e-05
HT	TPRG1	2.42698e-06	3.01181e-09	1.4661e-05	0.000101185	5.48019e-05	0.000159763	3.2379e-07	8.01544e-11	2.70876e-06	1.66289e-05	2.69809e-06	4.25143e-05
HT	TRAM2	3.61969e-05	4.92295e-07	0.00012455	5.09802e-05	3.87118e-06	0.000117152	0	0	0	0	0	0
HT	TRAPPC9	3.40376e-06	5.22467e-09	1.48777e-05	4.96876e-05	1.5907e-05	0.000102176	0	0	0	1.47873e-06	4.06352e-08	7.01135e-06
HT	TRDN	1.22139e-05	1.39454e-07	4.33475e-05	4.12172e-05	9.88923e-06	9.56009e-05	7.63517e-07	2.72753e-10	3.59734e-06	5.16835e-06	3.49798e-07	1.83319e-05
HT	TRIO	4.22713e-06	9.91288e-09	1.87042e-05	2.76892e-05	3.29278e-06	7.18545e-05	2.83167e-07	1.30748e-10	1.8442e-06	1.19345e-05	1.08751e-06	3.30248e-05
HT	TRPM3	1.25691e-05	7.24837e-08	4.69072e-05	8.72246e-05	3.43331e-05	0.000156998	9.99317e-07	2.09282e-10	9.03525e-06	1.76739e-05	1.03029e-06	5.27984e-05
HT	TSHZ2	3.31265e-06	7.80373e-09	1.49643e-05	2.56888e-05	4.17962e-06	6.49582e-05	9.58297e-07	8.24038e-10	5.08358e-06	1.27542e-05	1.69266e-06	3.47736e-05
HT	TSPAN9	5.96505e-05	6.70206e-07	0.000132667	0.000104846	5.32035e-05	0.000184712	9.36233e-07	3.70547e-10	7.02383e-06	2.13344e-06	2e-08	1.07131e-05
HT	TTC13	1.10818e-05	1.9265e-08	6.49822e-05	4.63816e-05	4.11537e-06	0.000110741	0	0	0	3.12469e-06	1.72373e-09	2.11249e-05
HT	TTC28	1.49508e-05	2.83564e-08	0.000131512	3.6648e-05	6.4318e-06	9.35835e-05	1.08246e-06	1.79416e-10	9.93564e-06	6.70812e-07	2.1906e-10	4.59845e-06
HT	TTC39B	2.49622e-06	5.26278e-09	1.30827e-05	3.31192e-05	7.00252e-06	7.43091e-05	4.05119e-07	9.11777e-11	3.104e-06	4.92184e-06	1.60294e-07	1.84477e-05
HT	TTC39C	2.20487e-06	1.91054e-09	1.29186e-05	3.63054e-05	5.77859e-06	8.36943e-05	7.41603e-07	3.33922e-10	5.10376e-06	8.36396e-07	3.05381e-09	5.33246e-06
HT	TTC7A	1.78187e-05	8.34695e-08	6.8645e-05	8.87386e-05	2.58902e-05	0.000182573	0	0	0	0	0	0
HT	TTLL5	5.51173e-06	8.48135e-09	3.83053e-05	9.416e-05	3.44935e-05	0.00017801	0	0	0	0	0	0
HT	TULP4	0.000196197	2.9033e-05	0.000386188	7.93425e-05	1.0321e-05	0.000240589	1.66838e-05	3.65944e-09	0.000120956	2.13082e-05	3.26675e-07	9.94806e-05
HT	TWIST2	1.01719e-05	1.73562e-08	4.22385e-05	4.82297e-05	1.85439e-05	9.12927e-05	1.22364e-06	2.35009e-10	9.73207e-06	1.26009e-05	1.67172e-08	4.77681e-05
HT	UBE3D	9.45364e-06	8.13361e-09	4.92528e-05	4.20584e-05	6.59308e-06	9.41058e-05	2.94359e-07	3.43138e-11	2.06582e-06	2.45969e-05	3.56566e-06	6.57082e-05
HT	UIMC1	1.51666e-05	1.70895e-08	8.55931e-05	5.61973e-05	6.7279e-06	0.00012504	2.78072e-06	1.10486e-10	2.91254e-05	1.65297e-06	1.59279e-09	1.11111e-05
HT	ULK4	5.10086e-06	1.29794e-08	2.56128e-05	4.12538e-05	7.99529e-06	0.000109306	1.51427e-06	4.1528e-10	1.19465e-05	3.12414e-06	2.1847e-08	1.61542e-05
HT	UMAD1	5.57537e-06	9.30253e-09	2.29679e-05	4.74885e-05	1.49884e-05	9.82828e-05	0	0	0	4.70743e-06	2.39326e-08	1.82101e-05
HT	UNC13C	3.35082e-06	7.55143e-09	1.80142e-05	4.25696e-05	1.32618e-05	9.00725e-05	1.89258e-06	1.62829e-09	1.29535e-05	2.74393e-05	9.44713e-06	6.01277e-05
HT	UNC5C	7.94284e-06	2.22583e-08	3.62219e-05	3.64808e-05	8.67272e-06	8.01952e-05	2.7466e-06	1.37212e-09	1.75071e-05	2.06743e-05	2.38169e-06	5.75567e-05
HT	UNC5D	8.57651e-07	1.69899e-09	4.53541e-06	2.77543e-05	4.63759e-06	7.00492e-05	0	0	0	1.29521e-05	2.2737e-06	3.41833e-05
HT	UPF2	1.30122e-05	2.33037e-08	5.68241e-05	5.12401e-05	5.15316e-06	0.000113865	1.72414e-06	2.22204e-10	1.38823e-05	3.35884e-06	2.6807e-08	1.97862e-05
HT	USH2A	1.19901e-05	1.0627e-06	3.73621e-05	6.06549e-05	2.18282e-05	0.000121839	4.41886e-07	1.7879e-10	4.7035e-06	2.1798e-06	2.03385e-08	1.06417e-05
HT	USP10	2.58946e-05	4.56775e-08	0.000111418	6.05067e-05	4.75193e-06	0.000136322	5.40917e-07	7.97705e-11	4.32502e-06	1.90849e-05	3.74502e-07	6.17291e-05
HT	USP34	1.36174e-05	2.54881e-08	7.27895e-05	9.11806e-05	7.19388e-06	0.000255892	0	0	0	7.51288e-07	8.99087e-11	5.22842e-06
HT	USP49	2.04734e-06	2.59586e-09	1.11913e-05	0.000345405	0.000237967	0.000466984	6.52762e-07	1.08618e-10	5.4094e-06	6.54858e-07	2.47633e-10	4.80965e-06
HT	USP7	4.06651e-06	2.2383e-09	2.8468e-05	0.000111208	4.44411e-05	0.000211341	1.83222e-07	4.03413e-11	1.29513e-06	1.78938e-05	7.56784e-07	9.73313e-05
HT	UST	2.24588e-06	4.82811e-09	1.11319e-05	0.000184748	9.201e-05	0.000297052	3.24261e-07	8.15046e-11	3.01543e-06	2.44212e-05	1.99117e-06	0.000110967
HT	UTRN	3.70504e-06	9.80781e-09	1.67232e-05	2.65277e-05	4.71071e-06	6.63406e-05	1.25397e-06	1.27037e-10	1.18674e-05	1.15805e-05	1.60204e-06	3.64954e-05
HT	VAV3	3.35697e-06	3.59329e-09	1.59665e-05	5.30593e-05	1.5552e-05	0.000115926	0	0	0	5.35095e-06	2.00922e-08	2.09987e-05
HT	VGLL4	0.000104636	4.51349e-08	0.000239338	8.62582e-05	3.50297e-06	0.000254141	8.67369e-07	3.14022e-10	5.4283e-06	2.33477e-06	7.95118e-09	1.06014e-05
HT	VPS13B	3.07512e-06	4.98172e-09	1.92325e-05	5.68537e-05	1.11938e-05	0.000141424	1.231e-06	1.01477e-10	1.1695e-05	1.60244e-06	9.28499e-10	1.20312e-05
HT	VTI1A	8.90627e-06	8.02476e-08	3.09775e-05	2.79776e-05	4.88755e-06	7.32639e-05	0	0	0	9.29314e-07	4.4393e-10	6.92844e-06
HT	WDR25	4.49263e-06	4.94944e-09	2.13769e-05	3.93017e-05	6.44052e-06	8.7933e-05	0	0	0	2.62768e-06	8.4987e-10	1.27496e-05
HT	WDR72	1.0026e-05	1.70313e-08	5.47193e-05	5.36375e-05	1.36307e-05	0.000109964	7.31949e-07	1.4415e-10	5.50664e-06	4.36023e-05	1.72885e-05	8.63534e-05
HT	WLS	4.22654e-06	5.79511e-09	1.92307e-05	4.25277e-05	4.90606e-06	9.82391e-05	0	0	0	1.40277e-05	8.81416e-07	4.2112e-05
HT	WWC2	0.000141999	4.11054e-05	0.000298214	0.000221302	4.06695e-05	0.00051426	9.65747e-08	2.49909e-11	7.73861e-07	0	0	0
HT	WWOX	1.29715e-05	2.52712e-08	6.09265e-05	0.000520319	0.000390564	0.000685496	5.08141e-07	1.06961e-10	4.47403e-06	1.89804e-05	1.77944e-06	8.55792e-05
HT	WWP2	8.2949e-06	8.17958e-09	4.16235e-05	0.000114161	8.23948e-06	0.000314548	9.75854e-07	2.8933e-11	1.09376e-05	1.18349e-06	4.40623e-10	9.40512e-06
HT	WWTR1	9.00969e-06	1.35245e-08	3.93858e-05	9.50845e-05	4.34267e-05	0.000164893	1.17216e-06	2.10261e-09	7.11066e-06	5.81963e-06	7.69745e-09	3.61598e-05
HT	XKR4	1.31381e-06	1.69171e-09	7.84036e-06	3.39063e-05	8.35077e-06	8.09452e-05	0	0	0	1.67308e-05	2.6934e-06	4.43919e-05
HT	XXYLT1	3.15621e-06	4.42763e-09	1.64042e-05	4.59593e-05	1.90613e-05	8.44675e-05	5.7347e-07	6.78885e-11	5.25134e-06	6.58479e-05	1.96903e-05	0.000124916
HT	XYLT1	1.08864e-05	2.54346e-07	3.61029e-05	7.38129e-05	2.70305e-05	0.000140226	2.86447e-06	2.09952e-10	2.24575e-05	5.27403e-05	2.34583e-05	0.000101553
HT	ZBTB16	4.55961e-06	1.36231e-08	2.01539e-05	5.70344e-05	2.07072e-05	0.000113581	2.71149e-06	6.10208e-10	2.42389e-05	9.92642e-06	1.14142e-07	3.74921e-05
HT	ZBTB20	9.69302e-06	3.68071e-08	3.17017e-05	0.000355054	0.000231151	0.000517888	0	0	0	1.07612e-05	7.49131e-07	3.84279e-05
HT	ZBTB38	0.00234304	6.59623e-07	0.00372119	0.000937629	4.4605e-05	0.00357068	9.25575e-07	8.24466e-10	5.03782e-06	6.3395e-06	3.66711e-09	7.26173e-05
HT	ZBTB7C	8.58411e-06	3.39231e-08	3.1377e-05	0.000164685	9.95952e-05	0.000245061	3.44644e-06	7.22346e-10	1.87595e-05	5.91228e-06	1.9688e-07	2.18216e-05
HT	ZCCHC24	1.00527e-05	8.90298e-08	3.91836e-05	0.00012626	6.76048e-05	0.00021734	1.4635e-06	1.34185e-09	9.80058e-06	0.000410912	8.48038e-05	0.000722617
HT	ZEB2	3.09537e-06	4.83769e-09	1.45167e-05	3.10281e-05	8.00593e-06	6.32053e-05	0	0	0	1.28163e-06	1.42202e-09	7.60476e-06
HT	ZFAT	0.000782472	0.000598956	0.000999095	0.000596366	0.000244631	0.00107071	2.81742e-05	1.6821e-10	0.000267078	0.000165611	1.76657e-05	0.000591513
HT	ZFHX3	6.70043e-06	8.14765e-08	2.41997e-05	0.000113734	5.55411e-05	0.000188626	0	0	0	2.30764e-05	2.12882e-07	7.30056e-05
HT	ZFPM2	1.62096e-06	2.2217e-09	8.22412e-06	3.16018e-05	6.47542e-06	7.66898e-05	1.86855e-07	7.74206e-11	1.54489e-06	2.36025e-05	6.80712e-06	5.24756e-05
HT	ZHX2	0.000107997	1.55376e-05	0.000204882	4.15858e-05	6.10902e-06	0.000101443	2.27125e-07	4.97577e-11	1.86038e-06	2.36458e-05	6.17936e-06	5.36755e-05
HT	ZMIZ1	1.63567e-05	2.28717e-07	5.33588e-05	0.000283573	2.38335e-05	0.000696709	0	0	0	3.99145e-06	1.9605e-09	2.67784e-05
HT	ZNF365	1.01345e-05	1.44023e-08	4.56197e-05	4.84585e-05	1.26914e-05	0.000101899	0	0	0	8.74588e-06	3.22105e-08	5.34904e-05
HT	ZNF385B	2.45973e-06	6.46876e-09	1.04713e-05	5.70999e-05	1.9193e-05	0.000118338	4.69221e-07	4.61226e-11	3.73527e-06	9.80561e-06	5.34711e-07	3.07912e-05
HT	ZNF385D	2.43001e-06	1.81454e-09	1.33765e-05	0.000107033	5.25822e-05	0.000189337	2.72856e-07	3.09798e-10	1.66842e-06	1.93528e-05	4.47702e-06	4.79087e-05
HT	ZNF407	2.96778e-06	2.167e-09	1.61677e-05	2.58418e-05	4.06125e-06	7.51478e-05	0	0	0	2.2917e-06	2.98699e-09	1.03029e-05
HT	ZNF423	4.18157e-05	5.23223e-06	8.54041e-05	0.000115637	5.54637e-05	0.000221043	9.70333e-07	4.74359e-10	7.08837e-06	1.21731e-05	1.33475e-06	3.37465e-05
HT	ZNF462	2.10045e-05	1.57186e-07	8.63822e-05	0.000336847	4.28303e-05	0.000619808	0	0	0	8.11953e-06	2.03901e-09	7.14241e-05
HT	ZNF516	3.6368e-05	4.6472e-06	7.89492e-05	4.98883e-05	1.75946e-05	0.000102203	0	0	0	8.19665e-06	1.63888e-07	3.08052e-05
HT	ZNF521	3.06044e-06	2.88734e-09	1.67696e-05	0.00019962	0.000124848	0.000309717	3.60283e-06	2.33731e-09	2.00353e-05	4.05689e-05	1.18137e-05	8.72018e-05
HT	ZNF608	7.21365e-06	3.63969e-08	2.69451e-05	9.48256e-05	4.33648e-05	0.000176978	6.54327e-07	2.88832e-10	5.08657e-06	0.0001535	7.45649e-05	0.000269638
HT	ZNF664-RFLNA	3.80006e-05	1.06525e-07	0.000129927	5.51988e-05	1.36861e-05	0.000129628	0	0	0	7.62307e-06	8.64929e-10	6.72156e-05
HT	ZNF678	5.3437e-06	8.59394e-09	2.98155e-05	0.000400222	0.000224043	0.000621058	6.81103e-06	8.42624e-10	9.03138e-05	3.50521e-06	1.07895e-08	2.26398e-05
HT	ZNF710	2.57874e-06	3.02578e-09	1.36467e-05	4.44224e-05	1.01538e-05	9.5559e-05	5.46931e-06	1.01747e-09	3.27316e-05	1.33834e-06	1.86135e-09	8.93999e-06
HT	ZNF799	2.7505e-06	1.86224e-09	1.68891e-05	5.39551e-05	1.87139e-05	0.000100388	0	0	0	1.05547e-06	6.14455e-10	5.94174e-06
HT	ZNF827	5.61258e-06	9.84786e-09	2.15403e-05	9.15956e-05	4.47027e-05	0.000154132	3.8217e-05	1.13131e-05	7.41223e-05	2.29375e-06	2.73634e-09	1.46914e-05
HT	ZPLD1	1.80328e-06	9.77225e-10	1.09023e-05	2.77853e-05	4.53103e-06	6.82855e-05	5.2471e-07	1.64815e-10	3.20977e-06	1.02404e-05	1.00057e-06	3.49982e-05
HT	uc001cva.1	8.18971e-07	8.17498e-10	4.11908e-06	9.43766e-05	4.46214e-05	0.000163899	0	0	0	0	0	0
HT	uc001cyi.1	2.38652e-06	2.46285e-09	1.27708e-05	7.55774e-05	3.22034e-05	0.000149092	2.74659e-06	1.31875e-09	2.45483e-05	4.2814e-05	7.30977e-06	0.000120843
HT	uc001igy.1	9.98999e-06	2.32969e-08	4.06847e-05	0.000101323	5.24554e-05	0.000170598	6.4699e-07	5.66408e-10	3.61253e-06	1.50596e-05	1.65136e-06	4.74685e-05
HT	uc001ozo.1	1.28336e-06	9.84123e-10	6.87076e-06	4.15282e-05	1.38046e-05	9.34381e-05	9.88522e-07	5.21917e-10	8.25751e-06	1.65373e-05	5.41232e-06	3.72267e-05
HT	uc001sqq.1	1.29809e-06	9.15726e-10	7.60886e-06	2.47348e-05	4.4333e-06	6.59152e-05	1.52869e-07	9.98108e-11	8.98314e-07	2.23524e-05	4.79359e-06	5.58253e-05
HT	uc001tdb.1	5.67634e-05	2.05311e-08	0.000241627	0.00107706	0.000491825	0.00205395	0	0	0	0	0	0
HT	uc001uoj.3	0	0	0	2.72617e-05	5.88032e-06	5.64894e-05	0	0	0	0	0	0
HT	uc001uxg.3	1.15863e-05	1.12308e-07	4.01042e-05	3.07572e-05	4.44486e-06	7.54057e-05	0	0	0	0	0	0
HT	uc001ver.3	0.000642915	2.2398e-07	0.00175322	0.00100315	1.72887e-05	0.0020065	0	0	0	0	0	0
HT	uc001vqm.3	6.8035e-06	3.98951e-08	2.37759e-05	2.43459e-05	4.77985e-06	5.85315e-05	0	0	0	0	0	0
HT	uc001yuj.2	0	0	0	2.50449e-05	5.37897e-06	5.80257e-05	0	0	0	1.21356e-06	2.2742e-09	7.38657e-06
HT	uc001zjy.3	5.89765e-06	6.01927e-09	2.21703e-05	8.09496e-05	3.06519e-05	0.000142933	1.67727e-06	3.49524e-09	1.20374e-05	2.66902e-05	1.06036e-07	0.000146861
HT	uc002aqe.3	1.3726e-06	1.3707e-09	7.06244e-06	8.18402e-05	3.73825e-05	0.000144051	9.18017e-07	1.44376e-10	6.57207e-06	2.0166e-06	2.3372e-08	1.00122e-05
HT	uc002bsu.1	3.89474e-06	4.28013e-09	1.88084e-05	6.92662e-05	3.30529e-05	0.00011877	3.97269e-07	6.0256e-11	2.43553e-06	1.66387e-05	1.12598e-06	7.66885e-05
HT	uc002btd.3	0	0	0	3.65238e-05	1.20482e-05	7.0906e-05	0	0	0	0	0	0
HT	uc002cyq.1	6.30957e-07	2.94188e-10	2.98844e-06	5.60835e-05	1.98462e-05	0.000111717	6.88562e-07	9.37994e-10	3.40697e-06	3.80854e-05	1.33859e-05	8.60361e-05
HT	uc002fjt.1	2.25272e-06	2.36082e-09	1.13991e-05	5.91881e-05	8.18817e-06	0.000141203	0	0	0	3.2653e-05	9.20422e-06	7.11378e-05
HT	uc002mbn.1	4.18193e-06	7.36465e-09	1.86378e-05	0.000177931	4.17709e-05	0.000319548	0	0	0	1.20614e-06	3.16383e-10	9.99514e-06
HT	uc002rbu.1	2.67156e-06	6.67124e-09	1.26045e-05	9.81908e-05	4.75614e-05	0.000169905	3.44321e-06	9.23344e-10	2.84592e-05	6.86701e-05	1.75327e-05	0.000142361
HT	uc003cdf.1	2.37302e-06	3.3955e-09	1.22345e-05	6.36367e-05	2.75668e-05	0.000125203	0	0	0	0	0	0
HT	uc003gna.1	1.13982e-05	1.74152e-08	4.18294e-05	5.29644e-05	1.66586e-05	0.000110763	4.18611e-06	4.1361e-11	4.19732e-05	2.46338e-05	1.38057e-06	0.000113397
HT	uc003gne.3	3.07887e-06	4.90262e-09	1.64399e-05	5.38901e-05	1.14935e-05	0.000122908	9.30749e-07	3.6732e-10	7.69843e-06	1.58362e-06	2.69743e-09	9.30408e-06
HT	uc003ill.3	1.19893e-06	6.47295e-10	7.35537e-06	3.88082e-05	1.06172e-05	8.07757e-05	7.45359e-07	4.22992e-11	8.57943e-06	1.85086e-05	5.11161e-06	4.80063e-05
HT	uc003mbx.3	1.90608e-05	3.54267e-07	6.39973e-05	3.65682e-05	8.28588e-06	7.85289e-05	0	0	0	0	0	0
HT	uc003oqk.2	4.53205e-07	6.6138e-10	2.37226e-06	8.08872e-05	3.19042e-05	0.000142376	1.32381e-06	5.56881e-10	9.16137e-06	6.70509e-05	2.39189e-05	0.000121996
HT	uc003phr.3	1.97648e-06	7.46628e-10	1.34169e-05	5.27057e-05	1.6832e-05	0.000112207	1.38199e-06	2.57508e-10	1.3675e-05	1.16306e-05	2.54375e-06	3.21887e-05
HT	uc003qaq.1	7.74516e-07	1.2179e-09	3.90386e-06	0.000711131	0.000395731	0.00111233	0	0	0	8.84222e-07	5.15027e-10	6.61343e-06
HT	uc003qeg.1	7.12716e-06	1.12684e-08	3.2074e-05	3.96286e-05	1.1483e-05	8.22221e-05	0	0	0	0	0	0
HT	uc003qgq.1	1.98954e-06	3.36622e-09	9.31406e-06	0.000112972	5.36173e-05	0.000224461	9.01796e-08	2.18156e-11	8.23519e-07	2.77825e-07	5.98047e-10	1.61748e-06
HT	uc003quk.1	3.80516e-06	4.05189e-09	1.79815e-05	0.000132001	6.45272e-05	0.000225302	5.76322e-07	2.17953e-10	4.35385e-06	4.68986e-05	1.81324e-05	9.08524e-05
HT	uc003sxp.1	1.37934e-05	8.70508e-09	9.52617e-05	0.000115347	3.48353e-05	0.000253585	4.26541e-05	1.1957e-07	0.000150382	0.000150511	4.63997e-05	0.000278082
HT	uc003wpk.3	3.67207e-06	1.51322e-09	2.09669e-05	4.65246e-05	1.18495e-05	0.000116791	0	0	0	0	0	0
HT	uc003xiq.2	3.07717e-06	2.17266e-09	1.82479e-05	3.69795e-05	4.04751e-06	9.0424e-05	0	0	0	0	0	0
HT	uc003zpr.3	2.09155e-06	4.53746e-09	9.9302e-06	2.8708e-05	6.06452e-06	6.35204e-05	9.66705e-07	9.89827e-10	5.36454e-06	3.77462e-05	9.85323e-06	7.9992e-05
HT	uc004apb.2	1.39659e-06	5.69011e-10	8.81601e-06	0.000156176	9.61672e-06	0.00036143	3.31843e-07	1.76315e-11	1.71802e-06	7.96935e-05	1.48189e-05	0.000240604
HT	uc004bcw.3	1.00022e-05	1.30748e-07	3.40862e-05	0.000195758	8.95461e-05	0.000367289	7.72155e-07	2.5647e-10	5.37982e-06	0.000247544	0.000157329	0.000353505
HT	uc004bcx.3	4.97805e-06	5.05205e-09	2.47311e-05	4.80082e-05	5.81507e-06	0.000115122	1.08343e-06	1.71649e-09	6.90791e-06	3.77196e-06	9.01187e-09	2.32186e-05
HT	uc010fcy.1	1.14889e-05	1.44977e-08	4.21372e-05	0.000215721	0.000117686	0.000349593	4.42348e-06	4.61371e-09	2.71522e-05	1.62612e-05	4.36515e-09	8.74705e-05
HT	uc010fcz.2	0	0	0	3.24951e-05	5.25286e-06	7.20806e-05	0	0	0	0	0	0
HT	uc010ikd.2	3.56914e-06	6.00926e-09	1.77695e-05	4.8602e-05	1.26343e-05	0.000102939	0	0	0	4.56802e-06	1.32422e-08	1.90505e-05
HT	uc021pna.1	4.93667e-06	2.18942e-09	2.63498e-05	0.000496963	0.000269054	0.000736884	0	0	0	0	0	0
HT	uc021qsk.1	3.63167e-06	1.04863e-08	1.9414e-05	3.18101e-05	5.92485e-06	7.7076e-05	0	0	0	0	0	0
HT	uc021snj.1	0	0	0	9.91352e-05	5.63095e-05	0.00015998	0	0	0	0	0	0
HT	uc021tfq.1	6.73206e-07	1.46127e-09	3.13008e-06	3.83482e-05	9.46944e-06	8.4477e-05	0	0	0	0	0	0
HT	uc021vgu.1	0	0	0	3.47145e-05	9.5744e-06	7.38126e-05	0	0	0	0	0	0
HT	uc021vjp.1	0	0	0	2.80856e-05	4.98501e-06	7.85294e-05	0	0	0	0	0	0
HT	uc021wog.1	1.3788e-06	2.21042e-09	7.76529e-06	0.00018535	0.000119493	0.000269417	0	0	0	0	0	0
HT	uc021xhb.1	0	0	0	0.000111597	3.43909e-05	0.000252748	0	0	0	0	0	0
HT	uc021xyl.1	2.75579e-06	1.63919e-09	1.31372e-05	3.63843e-05	6.55407e-06	8.74986e-05	0	0	0	0	0	0
HT	uc021yap.1	0	0	0	3.13796e-05	1.01896e-05	6.2345e-05	0	0	0	0	0	0
HT	uc022aav.1	0	0	0	8.58494e-05	2.25124e-05	0.000196186	0	0	0	0	0	0
HT	uc022aom.1	5.15178e-07	4.39443e-10	2.69144e-06	3.5636e-05	5.77988e-06	8.71441e-05	0	0	0	0	0	0
HT	uc022bey.1	0	0	0	4.03539e-05	5.44866e-06	9.83786e-05	0	0	0	0	0	0
HT	uc031qxc.1	2.24394e-05	1.35138e-07	8.13857e-05	0.000115298	3.4093e-05	0.000218906	0	0	0	0	0	0
HT	uc031rxg.1	1.49267e-05	7.05435e-07	4.57128e-05	4.59081e-05	1.47348e-05	9.79709e-05	0	0	0	5.88913e-06	5.49183e-08	2.33062e-05
BMI	AA06	1.19527e-06	8.85708e-10	6.7675e-06	4.26484e-05	7.36729e-06	8.96793e-05	0	0	0	0	0	0
BMI	ABCA13	5.51688e-06	1.69641e-07	2.65275e-05	5.59565e-05	1.89512e-05	0.00011312	2.59477e-07	1.64049e-11	1.95709e-06	2.04856e-05	2.70846e-06	5.84233e-05
BMI	ABCC1	2.79301e-06	1.59709e-08	1.21904e-05	3.4008e-05	7.99446e-06	7.35658e-05	3.02339e-07	7.78532e-11	2.06528e-06	1.6175e-06	4.44752e-10	1.08962e-05
BMI	ABCC4	4.08847e-06	7.53906e-08	1.56598e-05	3.27741e-05	6.35516e-06	7.69525e-05	1.19619e-07	5.35495e-12	1.24258e-06	1.32479e-05	2.92189e-06	3.24421e-05
BMI	ABHD17C	2.39994e-06	2.48961e-09	1.21002e-05	4.53674e-05	9.91049e-06	9.47183e-05	1.10119e-06	3.46078e-12	1.04529e-05	8.99175e-06	2.97504e-07	4.79678e-05
BMI	ABLIM1	3.64046e-06	2.79684e-08	1.45731e-05	2.07099e-05	2.0583e-06	5.5813e-05	0	0	0	1.3456e-06	3.68445e-10	7.26925e-06
BMI	ABLIM2	2.38284e-06	1.11327e-08	1.0247e-05	2.59362e-05	4.16136e-06	5.99539e-05	2.73984e-07	4.29693e-11	1.60529e-06	1.80839e-06	1.79367e-09	9.98602e-06
BMI	ABR	2.3807e-06	8.11777e-09	1.08402e-05	2.85347e-05	5.15509e-06	6.4447e-05	8.48126e-07	8.0102e-09	4.7608e-06	4.84509e-06	3.38736e-07	1.74116e-05
BMI	ABTB2	1.59264e-06	1.47553e-09	9.84384e-06	2.89212e-05	4.21655e-06	6.93145e-05	2.77626e-07	9.25162e-11	1.89746e-06	2.39659e-06	2.71605e-08	1.09294e-05
BMI	ACACA	2.35626e-06	1.63525e-09	1.38145e-05	2.0249e-05	2.49355e-06	5.09328e-05	0	0	0	1.56326e-06	1.18674e-10	1.04069e-05
BMI	ACOXL	2.64643e-06	6.57495e-09	1.1977e-05	3.5135e-05	9.68518e-06	7.81678e-05	7.71298e-08	8.97037e-12	5.00721e-07	1.22858e-06	1.20534e-10	1.3736e-05
BMI	ADAM12	2.69765e-06	3.44247e-09	1.49276e-05	5.29221e-05	1.78134e-05	0.00010253	2.09671e-07	1.35331e-11	1.66772e-06	2.97143e-06	1.5358e-09	2.39949e-05
BMI	ADAMTS12	2.25307e-06	2.10507e-09	1.35349e-05	2.45735e-05	4.12978e-06	6.46697e-05	0	0	0	2.01948e-06	4.2328e-09	1.0351e-05
BMI	ADAMTS16	4.43897e-06	1.37222e-08	2.09091e-05	2.66837e-05	3.03204e-06	6.8702e-05	2.43067e-07	1.97825e-10	1.52711e-06	2.97684e-06	1.90733e-08	1.24492e-05
BMI	ADAMTS17	4.25654e-05	4.60286e-06	9.58511e-05	5.70407e-05	1.90431e-05	0.000111921	4.44217e-07	1.95188e-10	2.90608e-06	6.15294e-06	2.0829e-07	2.22377e-05
BMI	ADAMTS19	1.8442e-06	1.70257e-09	1.0382e-05	2.02791e-05	1.67464e-06	5.47962e-05	2.48166e-07	1.54685e-11	1.9611e-06	2.58869e-06	1.88374e-08	1.21939e-05
BMI	ADAMTS2	5.12187e-06	7.1821e-09	3.61522e-05	4.5476e-05	9.63007e-06	0.000100117	1.88617e-06	5.21113e-10	1.45999e-05	8.08502e-06	4.26843e-07	2.74676e-05
BMI	ADAMTS6	1.4756e-06	1.94344e-09	8.7051e-06	3.39987e-05	5.25739e-06	7.9918e-05	3.03582e-07	2.38402e-11	2.43969e-06	5.35767e-06	9.67606e-08	2.26917e-05
BMI	ADAMTSL1	5.6612e-06	2.12856e-07	1.95544e-05	3.81687e-05	9.99512e-06	8.32294e-05	2.52991e-07	1.12743e-11	1.76048e-06	2.63576e-05	7.2437e-06	5.74268e-05
BMI	ADAMTSL3	2.74521e-06	2.26885e-09	2.38114e-05	3.48215e-05	8.58094e-06	7.8076e-05	3.75916e-07	5.3593e-11	2.55302e-06	1.99773e-06	1.45298e-10	1.33262e-05
BMI	ADARB1	2.43094e-05	2.38939e-08	0.00011832	7.31673e-05	2.22027e-05	0.000169795	1.50185e-06	5.20881e-12	2.23301e-05	1.38251e-06	3.37236e-11	1.49684e-05
BMI	ADARB2	6.7415e-06	2.67047e-07	2.37559e-05	5.9925e-05	2.01417e-05	0.000118492	0	0	0	1.07206e-05	1.41466e-06	2.83557e-05
BMI	ADARB2-AS1	3.40256e-07	7.61708e-10	1.99366e-06	3.22483e-05	6.36354e-06	7.51609e-05	0	0	0	0	0	0
BMI	ADCY2	5.93225e-06	2.75364e-08	3.25764e-05	3.83222e-05	9.0757e-06	8.50786e-05	4.30984e-07	7.759e-11	2.93642e-06	8.72801e-06	5.47267e-08	4.48436e-05
BMI	ADCY5	3.3522e-06	2.60153e-09	1.949e-05	4.02786e-05	1.16047e-05	8.62876e-05	9.91112e-07	7.72838e-11	9.88312e-06	2.22279e-06	3.92709e-10	1.46779e-05
BMI	ADCY8	1.16523e-06	7.05745e-10	6.57069e-06	3.51851e-05	9.3404e-06	7.92191e-05	1.90216e-07	1.14323e-11	1.43726e-06	3.5116e-05	1.40761e-05	6.82571e-05
BMI	ADCY9	0.000221238	0.000102926	0.000361225	2.44879e-05	2.12388e-06	6.43412e-05	2.52306e-07	7.72488e-11	1.71404e-06	7.76398e-06	5.83399e-07	2.60032e-05
BMI	ADD2	4.44356e-06	9.86135e-09	2.27067e-05	2.55991e-05	2.79043e-06	6.4166e-05	3.63908e-07	5.59854e-11	2.26487e-06	2.77514e-06	2.47741e-09	1.23869e-05
BMI	ADGRB3	5.57187e-06	7.10812e-10	4.3207e-05	8.63458e-05	3.04684e-05	0.000161802	8.40121e-07	2.30012e-10	8.28562e-06	3.65721e-05	1.34766e-05	7.67166e-05
BMI	ADGRL2	8.84185e-07	6.51643e-10	5.58073e-06	0.000101152	4.18706e-05	0.000206469	1.25551e-06	3.48014e-10	1.13413e-05	6.18093e-05	3.02185e-05	0.000121439
BMI	ADGRL3	3.31683e-06	6.10254e-09	2.1723e-05	5.71888e-05	2.01233e-05	0.000113102	2.10734e-07	3.02955e-11	1.5531e-06	3.66537e-05	1.267e-05	7.93984e-05
BMI	ADGRL4	2.48279e-06	1.80599e-09	1.81993e-05	2.56785e-05	2.97874e-06	7.04351e-05	4.63869e-07	1.41068e-10	3.53491e-06	7.30004e-05	3.3137e-05	0.000141788
BMI	ADGRV1	3.25484e-06	2.60775e-08	1.61579e-05	3.82875e-05	9.11159e-06	8.7828e-05	3.94921e-07	1.45062e-11	3.38867e-06	3.8872e-06	3.53433e-08	1.68944e-05
BMI	ADK	9.52238e-07	4.1142e-10	7.18873e-06	4.86669e-05	9.47145e-06	0.000111548	0	0	0	2.48715e-06	3.72009e-09	1.42459e-05
BMI	AFAP1	1.37922e-05	1.12874e-06	5.17961e-05	2.59488e-05	3.11259e-06	6.65953e-05	4.22152e-07	1.01214e-10	2.73466e-06	1.04388e-06	6.17302e-10	6.55345e-06
BMI	AFF3	2.71544e-06	6.95025e-10	1.90764e-05	6.06723e-05	1.48405e-05	0.00012969	5.34925e-06	7.00118e-11	7.63825e-05	5.47068e-06	1.42993e-08	4.76003e-05
BMI	AGAP1	4.88364e-06	6.2169e-08	2.04717e-05	0.000110514	5.82053e-05	0.000178707	3.0993e-07	7.04623e-11	1.77042e-06	1.78636e-05	5.03637e-06	4.10615e-05
BMI	AGBL1	1.51756e-06	1.831e-09	9.32319e-06	0.000131239	7.0677e-05	0.000207491	0	0	0	2.64942e-05	7.52634e-06	6.18572e-05
BMI	AGBL4	1.94241e-06	5.45168e-09	9.66795e-06	7.17587e-05	3.03154e-05	0.000135979	1.3687e-07	4.48049e-12	1.11004e-06	1.98638e-06	1.1807e-09	1.1123e-05
BMI	AGMO	8.74009e-07	4.53062e-10	5.43502e-06	4.12843e-05	1.1251e-05	8.86274e-05	2.48983e-07	6.41124e-12	1.91835e-06	1.43291e-05	2.41708e-06	3.65673e-05
BMI	AGTPBP1	1.04317e-06	5.69554e-10	7.97504e-06	2.67411e-05	2.41923e-06	6.63295e-05	8.53476e-07	4.16336e-11	6.64668e-06	1.73484e-05	4.17976e-06	4.36625e-05
BMI	AJAP1	2.18189e-06	1.75677e-09	1.13853e-05	3.40403e-05	6.43734e-06	7.46465e-05	4.63891e-07	7.85858e-11	3.17014e-06	1.16131e-05	1.78218e-06	3.06077e-05
BMI	AK5	2.61744e-06	2.57679e-09	1.62575e-05	4.71576e-05	1.12747e-05	0.000103859	2.88373e-07	4.6054e-11	1.70203e-06	1.77854e-06	4.77554e-10	1.06943e-05
BMI	AKAP13	4.95849e-06	4.18569e-08	2.3039e-05	2.55132e-05	3.47615e-06	6.73555e-05	1.55023e-07	1.57378e-11	1.15685e-06	4.74221e-06	2.38494e-07	2.02105e-05
BMI	AKAP6	0.000137276	6.41789e-06	0.000262411	2.71701e-05	4.98344e-06	6.68978e-05	0	0	0	1.08968e-05	1.71195e-07	8.28487e-05
BMI	AKT3	3.23918e-06	9.37115e-09	1.69371e-05	4.16793e-05	1.29359e-05	8.7791e-05	1.4725e-07	2.33955e-11	1.03763e-06	2.4035e-06	2.1225e-09	2.12591e-05
BMI	ALCAM	5.79731e-06	2.21107e-08	2.98e-05	2.57894e-05	2.99083e-06	6.42878e-05	2.98009e-07	1.11565e-10	2.22636e-06	0.0001011	4.80919e-05	0.000184501
BMI	ALK	1.78198e-06	4.88756e-09	8.55523e-06	0.000110191	5.44182e-05	0.000186616	2.26653e-07	1.55973e-12	1.5205e-06	3.02835e-06	2.61772e-08	1.24635e-05
BMI	ALPK1	6.04754e-06	9.17469e-08	2.59814e-05	5.43227e-05	1.81451e-05	0.000106671	1.7973e-07	3.3681e-12	1.50894e-06	2.33894e-06	1.02088e-09	1.34411e-05
BMI	AMPH	2.64401e-06	5.58258e-09	1.2015e-05	3.22941e-05	5.73284e-06	7.44319e-05	8.61459e-08	4.24121e-12	4.8195e-07	3.86429e-06	5.76262e-09	2.21028e-05
BMI	ANGPT1	1.04635e-06	1.45064e-09	6.56819e-06	2.55864e-05	4.72632e-06	6.11179e-05	2.59119e-07	1.10166e-10	1.85771e-06	2.18881e-05	5.5958e-06	5.73256e-05
BMI	ANK2	3.65494e-06	2.13617e-08	1.84878e-05	3.97449e-05	1.03859e-05	8.70718e-05	0	0	0	3.78252e-06	1.0578e-07	1.49519e-05
BMI	ANK3	9.76761e-06	1.11483e-07	5.48654e-05	8.63472e-05	3.67671e-05	0.000154983	3.93792e-07	7.31017e-11	2.75417e-06	4.48142e-06	7.23591e-08	1.90781e-05
BMI	ANKFN1	1.70659e-06	3.21757e-09	9.01801e-06	3.41215e-05	4.86659e-06	8.37817e-05	3.9261e-07	1.64407e-11	3.12837e-06	1.37465e-05	1.97982e-06	3.72658e-05
BMI	ANKRD44	1.95605e-06	4.46692e-09	1.04917e-05	2.60675e-05	4.93963e-06	6.16874e-05	9.81776e-08	6.06753e-12	6.0903e-07	2.6475e-06	1.18295e-08	1.39583e-05
BMI	ANKS1A	2.35974e-06	2.64376e-09	1.60508e-05	3.03795e-05	2.79057e-06	7.21482e-05	3.28111e-07	2.96679e-11	1.75683e-06	0	0	0
BMI	ANKS1B	4.85856e-06	3.39832e-09	3.01903e-05	0.000148496	8.15135e-05	0.000239441	0	0	0	7.77698e-07	5.73242e-10	5.1939e-06
BMI	ANO2	3.74368e-06	1.31677e-08	1.80562e-05	3.87931e-05	1.0155e-05	8.33385e-05	3.36077e-07	1.3785e-10	2.27462e-06	2.20238e-06	5.57196e-09	1.06582e-05
BMI	ANO3	2.86839e-06	7.63906e-09	1.47594e-05	4.59e-05	1.39183e-05	9.61458e-05	2.2965e-07	2.61917e-11	1.41943e-06	2.00472e-05	5.91418e-06	4.47616e-05
BMI	ANO4	1.417e-06	1.16875e-09	7.42234e-06	3.70301e-05	7.59697e-06	8.80058e-05	6.57886e-07	1.34719e-09	4.09826e-06	3.7763e-06	4.0574e-08	1.50329e-05
BMI	ANTXR2	2.79954e-06	1.86029e-09	2.36075e-05	2.14366e-05	1.64314e-06	5.70754e-05	0	0	0	3.51691e-06	2.46244e-08	1.73221e-05
BMI	AOAH	1.79836e-06	1.46219e-09	9.83652e-06	4.19551e-05	1.14516e-05	8.72313e-05	5.25377e-07	5.49967e-10	2.97458e-06	9.91351e-06	4.97142e-07	3.91566e-05
BMI	AP3B1	1.25603e-05	1.46016e-09	0.000118479	5.55527e-05	1.51783e-05	0.00012957	0	0	0	1.05346e-05	7.20759e-07	3.18194e-05
BMI	APBB2	1.84092e-06	5.21222e-09	9.36326e-06	4.78403e-05	1.35627e-05	9.8121e-05	4.36194e-07	2.09079e-10	3.0723e-06	2.64208e-07	3.64738e-12	2.08351e-06
BMI	APP	4.01336e-07	2.09891e-10	2.4974e-06	2.33258e-05	1.96836e-06	6.64857e-05	3.37846e-07	5.8659e-11	2.33173e-06	1.87664e-05	3.62226e-06	4.8317e-05
BMI	ARAP2	1.94797e-06	2.11989e-09	1.09164e-05	1.99384e-05	2.01149e-06	5.26588e-05	0	0	0	4.73717e-05	1.99372e-05	9.76132e-05
BMI	ARHGAP15	1.06448e-06	5.40102e-10	6.87692e-06	9.46519e-05	4.75821e-05	0.000158331	6.46982e-07	8.31263e-10	4.24655e-06	9.20195e-06	1.65568e-06	2.64372e-05
BMI	ARHGAP18	2.02868e-06	3.13262e-09	1.14248e-05	3.02162e-05	3.29576e-06	7.43848e-05	3.12319e-07	2.47097e-10	2.09658e-06	4.9102e-06	1.68521e-07	1.903e-05
BMI	ARHGAP24	2.53854e-06	7.36893e-10	2.16824e-05	4.75136e-05	1.39243e-05	9.42536e-05	2.70689e-07	1.30823e-10	1.52685e-06	1.16294e-05	1.31227e-06	3.4619e-05
BMI	ARHGAP26	1.38312e-06	3.55417e-09	7.77602e-06	2.29479e-05	3.26326e-06	5.86806e-05	0	0	0	2.41807e-06	1.16629e-08	1.29979e-05
BMI	ARHGAP42	2.09501e-06	2.46588e-09	1.20814e-05	2.06144e-05	2.48023e-06	5.87832e-05	1.10318e-07	1.00078e-11	7.1727e-07	0	0	0
BMI	ARHGAP44	2.3139e-06	2.78496e-09	1.39491e-05	2.36827e-05	3.12841e-06	5.9855e-05	9.55196e-08	4.98928e-12	6.5291e-07	6.76593e-07	4.53677e-10	4.27396e-06
BMI	ARHGEF10	7.20577e-06	3.46188e-07	2.43323e-05	2.66985e-05	2.47407e-06	6.49414e-05	2.28791e-07	1.24339e-10	1.41796e-06	1.2467e-06	2.41043e-09	7.41526e-06
BMI	ARHGEF28	1.33629e-05	9.94817e-07	5.57058e-05	3.41191e-05	5.78692e-06	7.63448e-05	1.45514e-07	9.86432e-12	1.15477e-06	1.09111e-05	1.56644e-06	3.16714e-05
BMI	ARHGEF3	1.55783e-06	1.4593e-09	9.26628e-06	1.98811e-05	1.94819e-06	5.53074e-05	4.55053e-07	2.08443e-10	3.77616e-06	1.98535e-06	5.64477e-10	1.11851e-05
BMI	ARHGEF7	3.21828e-06	2.33997e-08	1.39952e-05	3.00824e-05	6.00111e-06	6.56396e-05	2.93783e-07	1.16084e-10	1.8066e-06	6.03588e-06	3.63945e-07	2.03656e-05
BMI	ARID1B	2.22897e-06	1.64622e-08	9.96894e-06	3.63882e-05	7.75798e-06	8.09142e-05	3.09499e-07	1.07887e-10	1.88954e-06	3.67305e-06	1.51486e-07	1.48213e-05
BMI	ARL15	2.54591e-06	2.4211e-09	1.47321e-05	2.67681e-05	3.1878e-06	7.09297e-05	4.49612e-07	3.28348e-10	2.83706e-06	4.77406e-06	3.69469e-07	1.64536e-05
BMI	ARSB	3.51382e-06	1.60194e-08	1.70831e-05	3.65245e-05	7.60627e-06	8.35846e-05	3.29536e-07	2.15893e-11	2.67982e-06	1.27756e-06	4.33196e-10	7.52597e-06
BMI	ASAP1	2.18752e-06	1.23142e-09	1.46165e-05	3.52648e-05	6.80535e-06	8.35588e-05	1.62741e-07	2.27522e-11	1.1456e-06	1.37293e-05	2.54544e-06	3.95682e-05
BMI	ASCC3	3.70077e-06	2.36511e-09	2.8505e-05	3.28034e-05	7.87977e-06	7.29273e-05	3.04421e-07	2.10728e-11	2.40253e-06	1.00235e-05	1.18126e-06	3.0154e-05
BMI	ASIC2	2.87036e-06	6.88419e-09	1.23485e-05	0.000132402	7.5665e-05	0.000204907	1.62287e-07	1.14642e-11	1.23258e-06	6.89847e-07	1.32346e-10	5.12216e-06
BMI	ASTN1	2.32415e-05	4.52541e-08	7.69644e-05	4.51558e-05	1.22353e-05	9.42488e-05	4.74533e-07	7.38054e-11	3.70343e-06	1.05552e-06	1.70519e-11	9.62087e-06
BMI	ASTN2	2.13622e-06	6.17325e-09	1.07534e-05	0.000121097	6.03453e-05	0.000197225	0	0	0	1.56917e-05	2.02116e-06	4.49198e-05
BMI	ASXL3	1.08175e-06	6.8215e-10	6.66119e-06	5.40949e-05	1.977e-05	0.000114607	2.16477e-07	6.38973e-12	1.71211e-06	4.60368e-06	2.14481e-07	1.68764e-05
BMI	ATP10A	3.37336e-06	2.44043e-08	1.57898e-05	2.86932e-05	4.80536e-06	6.67156e-05	7.31251e-07	2.97358e-10	5.96398e-06	2.62285e-06	1.46767e-08	1.40206e-05
BMI	ATP10B	3.29782e-06	1.43241e-08	1.51011e-05	2.90688e-05	4.1386e-06	7.09781e-05	2.11695e-07	9.93679e-11	1.26445e-06	7.7304e-06	1.09321e-07	3.71153e-05
BMI	ATP2B2	3.76417e-06	2.20588e-08	1.69192e-05	4.34699e-05	1.1526e-05	9.20512e-05	2.00565e-07	9.09908e-12	1.76499e-06	1.19016e-06	6.62292e-10	7.27689e-06
BMI	ATP8A1	2.16178e-06	2.4268e-09	1.42231e-05	2.56099e-05	2.33837e-06	6.98236e-05	3.57066e-07	2.55105e-10	2.04993e-06	8.4158e-06	7.25325e-07	2.74656e-05
BMI	ATP8A2	1.50895e-06	1.64782e-09	8.84243e-06	6.00149e-05	2.346e-05	0.000111722	1.8072e-07	3.02858e-11	1.24242e-06	2.24693e-06	1.80919e-09	1.15637e-05
BMI	ATP8B4	2.75934e-06	1.21363e-08	1.485e-05	2.59148e-05	2.62547e-06	7.07487e-05	3.19297e-07	1.55071e-10	1.87985e-06	9.37899e-06	8.73538e-07	3.12181e-05
BMI	ATP9A	1.94274e-06	5.96816e-09	9.90534e-06	2.27497e-05	3.00139e-06	5.99862e-05	2.83239e-07	4.11421e-11	1.97524e-06	1.81554e-06	3.23943e-09	1.03489e-05
BMI	ATP9B	2.4221e-06	6.4767e-09	1.29216e-05	1.83779e-05	2.03219e-06	5.23382e-05	5.4416e-07	3.37613e-10	3.32216e-06	4.24732e-06	2.16799e-07	1.88864e-05
BMI	ATRNL1	3.33995e-06	3.88434e-09	2.13322e-05	4.12076e-05	1.05681e-05	9.17918e-05	1.25375e-07	2.96635e-12	9.2773e-07	4.61503e-06	3.2852e-08	2.39038e-05
BMI	ATXN1	4.1077e-06	4.2758e-08	1.88346e-05	5.34887e-05	1.57576e-05	0.000107948	0	0	0	8.50345e-06	7.72929e-07	2.67418e-05
BMI	ATXN7L1	1.96577e-06	3.52909e-09	1.10938e-05	4.33909e-05	9.34024e-06	9.1654e-05	0	0	0	4.89676e-06	9.43402e-10	2.05538e-05
BMI	AUTS2	1.34345e-06	1.55714e-09	8.02426e-06	0.000164738	0.00010005	0.00024817	2.07673e-07	7.79227e-12	1.43814e-06	1.19506e-05	2.01243e-06	3.17277e-05
BMI	AXDND1	1.69091e-06	6.35335e-10	1.21137e-05	2.49532e-05	2.27404e-06	6.64556e-05	5.79754e-07	1.84376e-10	4.2602e-06	0	0	0
BMI	BABAM2	9.86601e-07	6.79029e-10	5.84903e-06	2.96074e-05	4.77845e-06	6.97796e-05	0	0	0	1.92854e-06	3.33204e-10	1.17301e-05
BMI	BACH2	3.11363e-06	9.19261e-09	1.41933e-05	2.24449e-05	2.29908e-06	5.88935e-05	3.38558e-07	1.30955e-11	2.35785e-06	2.48238e-06	2.21741e-09	1.23678e-05
BMI	BAIAP2	9.1963e-06	2.50825e-08	7.02421e-05	5.33938e-05	1.01786e-05	0.000119298	0	0	0	0	0	0
BMI	BANK1	1.2148e-06	1.76431e-09	6.12508e-06	0.000106383	4.7753e-05	0.000202861	2.75627e-07	3.9091e-11	1.76712e-06	5.71442e-06	2.1025e-07	2.39664e-05
BMI	BANP	4.02709e-06	3.46033e-09	2.89943e-05	2.51916e-05	2.72215e-06	6.35665e-05	3.04145e-07	4.14434e-12	3.06106e-06	1.88547e-06	7.64069e-08	9.23262e-06
BMI	BARX2	1.57976e-06	2.19002e-09	8.89717e-06	3.5835e-05	9.52963e-06	7.4776e-05	3.39961e-07	5.75889e-11	2.32908e-06	1.41878e-05	1.61206e-06	3.8803e-05
BMI	BAZ2B	3.42666e-06	9.24353e-09	1.68716e-05	3.07182e-05	5.04275e-06	7.27237e-05	0	0	0	0	0	0
BMI	BBS9	1.06885e-06	1.30088e-09	6.24502e-06	3.43558e-05	7.74186e-06	7.87382e-05	3.26272e-07	7.32692e-11	1.88647e-06	3.15064e-06	4.80396e-08	1.22444e-05
BMI	BBX	4.12823e-06	4.68782e-09	2.53826e-05	5.01263e-05	1.92181e-05	9.59277e-05	0	0	0	3.12064e-06	4.81601e-09	1.45982e-05
BMI	BCAS3	2.24459e-06	2.67799e-09	1.30981e-05	4.27678e-05	1.04071e-05	9.14944e-05	0	0	0	7.18865e-07	4.86779e-11	5.72199e-06
BMI	BCL11B	9.31462e-07	7.97413e-10	5.91388e-06	4.57556e-05	1.87272e-05	8.7263e-05	0	0	0	2.72007e-05	7.6807e-06	6.58411e-05
BMI	BCL2	4.00242e-06	1.15812e-08	1.79728e-05	6.72005e-05	3.14739e-05	0.000113939	2.2244e-07	1.91303e-10	1.15266e-06	1.65839e-05	5.89396e-07	5.79864e-05
BMI	BEND5	1.96539e-06	4.01642e-10	1.21182e-05	2.99042e-05	1.53045e-06	7.44366e-05	0	0	0	0	0	0
BMI	BICD1	1.49841e-06	8.87927e-10	9.57736e-06	3.03547e-05	5.48736e-06	7.01547e-05	5.58668e-07	1.76708e-10	3.47529e-06	1.31004e-05	1.57797e-06	4.0512e-05
BMI	BMP6	4.22778e-06	2.46925e-09	2.51688e-05	3.38809e-05	5.84771e-06	7.92453e-05	2.34211e-07	1.90965e-11	1.79229e-06	2.90198e-06	2.78533e-08	1.22114e-05
BMI	BMPR1B	9.51419e-06	2.59194e-09	6.39446e-05	4.90641e-05	1.66894e-05	9.71777e-05	3.42437e-07	2.04202e-11	3.16317e-06	2.30134e-06	3.31734e-09	1.3902e-05
BMI	BNC2	3.64165e-06	3.93224e-08	1.55985e-05	0.000126829	6.53668e-05	0.000232253	0	0	0	2.38311e-05	6.01004e-06	5.66839e-05
BMI	BPTF	1.01549e-06	1.47285e-09	5.52687e-06	3.47248e-05	6.05567e-06	8.64527e-05	3.26023e-07	9.11983e-11	2.03886e-06	4.71146e-06	4.71171e-09	2.73357e-05
BMI	BRINP1	1.56763e-06	2.13064e-09	9.86466e-06	2.87445e-05	4.64759e-06	6.84905e-05	6.43108e-07	8.67131e-10	3.75069e-06	0.000101632	4.88761e-05	0.000178229
BMI	BRINP3	5.75319e-07	2.13864e-10	3.57536e-06	7.0897e-05	2.76183e-05	0.00019633	1.73094e-07	1.36425e-12	1.1766e-06	4.27953e-05	1.75634e-05	9.21718e-05
BMI	BRWD1	7.23514e-06	1.92359e-08	4.82576e-05	3.70898e-05	2.01267e-06	9.76096e-05	0	0	0	3.47795e-07	1.06385e-11	1.72088e-06
BMI	BTBD11	2.7898e-05	5.76708e-07	8.94934e-05	8.10848e-05	3.26104e-05	0.000145389	4.64165e-06	3.25217e-10	4.69092e-05	1.37037e-05	1.06676e-06	4.87639e-05
BMI	BTBD9	5.9489e-06	3.39508e-08	3.04157e-05	4.17463e-05	9.75503e-06	9.16812e-05	2.87912e-07	2.20926e-11	1.87942e-06	1.14382e-06	1.13444e-09	7.37072e-06
BMI	C10orf90	2.53414e-06	3.49266e-09	1.09753e-05	2.52226e-05	4.27627e-06	6.19982e-05	2.21498e-07	2.22138e-11	1.38879e-06	7.69077e-06	4.0322e-07	3.0791e-05
BMI	C12orf42	6.70031e-06	1.93432e-09	5.75171e-05	8.30457e-05	3.09338e-05	0.000197878	7.97665e-08	1.0481e-13	8.99537e-07	1.55783e-05	1.62269e-06	4.88035e-05
BMI	C4orf45	1.65668e-06	9.64844e-10	1.14018e-05	2.33238e-05	2.68266e-06	5.7499e-05	8.81652e-07	3.04731e-11	9.17663e-06	4.00887e-07	1.17812e-10	2.60063e-06
BMI	C5orf66	7.90129e-07	4.98271e-10	4.88667e-06	2.49397e-05	2.91826e-06	5.83648e-05	0	0	0	0	0	0
BMI	C8orf34	6.31095e-06	1.87436e-08	3.4905e-05	4.48329e-05	1.11681e-05	9.83523e-05	0	0	0	3.26801e-06	1.14051e-08	1.36893e-05
BMI	C8orf37-AS1	2.32976e-06	2.30811e-09	1.13517e-05	6.52597e-05	2.43636e-05	0.000127648	0	0	0	3.37585e-06	1.93778e-08	1.51629e-05
BMI	C9orf3	1.08091e-06	6.99259e-10	6.47455e-06	2.31411e-05	1.79402e-06	6.59409e-05	2.61633e-07	3.54606e-11	1.78634e-06	2.63426e-06	4.13353e-08	1.2951e-05
BMI	CA10	5.97028e-07	5.70263e-10	4.10269e-06	5.06899e-05	1.88281e-05	0.00010131	2.17167e-07	3.09657e-13	1.58743e-06	3.12398e-05	1.08124e-05	6.60685e-05
BMI	CACNA1A	2.56095e-06	1.00461e-08	1.29386e-05	2.917e-05	6.0235e-06	6.76587e-05	0	0	0	3.1706e-06	4.19706e-09	1.7095e-05
BMI	CACNA1C	7.27347e-06	1.67072e-07	2.8294e-05	5.66193e-05	1.41157e-05	0.00011439	2.13023e-06	4.51776e-11	2.63373e-05	5.44878e-05	3.60671e-06	0.000127539
BMI	CACNA1D	3.38109e-06	4.67974e-09	1.89029e-05	8.34304e-05	3.67873e-05	0.000147286	1.15218e-06	1.9621e-10	1.18387e-05	5.49832e-06	1.66575e-08	2.94919e-05
BMI	CACNA2D1	1.89925e-06	2.40536e-09	1.01534e-05	3.45292e-05	8.17721e-06	7.70443e-05	2.50484e-07	4.52935e-11	1.66388e-06	1.69221e-05	2.86493e-06	4.51157e-05
BMI	CACNA2D3	2.57934e-06	4.27761e-09	1.15069e-05	7.1852e-05	2.95881e-05	0.000130962	8.85989e-07	9.58186e-11	6.79988e-06	2.05763e-05	4.91115e-06	5.01699e-05
BMI	CACNA2D4	3.18621e-06	1.34742e-08	1.31683e-05	2.0504e-05	1.91602e-06	5.23755e-05	4.95397e-07	7.23661e-10	2.94289e-06	7.82799e-07	2.90096e-11	6.21255e-06
BMI	CACNB2	1.64478e-05	1.05408e-08	7.52588e-05	7.43159e-05	2.87578e-05	0.000135523	3.61424e-07	1.66205e-10	2.79301e-06	3.90099e-06	5.64591e-08	1.65664e-05
BMI	CACNG2	5.64919e-06	2.63665e-08	3.26293e-05	3.27137e-05	6.54592e-06	7.19398e-05	0	0	0	4.3059e-06	7.17012e-10	2.8743e-05
BMI	CACNG4	3.5364e-06	2.24256e-09	1.92294e-05	2.99162e-05	1.8143e-06	6.97601e-05	6.32843e-06	4.02957e-10	4.94284e-05	6.30962e-06	4.29476e-07	2.53892e-05
BMI	CADM1	0.000110395	1.10856e-07	0.000258452	6.03275e-05	1.44888e-05	0.000173157	5.46871e-07	4.69185e-14	6.24474e-06	3.60175e-05	1.1591e-05	8.10641e-05
BMI	CADM2	2.11107e-06	2.33434e-09	1.46858e-05	8.72878e-05	3.46022e-05	0.000162946	2.4745e-07	8.20156e-12	1.91284e-06	3.39336e-05	1.1616e-05	7.99579e-05
BMI	CADPS	8.23417e-07	6.80395e-10	5.55534e-06	0.000138933	7.97514e-05	0.000212072	6.26792e-07	1.96583e-09	3.94799e-06	1.37952e-05	8.39661e-08	5.62359e-05
BMI	CADPS2	5.15534e-06	6.54605e-10	4.00336e-05	7.85839e-05	3.05092e-05	0.000142016	1.14701e-07	2.90781e-11	9.20821e-07	1.72587e-05	2.48776e-08	0.000102987
BMI	CALCR	3.31828e-06	1.29667e-09	2.93018e-05	3.03077e-05	3.65995e-06	7.1268e-05	7.34902e-07	5.73491e-11	4.81377e-06	6.51512e-06	1.44546e-07	3.67786e-05
BMI	CALN1	2.79031e-06	1.27267e-08	1.39302e-05	7.53701e-05	3.07209e-05	0.000139292	2.41105e-07	3.80217e-11	1.45271e-06	4.46955e-06	9.46467e-08	1.83492e-05
BMI	CAMK1D	2.26185e-06	2.05662e-09	1.21009e-05	7.21034e-05	2.84169e-05	0.000132789	4.36947e-07	2.30778e-10	2.82167e-06	4.57237e-06	3.00097e-07	1.66075e-05
BMI	CAMK2D	3.72443e-06	3.57958e-09	1.70956e-05	2.47185e-05	2.67477e-06	6.6048e-05	2.75099e-07	5.83041e-11	1.66283e-06	5.881e-06	2.57872e-07	2.1743e-05
BMI	CAMKMT	1.13372e-06	2.71157e-10	9.60957e-06	2.31465e-05	2.06061e-06	6.24355e-05	0	0	0	3.88155e-06	3.6958e-08	1.53982e-05
BMI	CAMSAP1	3.16853e-06	4.28482e-09	2.51244e-05	3.12386e-05	2.08201e-06	7.21255e-05	7.91065e-07	4.90647e-11	6.75749e-06	1.77843e-06	1.24513e-10	1.59895e-05
BMI	CAMTA1	2.33075e-05	1.13497e-08	0.000103643	0.000136303	6.8111e-05	0.000224093	2.15776e-07	1.60204e-11	1.07458e-06	2.26038e-06	4.13283e-09	1.22123e-05
BMI	CAP2	9.63425e-07	7.34899e-10	6.53915e-06	2.59626e-05	3.41691e-06	6.38447e-05	2.1528e-07	1.54205e-11	1.48038e-06	9.95515e-06	3.01567e-07	3.83465e-05
BMI	CARMIL1	1.95413e-06	1.49936e-09	1.14945e-05	2.82269e-05	4.41915e-06	6.76639e-05	1.48327e-06	9.08657e-11	1.60665e-05	2.07758e-06	2.96152e-10	1.48711e-05
BMI	CASC15	2.01377e-06	4.48248e-09	1.05678e-05	8.50981e-05	4.13415e-05	0.000142147	3.04577e-07	7.77574e-11	2.1061e-06	3.72717e-06	4.83322e-08	1.58868e-05
BMI	CASZ1	3.12102e-06	5.6296e-08	1.29583e-05	4.69543e-05	1.15484e-05	9.54123e-05	1.95146e-06	1.80793e-10	1.9747e-05	9.22486e-06	6.58311e-07	3.1515e-05
BMI	CCBE1	1.74767e-06	4.29103e-09	9.18493e-06	3.05329e-05	6.52402e-06	7.14439e-05	2.96094e-07	1.24466e-10	1.96141e-06	8.84283e-06	1.22402e-06	2.53838e-05
BMI	CCDC102B	1.94834e-06	2.26908e-09	1.01933e-05	2.13725e-05	3.68468e-06	5.37374e-05	5.42879e-07	5.83045e-12	5.90904e-06	5.3148e-06	2.34224e-07	1.89015e-05
BMI	CCDC148	2.84607e-06	1.90837e-09	1.76119e-05	3.54743e-05	6.77982e-06	8.10334e-05	0	0	0	0	0	0
BMI	CCDC171	5.06802e-06	1.66214e-09	4.06389e-05	5.48339e-05	1.45538e-05	0.000118388	1.33351e-07	9.3641e-12	1.08016e-06	1.81565e-05	1.19603e-06	9.10601e-05
BMI	CCDC178	1.00032e-06	6.3605e-10	6.62579e-06	3.28043e-05	8.91328e-06	6.99508e-05	4.00434e-07	6.80607e-11	2.69937e-06	6.82661e-06	2.44249e-07	2.55545e-05
BMI	CCDC57	1.5157e-05	1.73344e-08	9.79489e-05	2.78613e-05	1.3859e-06	7.04327e-05	2.62062e-07	6.95574e-11	1.81184e-06	3.12625e-06	2.43059e-08	2.49949e-05
BMI	CCDC7	1.21719e-06	5.17046e-10	9.66962e-06	2.4961e-05	2.68428e-06	6.78819e-05	0	0	0	7.47523e-07	5.77395e-11	6.39779e-06
BMI	CCDC85A	2.07355e-06	9.08715e-10	1.18724e-05	4.31594e-05	1.07138e-05	9.02997e-05	0	0	0	2.33385e-05	6.38657e-06	5.53528e-05
BMI	CCDC91	1.10276e-06	4.39096e-10	8.40155e-06	2.6367e-05	3.82539e-06	6.80767e-05	4.31797e-07	1.49794e-10	3.03767e-06	2.70386e-05	8.73235e-06	6.0741e-05
BMI	CCND3	1.63662e-05	2.62387e-08	5.57306e-05	3.19411e-05	4.02206e-06	7.83299e-05	4.119e-07	2.52923e-10	2.27888e-06	1.81233e-06	5.49075e-10	1.03769e-05
BMI	CCSER1	5.00151e-06	9.31274e-09	2.63376e-05	9.97036e-05	4.55908e-05	0.000171757	9.08947e-07	2.4006e-12	1.31938e-05	2.3362e-05	5.8682e-06	5.53077e-05
BMI	CDC42BPA	4.33016e-06	2.83499e-09	2.60782e-05	4.11611e-05	7.69008e-06	0.000102745	4.475e-07	1.02186e-10	3.11011e-06	4.10345e-06	9.11814e-09	2.59574e-05
BMI	CDCA2	1.05688e-06	9.28127e-10	8.25435e-06	3.38531e-05	6.57671e-06	7.83605e-05	0	0	0	0	0	0
BMI	CDH12	1.006e-06	1.16251e-09	6.74869e-06	6.91365e-05	2.57697e-05	0.000130924	1.36077e-07	1.13037e-11	1.01172e-06	1.74811e-05	3.90013e-06	4.30294e-05
BMI	CDH13	2.80805e-06	5.05447e-09	1.57844e-05	0.000246182	0.000156038	0.00035396	2.36298e-06	7.67863e-11	2.70564e-05	7.77099e-05	2.65012e-05	0.000159757
BMI	CDH18	1.02356e-06	8.27175e-09	6.00356e-06	6.52549e-05	2.47123e-05	0.000125855	5.28516e-07	3.22085e-10	4.07178e-06	3.38627e-05	1.12488e-05	7.43822e-05
BMI	CDH22	4.23505e-06	7.24547e-09	2.73727e-05	5.19445e-05	1.79395e-05	0.000105183	2.81467e-07	2.73083e-10	1.72976e-06	2.2711e-06	2.72013e-08	9.95556e-06
BMI	CDH23	1.51183e-05	1.62583e-06	5.02399e-05	7.03374e-05	2.64658e-05	0.000129484	1.24551e-07	2.15006e-13	9.99896e-07	4.55429e-07	3.18203e-11	3.24067e-06
BMI	CDH4	7.07895e-06	3.32823e-07	2.55651e-05	0.000108725	5.744e-05	0.000174774	4.43403e-07	2.16642e-10	2.72617e-06	2.88843e-05	9.71753e-06	6.04453e-05
BMI	CDH7	6.68288e-06	7.81331e-10	6.66446e-05	3.20547e-05	3.15015e-06	7.81346e-05	7.33187e-07	1.59328e-10	4.59787e-06	5.16508e-05	2.33837e-05	9.20199e-05
BMI	CDH8	1.15462e-06	1.77191e-09	7.51642e-06	3.44121e-05	6.56312e-06	8.21529e-05	1.69565e-07	1.62668e-11	1.19702e-06	5.94905e-05	2.82187e-05	0.000109719
BMI	CDHR3	3.16642e-05	1.19486e-06	9.21723e-05	3.94534e-05	7.11283e-06	9.22661e-05	0	0	0	4.1114e-06	3.61997e-09	2.53582e-05
BMI	CDK14	1.78536e-06	4.14109e-09	9.13608e-06	7.09674e-05	2.98601e-05	0.000127152	1.62073e-07	9.68377e-12	1.1276e-06	3.10773e-06	8.73283e-08	1.46777e-05
BMI	CDKAL1	1.44661e-06	4.08286e-10	1.04048e-05	7.32408e-05	3.03087e-05	0.000133637	3.94445e-07	8.61287e-11	2.20535e-06	1.43315e-05	2.7871e-06	3.6938e-05
BMI	CELF2	2.11833e-06	3.07983e-09	1.2884e-05	3.23325e-05	5.12091e-06	7.72281e-05	0	0	0	5.45803e-06	1.23897e-07	1.93573e-05
BMI	CELF4	1.58865e-06	1.77419e-09	1.00568e-05	4.63615e-05	1.43011e-05	9.23411e-05	2.72675e-06	9.04919e-11	2.60728e-05	2.96749e-06	1.78978e-08	1.51245e-05
BMI	CELSR1	4.1924e-06	5.72033e-08	1.925e-05	2.33181e-05	2.17873e-06	6.10375e-05	1.12864e-07	3.40318e-12	7.45483e-07	5.31612e-06	4.8126e-07	1.8816e-05
BMI	CEP112	1.47439e-06	1.03402e-09	8.0096e-06	5.58577e-05	1.98939e-05	0.00011534	4.69957e-07	4.561e-11	4.2507e-06	8.56711e-07	3.90158e-09	5.20574e-06
BMI	CEP120	1.97856e-05	6.20492e-09	0.000109955	3.95364e-05	2.00194e-06	0.000104808	5.14438e-07	6.55157e-11	3.03867e-06	1.35403e-05	5.78338e-07	6.77706e-05
BMI	CEP128	2.10116e-06	2.77089e-09	1.11062e-05	5.79085e-05	1.96896e-05	0.000108887	0	0	0	7.9165e-07	3.58606e-12	6.36666e-06
BMI	CERS6	7.22456e-07	6.93589e-10	3.80533e-06	3.69074e-05	9.09737e-06	7.88885e-05	4.52368e-07	2.24763e-11	4.03854e-06	3.55735e-06	5.02846e-10	3.01163e-05
BMI	CFAP299	7.6718e-07	4.51525e-10	5.1327e-06	2.53656e-05	5.61625e-06	6.17459e-05	1.84561e-07	2.02145e-12	1.01443e-06	2.0058e-06	6.19969e-09	1.02127e-05
BMI	CFAP61	2.4021e-06	3.53514e-09	1.09771e-05	2.87808e-05	4.58771e-06	6.93537e-05	0	0	0	2.69264e-07	3.39879e-11	1.8317e-06
BMI	CHCHD3	6.95374e-07	8.38662e-10	4.10293e-06	2.32355e-05	3.47939e-06	5.79857e-05	3.11634e-07	5.79501e-12	2.21663e-06	6.71616e-06	1.06723e-07	2.59678e-05
BMI	CHL1	2.47968e-06	3.11049e-08	1.12006e-05	2.34498e-05	3.51368e-06	5.87885e-05	2.42799e-07	2.13797e-11	1.64723e-06	1.78637e-05	4.09085e-06	4.62214e-05
BMI	CHN2	3.13774e-06	8.39293e-09	1.44237e-05	4.12768e-05	1.11821e-05	8.79307e-05	0	0	0	0	0	0
BMI	CHODL	3.87798e-06	5.09222e-09	2.08192e-05	4.21885e-05	1.15704e-05	8.74746e-05	4.48419e-07	2.06132e-11	3.9146e-06	2.35154e-06	6.7854e-08	1.10258e-05
BMI	CHRM3	9.99889e-07	1.5011e-09	6.04518e-06	4.44756e-05	1.42267e-05	8.9086e-05	1.19358e-07	6.47678e-12	1.08961e-06	3.58978e-05	1.27596e-05	7.42189e-05
BMI	CHST11	2.43939e-06	1.62755e-09	1.8284e-05	2.69988e-05	3.13395e-06	6.75367e-05	1.01395e-07	1.04838e-11	7.06483e-07	6.48049e-06	1.70038e-07	2.39177e-05
BMI	CHST9	7.0448e-07	8.67991e-10	4.33034e-06	2.25079e-05	2.51307e-06	5.72279e-05	0	0	0	0	0	0
BMI	CLDN11	2.27595e-06	3.8946e-09	1.23896e-05	2.23594e-05	1.46425e-06	5.91126e-05	1.92884e-07	5.4834e-11	1.24921e-06	1.62843e-06	8.3955e-11	1.32246e-05
BMI	CLSTN2	1.74365e-06	1.14587e-09	1.00298e-05	5.99821e-05	2.22864e-05	0.000112749	2.66366e-07	5.36123e-11	1.75342e-06	7.75414e-06	8.19981e-07	2.32473e-05
BMI	CMIP	3.72928e-06	1.46906e-09	3.03872e-05	0.000118067	6.10668e-05	0.000186483	9.15024e-08	1.26877e-11	6.21252e-07	6.77052e-06	1.90267e-07	2.92436e-05
BMI	CNBD1	0	0	0	4.96159e-05	1.44974e-05	0.000103728	1.90916e-07	3.20417e-11	1.37551e-06	2.06266e-05	5.9085e-06	5.10423e-05
BMI	CNTLN	3.29451e-06	8.74807e-09	1.7154e-05	2.40085e-05	3.24788e-06	6.87586e-05	2.95171e-07	1.34862e-10	1.67628e-06	1.44551e-05	1.74803e-06	4.3531e-05
BMI	CNTN1	1.70983e-06	1.0486e-09	1.35337e-05	3.06772e-05	5.93093e-06	7.27347e-05	2.53172e-07	4.17529e-11	1.94539e-06	6.59396e-06	1.35969e-07	2.72004e-05
BMI	CNTN3	2.24055e-06	3.24751e-09	1.13304e-05	3.97732e-05	1.25755e-05	8.31096e-05	2.96561e-07	1.50195e-10	1.74093e-06	3.46644e-05	1.45308e-05	6.56468e-05
BMI	CNTN4	2.69261e-06	8.89417e-09	1.16543e-05	0.000159001	9.33643e-05	0.000242441	1.61871e-07	5.07962e-11	1.00366e-06	3.0541e-05	1.14013e-05	6.09292e-05
BMI	CNTN5	2.81054e-06	7.72305e-09	1.28056e-05	0.000125587	6.86204e-05	0.000202347	2.71927e-07	3.15378e-11	1.91997e-06	3.85499e-05	1.50303e-05	7.37602e-05
BMI	CNTN6	1.51454e-06	1.17418e-09	8.05255e-06	7.36987e-05	3.06419e-05	0.000132053	6.44989e-07	5.74234e-10	4.27798e-06	6.45226e-05	3.21688e-05	0.00011418
BMI	CNTNAP2	2.06382e-06	5.72712e-09	1.01735e-05	0.000129323	6.86403e-05	0.000204119	1.18855e-07	8.50824e-12	9.23973e-07	9.57191e-06	9.06877e-07	2.75139e-05
BMI	CNTNAP4	2.30268e-06	4.97978e-09	1.08186e-05	4.43759e-05	9.8368e-06	9.87907e-05	2.74708e-07	1.85096e-10	1.62878e-06	3.22559e-05	8.86661e-06	8.17406e-05
BMI	CNTNAP5	1.42981e-06	1.25039e-09	9.88349e-06	6.33713e-05	2.19639e-05	0.000122512	3.98778e-07	9.09789e-11	2.83238e-06	2.0334e-05	5.16412e-06	5.43494e-05
BMI	COL11A1	1.33363e-06	8.68973e-10	9.60891e-06	2.34604e-05	2.4599e-06	6.12548e-05	1.62971e-07	3.00888e-12	1.16707e-06	3.35221e-05	1.37132e-05	6.94856e-05
BMI	COL19A1	2.20475e-06	3.78249e-09	1.19213e-05	1.84331e-05	2.18605e-06	5.0648e-05	4.06759e-07	2.11517e-10	2.64419e-06	1.91163e-06	2.45084e-09	1.05063e-05
BMI	COL21A1	1.66877e-06	1.29166e-09	1.01139e-05	3.8027e-05	8.57985e-06	8.42348e-05	2.44574e-07	6.26214e-11	1.87514e-06	5.91226e-06	2.68458e-07	2.08099e-05
BMI	COL22A1	1.90657e-06	5.37179e-09	9.67192e-06	2.98768e-05	6.34794e-06	6.80188e-05	1.31642e-06	6.0904e-10	1.27282e-05	2.42172e-05	8.0767e-06	5.20116e-05
BMI	COL23A1	3.66992e-06	7.29584e-09	1.7298e-05	4.04161e-05	1.08665e-05	8.64163e-05	3.01396e-07	1.09619e-10	2.04076e-06	1.12927e-06	3.7751e-10	8.07791e-06
BMI	COL24A1	2.15713e-06	1.3374e-09	1.31858e-05	3.07194e-05	6.41867e-06	7.05332e-05	1.19107e-06	1.98202e-10	1.12996e-05	4.06686e-06	1.53932e-07	1.54674e-05
BMI	COL25A1	2.6112e-06	2.53083e-09	1.24836e-05	3.48877e-05	8.36142e-06	7.85058e-05	1.36007e-07	1.20669e-11	1.11226e-06	2.81383e-06	1.33317e-08	1.22728e-05
BMI	COL26A1	2.38404e-06	3.36375e-09	1.05041e-05	2.19034e-05	3.27681e-06	5.75906e-05	3.43295e-07	1.85719e-10	1.90491e-06	2.44464e-06	6.79687e-08	1.0291e-05
BMI	COL4A2	3.9438e-06	2.65748e-08	1.5709e-05	2.42068e-05	4.05253e-06	6.03881e-05	0	0	0	8.87663e-07	3.37168e-10	7.30962e-06
BMI	COL5A1	2.77155e-06	2.90122e-08	1.16057e-05	2.45186e-05	3.69699e-06	6.24613e-05	1.63486e-07	1.3745e-11	1.13329e-06	7.43146e-06	7.10433e-07	2.50154e-05
BMI	COLEC12	1.69806e-06	2.04252e-09	9.18369e-06	1.87948e-05	2.46036e-06	5.08408e-05	0	0	0	4.18026e-06	9.76636e-08	1.49171e-05
BMI	COMMD10	1.54044e-06	3.76282e-10	1.12815e-05	4.02405e-05	8.60138e-06	9.28885e-05	5.1993e-07	2.13433e-10	3.37651e-06	8.03664e-06	3.70319e-07	3.75903e-05
BMI	CPA6	1.90956e-06	1.56997e-09	1.10835e-05	2.49938e-05	2.56006e-06	6.25157e-05	7.57998e-07	3.66286e-10	5.04617e-06	1.47629e-05	1.82191e-06	4.15102e-05
BMI	CPED1	2.75312e-06	2.08017e-09	2.46433e-05	2.3926e-05	2.24349e-06	6.64215e-05	1.80407e-07	1.77286e-11	1.29951e-06	2.25212e-06	2.29937e-10	1.95602e-05
BMI	CPNE4	4.90247e-05	5.23203e-09	0.000198655	0.000144708	7.34305e-05	0.00025055	4.52866e-07	1.93159e-10	3.20212e-06	1.81392e-06	1.62389e-08	9.59197e-06
BMI	CPNE8	1.07174e-06	3.58205e-10	7.75675e-06	4.41653e-05	1.7446e-06	0.000124376	4.43653e-07	3.48148e-12	2.96386e-06	1.97791e-05	1.87733e-06	7.09929e-05
BMI	CPQ	6.71239e-07	4.85027e-10	4.26537e-06	2.97505e-05	7.16116e-06	6.47426e-05	5.37098e-07	1.34143e-10	3.79223e-06	4.10037e-06	1.18164e-07	1.72624e-05
BMI	CPS1	2.26732e-05	8.81834e-09	9.30857e-05	2.7812e-05	1.40453e-06	6.95763e-05	2.56966e-07	5.49058e-11	1.82595e-06	4.24406e-05	1.09186e-05	0.000107353
BMI	CPXM2	2.07891e-06	6.47825e-09	9.63292e-06	2.5336e-05	4.91834e-06	6.07134e-05	1.32512e-06	4.86842e-09	7.11484e-06	4.8036e-06	5.93031e-07	1.55326e-05
BMI	CREB5	2.26005e-06	1.0347e-08	1.03513e-05	5.45241e-05	1.7614e-05	0.00010944	5.87381e-07	1.17658e-10	4.89811e-06	6.08071e-06	3.87983e-07	2.04088e-05
BMI	CRHR1	3.53474e-06	4.39773e-09	2.25855e-05	2.94043e-05	3.30805e-06	7.96829e-05	0	0	0	6.83611e-07	1.66887e-10	4.2259e-06
BMI	CRIM1	2.20351e-06	2.42493e-09	1.47764e-05	2.90439e-05	3.43333e-06	6.85805e-05	1.1392e-07	7.05965e-12	7.15557e-07	2.62592e-06	6.02891e-08	8.65182e-06
BMI	CRTAC1	4.9881e-06	3.07374e-08	2.63209e-05	5.84737e-05	2.66166e-06	0.000154803	5.45543e-07	7.97192e-11	3.27842e-06	2.49973e-06	1.07581e-09	1.75994e-05
BMI	CRTC1	2.69504e-05	4.85741e-08	8.66492e-05	9.52777e-05	4.10048e-05	0.000211276	1.17462e-07	9.36667e-12	7.91936e-07	7.7628e-07	8.66869e-11	5.99839e-06
BMI	CSGALNACT1	1.45523e-06	1.62648e-09	7.88932e-06	3.35727e-05	8.0391e-06	7.62786e-05	1.24448e-06	4.7014e-11	1.14616e-05	1.16869e-05	5.46122e-07	4.5965e-05
BMI	CSMD1	6.50894e-06	2.45767e-07	2.37345e-05	0.0006567	0.000509185	0.000822545	5.48542e-07	1.87059e-10	4.00315e-06	6.26005e-05	3.19404e-05	0.000106963
BMI	CSMD2	7.52024e-06	4.90576e-08	4.56676e-05	9.62334e-05	4.71814e-05	0.000162347	6.1198e-07	3.31452e-10	4.48969e-06	1.25642e-06	1.14387e-09	6.82357e-06
BMI	CSMD3	2.65652e-06	4.65474e-09	1.85892e-05	7.74152e-05	3.3096e-05	0.00014313	1.26964e-07	1.16635e-12	9.82473e-07	5.52984e-05	2.44685e-05	0.000116539
BMI	CTBP2	3.80815e-06	9.487e-09	2.06974e-05	6.81774e-05	1.76926e-05	0.000139648	1.17749e-06	5.87135e-10	9.87652e-06	2.49373e-05	3.24131e-06	7.43589e-05
BMI	CTIF	2.75364e-06	1.17427e-08	1.17686e-05	2.68742e-05	4.91552e-06	6.29966e-05	2.60972e-07	1.38533e-11	1.61288e-06	3.908e-06	5.012e-08	1.69441e-05
BMI	CTNNA2	2.01767e-06	1.41133e-09	1.088e-05	0.000201104	0.000121875	0.000299841	5.52888e-07	1.95017e-10	4.83498e-06	2.29896e-05	7.18729e-06	5.68215e-05
BMI	CTNNA3	2.14711e-06	1.37663e-09	1.63142e-05	0.000141288	7.62371e-05	0.000225496	1.60782e-07	8.13508e-12	1.23425e-06	5.36089e-05	2.48033e-05	0.000103072
BMI	CTNND2	9.8991e-07	8.61999e-10	6.07506e-06	6.89183e-05	2.83124e-05	0.00012266	0	0	0	2.6866e-05	8.32401e-06	5.83162e-05
BMI	CUBN	4.49914e-06	9.82303e-08	1.59698e-05	2.18876e-05	3.49461e-06	5.75321e-05	1.73695e-07	8.5313e-12	1.46297e-06	6.23219e-07	1.32295e-10	4.8191e-06
BMI	CUX1	2.88007e-06	4.39583e-08	1.18714e-05	3.49421e-05	7.89024e-06	7.76021e-05	2.59291e-07	1.42069e-10	1.71212e-06	7.56134e-06	7.68883e-07	2.30571e-05
BMI	CWC27	3.23275e-06	6.68846e-10	2.95244e-05	4.58475e-05	1.45568e-05	0.000107952	0	0	0	4.03296e-06	1.93229e-08	1.83385e-05
BMI	DAB1	1.96509e-06	1.47309e-09	1.19599e-05	0.000181141	0.000106914	0.000267734	5.30782e-07	3.02737e-10	3.39822e-06	2.25197e-06	5.44111e-09	1.22172e-05
BMI	DACH1	1.33066e-06	9.11054e-10	7.90781e-06	5.42268e-05	2.02011e-05	0.00010547	3.86131e-07	3.69294e-11	3.01137e-06	4.7915e-05	1.56407e-05	0.000105878
BMI	DCC	2.34693e-06	2.92637e-09	1.70505e-05	0.000188872	0.00011434	0.000291394	1.33704e-07	8.6586e-14	1.20279e-06	2.62772e-05	7.8911e-06	5.86105e-05
BMI	DCDC2	3.34202e-06	5.86998e-09	1.83045e-05	2.2938e-05	3.23533e-06	5.70926e-05	2.16123e-07	1.293e-11	1.41851e-06	1.32376e-06	6.87209e-09	7.62984e-06
BMI	DCHS2	5.61656e-06	1.18298e-07	2.50031e-05	2.38761e-05	3.28674e-06	6.31395e-05	5.36494e-07	1.52705e-10	3.78359e-06	1.62198e-05	2.88867e-06	4.58071e-05
BMI	DCLK1	6.35893e-06	4.50789e-08	2.85588e-05	3.37426e-05	6.05997e-06	7.59176e-05	3.78639e-07	1.11016e-10	2.46207e-06	1.59846e-06	1.63988e-09	1.06583e-05
BMI	DDAH1	1.94711e-06	6.88424e-10	1.20253e-05	2.87988e-05	3.64884e-06	7.21782e-05	2.78201e-07	6.33139e-12	1.8365e-06	2.90404e-06	2.07315e-09	1.92419e-05
BMI	DDC	1.38451e-06	1.95966e-10	1.00189e-05	4.2607e-05	9.86225e-06	9.64502e-05	2.20518e-07	1.04935e-12	1.68671e-06	7.73453e-07	1.94877e-10	6.28276e-06
BMI	DDX10	1.29629e-06	2.54056e-09	7.85281e-06	3.15499e-05	8.24544e-06	6.81436e-05	1.00617e-06	2.39949e-10	9.08918e-06	9.04856e-06	6.61914e-07	3.15747e-05
BMI	2001-12-01	1.44743e-06	1.45353e-09	7.82923e-06	2.30292e-05	3.10895e-06	6.03924e-05	5.02254e-07	1.90841e-11	3.4535e-06	1.7157e-05	2.31884e-06	5.31577e-05
BMI	DENND1A	3.25517e-06	3.3677e-09	2.24659e-05	4.37137e-05	1.17661e-05	9.15957e-05	6.06459e-07	1.32302e-10	4.55064e-06	2.42005e-06	1.85794e-08	1.64233e-05
BMI	DGKB	3.67632e-06	2.63294e-08	1.44241e-05	0.000108696	5.19466e-05	0.000185361	3.99834e-07	2.04506e-10	2.77881e-06	1.60815e-05	3.17039e-06	4.08685e-05
BMI	DGKH	3.84552e-06	1.38935e-09	3.37209e-05	3.35616e-05	6.73081e-06	7.64822e-05	3.46335e-07	4.40816e-11	2.14907e-06	2.39516e-06	7.10746e-09	1.25164e-05
BMI	DGKI	1.87452e-06	7.1956e-10	1.22583e-05	6.63781e-05	3.12303e-05	0.000115658	1.84704e-07	4.07668e-11	1.31683e-06	3.33384e-06	3.48309e-09	1.64637e-05
BMI	DGLUCY	1.77235e-06	3.88977e-09	8.9227e-06	2.88883e-05	4.07753e-06	6.41013e-05	3.80135e-07	1.20525e-10	2.1855e-06	1.22139e-06	7.84845e-09	7.48955e-06
BMI	DIAPH3	1.36319e-06	1.47e-09	8.69195e-06	3.47062e-05	7.1369e-06	8.06301e-05	3.51073e-07	2.48427e-11	2.2019e-06	6.11471e-05	3.06424e-05	0.000111495
BMI	DIRC3	1.8316e-06	2.06347e-09	1.01918e-05	3.32471e-05	7.99211e-06	7.37225e-05	4.52928e-07	2.08218e-10	3.05531e-06	3.30493e-06	1.35274e-08	1.63482e-05
BMI	DIS3L2	1.63511e-06	1.16339e-09	1.12835e-05	2.53424e-05	3.39861e-06	6.91621e-05	2.82868e-07	1.50204e-11	2.40812e-06	3.21826e-06	5.64568e-09	1.87522e-05
BMI	DISC1	1.55177e-06	5.4799e-09	7.22263e-06	3.71476e-05	8.42718e-06	7.66084e-05	0	0	0	0	0	0
BMI	DKK2	2.7158e-06	3.86606e-09	1.36461e-05	1.86717e-05	2.1136e-06	5.03166e-05	2.32613e-07	4.76736e-11	1.64131e-06	1.64202e-05	3.88263e-06	4.3812e-05
BMI	DLC1	2.06963e-06	5.10885e-09	1.06106e-05	3.69261e-05	9.48232e-06	8.1028e-05	0	0	0	4.60434e-06	6.03903e-08	1.83135e-05
BMI	DLG1	3.58954e-06	7.05388e-09	1.95911e-05	4.28532e-05	1.24702e-05	8.66921e-05	0	0	0	9.17184e-07	1.53096e-10	7.28925e-06
BMI	DLG2	1.58693e-06	2.35259e-09	1.03448e-05	0.000234405	0.000152389	0.000335569	0	0	0	1.3635e-06	2.85785e-10	8.74471e-06
BMI	DLGAP1	2.46299e-06	1.08952e-08	1.13128e-05	7.55579e-05	3.03771e-05	0.000137863	7.94405e-07	4.24994e-10	5.99879e-06	3.53656e-05	1.18247e-05	7.46519e-05
BMI	DNAH11	5.3849e-06	2.89441e-07	1.98819e-05	3.80547e-05	9.3152e-06	8.40987e-05	2.7131e-07	1.38898e-11	2.07786e-06	2.68546e-06	3.59512e-09	1.51851e-05
BMI	DNAH14	1.12962e-05	6.62261e-08	5.89077e-05	2.95204e-05	3.75512e-06	7.6458e-05	5.1604e-07	1.09103e-11	5.28254e-06	4.81255e-06	1.13864e-07	2.07321e-05
BMI	DNAH3	2.43728e-06	2.36258e-08	1.23433e-05	2.29143e-05	1.90744e-06	5.7942e-05	0	0	0	4.25988e-07	7.83822e-12	3.43377e-06
BMI	DNAH5	3.55775e-06	3.21147e-08	1.52209e-05	3.05968e-05	5.01507e-06	7.72015e-05	7.16559e-08	3.18472e-12	4.97823e-07	6.34475e-05	2.83168e-05	0.000121558
BMI	DNAH8	3.79451e-06	2.92973e-08	1.81123e-05	4.09195e-05	8.43141e-06	8.94782e-05	6.19383e-07	4.18711e-10	4.15857e-06	1.0344e-06	1.85635e-10	7.48376e-06
BMI	DNAH9	4.76199e-06	7.72905e-08	2.11597e-05	5.02305e-05	1.23756e-05	0.000103979	2.86865e-07	9.10192e-11	1.68611e-06	3.17951e-06	1.51201e-10	2.70369e-05
BMI	DNER	2.12501e-06	3.47713e-10	1.79282e-05	4.36013e-05	1.08834e-05	9.39948e-05	1.67e-06	2.06538e-10	1.47239e-05	7.71859e-06	8.4832e-08	3.73097e-05
BMI	DNM3	2.9366e-06	7.30633e-09	1.48119e-05	3.29871e-05	6.7638e-06	7.34643e-05	3.25539e-07	6.09537e-11	2.26905e-06	2.86966e-06	1.69728e-08	1.82657e-05
BMI	DOCK1	3.65143e-06	3.37871e-08	1.5068e-05	9.54596e-05	4.19128e-05	0.000167213	7.28784e-07	1.03728e-10	7.06898e-06	1.71328e-05	2.55794e-06	5.51996e-05
BMI	DOCK2	3.14784e-06	7.72526e-09	1.34801e-05	3.83305e-05	9.28859e-06	8.34571e-05	1.59856e-07	1.12232e-11	1.27815e-06	2.99381e-06	2.12396e-08	1.63744e-05
BMI	DOCK3	5.9886e-07	2.83992e-10	3.68201e-06	4.38495e-05	1.16182e-05	9.40836e-05	0	0	0	0	0	0
BMI	DOCK4	4.4144e-06	1.08368e-08	2.58315e-05	6.10001e-05	2.05968e-05	0.000118084	0	0	0	7.88704e-06	4.66037e-08	3.69306e-05
BMI	DOCK8	3.39321e-06	4.75008e-08	1.288e-05	1.92326e-05	2.35074e-06	5.31724e-05	0	0	0	3.87065e-07	2.04719e-11	3.46911e-06
BMI	DOCK9	2.90282e-06	6.15599e-09	1.65438e-05	1.86174e-05	2.02795e-06	5.12858e-05	2.46826e-07	5.49769e-11	1.76375e-06	4.21373e-06	1.82793e-07	1.6768e-05
BMI	DOK6	1.79216e-06	2.25204e-09	9.04152e-06	4.49018e-05	1.24138e-05	9.47145e-05	0	0	0	1.18978e-05	1.65418e-06	3.32673e-05
BMI	DPF3	2.83564e-06	2.83842e-09	1.63437e-05	3.99141e-05	1.0273e-05	8.43662e-05	9.51775e-07	1.23807e-10	6.0991e-06	4.83851e-06	2.75352e-08	3.91122e-05
BMI	DPH6-DT	9.91226e-07	1.0428e-09	5.14175e-06	4.35683e-05	9.52176e-06	9.24502e-05	0	0	0	2.71742e-06	3.20302e-09	1.31134e-05
BMI	DPP10	2.39144e-06	2.77013e-09	1.45539e-05	7.69143e-05	3.0103e-05	0.000141277	2.78996e-07	4.87843e-11	1.88994e-06	3.40893e-05	1.29638e-05	7.32764e-05
BMI	DPP6	7.32227e-06	2.08934e-07	2.84052e-05	8.01532e-05	3.52606e-05	0.000141953	4.69599e-07	2.87281e-11	4.19008e-06	5.78013e-05	2.31771e-05	0.000116048
BMI	DPYD	1.61102e-05	1.24808e-08	7.93187e-05	9.81224e-05	4.22263e-05	0.000172449	3.69909e-07	9.63042e-11	2.58448e-06	1.22165e-05	4.25894e-07	5.4969e-05
BMI	DSCAM	2.20329e-06	7.742e-09	1.16841e-05	0.000105551	5.45368e-05	0.000173916	4.76768e-07	3.71389e-11	3.69304e-06	1.95369e-05	3.92278e-06	4.84998e-05
BMI	DSCAM-IT1	1.22156e-06	2.20766e-09	9.53995e-06	2.20042e-05	1.85484e-06	6.31037e-05	0	0	0	0	0	0
BMI	DSCAML1	1.90225e-06	5.37992e-09	8.88756e-06	3.77774e-05	1.04317e-05	8.25916e-05	4.86344e-07	3.43951e-10	3.21669e-06	1.76164e-06	5.60191e-10	1.1524e-05
BMI	DST	6.83373e-06	4.56083e-08	3.52268e-05	2.79539e-05	3.45917e-06	7.23395e-05	0	0	0	3.14704e-06	3.84797e-09	1.52307e-05
BMI	DTNA	1.56779e-06	3.5191e-09	7.92586e-06	2.79241e-05	4.58978e-06	6.7945e-05	2.63286e-07	4.34693e-12	1.9164e-06	1.24613e-05	7.35963e-07	3.97996e-05
BMI	DTNB	2.35402e-06	2.43623e-09	1.28768e-05	2.38814e-05	2.16963e-06	6.29385e-05	0	0	0	2.98245e-06	2.9132e-09	1.75226e-05
BMI	DYM	6.96817e-07	3.37723e-10	4.1324e-06	3.69102e-05	8.76294e-06	8.77734e-05	5.5896e-07	7.99385e-11	3.72919e-06	4.13894e-06	6.65493e-08	2.09287e-05
BMI	DYNC1I1	1.18915e-06	1.40522e-09	6.95358e-06	3.2079e-05	4.40554e-06	7.64315e-05	7.30022e-07	6.37564e-10	4.52418e-06	5.5988e-06	1.32016e-07	2.05974e-05
BMI	DYNC2H1	3.99114e-06	5.74332e-09	2.88028e-05	5.80764e-05	1.95043e-05	0.000119208	0	0	0	1.56828e-05	2.90398e-06	4.32606e-05
BMI	EBF1	1.0681e-06	4.37113e-10	6.93792e-06	9.07726e-05	3.78768e-05	0.00018014	0	0	0	1.28955e-06	5.0524e-11	9.72951e-06
BMI	EBF2	3.32815e-06	8.59133e-09	2.00105e-05	6.82078e-05	2.91303e-05	0.000124097	0	0	0	0	0	0
BMI	EDIL3	1.87581e-06	2.5157e-09	9.75156e-06	3.21219e-05	5.64264e-06	7.39466e-05	3.81637e-07	2.88125e-10	2.52458e-06	4.14977e-05	1.5568e-05	8.64416e-05
BMI	EFCAB6	2.62255e-06	5.82169e-09	1.49139e-05	2.13285e-05	2.42993e-06	5.60693e-05	3.94032e-07	8.54139e-11	2.19586e-06	4.53111e-07	1.27984e-10	3.0858e-06
BMI	EFNA5	8.7396e-07	3.61969e-10	5.84229e-06	5.47772e-05	2.12531e-05	0.000101221	3.2903e-07	5.7077e-11	2.0177e-06	6.61827e-05	2.9722e-05	0.000126065
BMI	EFNB2	1.676e-06	1.21265e-09	9.58709e-06	2.86078e-05	3.36667e-06	6.72122e-05	1.07151e-06	5.5824e-10	9.64088e-06	1.07517e-05	3.7669e-08	4.76315e-05
BMI	EGFEM1P	3.23535e-06	8.70466e-09	1.60803e-05	5.54801e-05	1.71455e-05	0.000105403	0	0	0	9.91577e-06	1.84673e-06	2.73541e-05
BMI	ELMO1	1.91735e-06	3.96748e-09	1.06632e-05	4.47518e-05	1.27988e-05	9.48133e-05	3.04747e-07	1.69422e-10	1.78477e-06	5.30787e-06	1.55561e-07	2.03254e-05
BMI	ELP3	2.91764e-06	6.6457e-10	2.56686e-05	4.88405e-05	1.16931e-05	0.000100946	4.75495e-07	1.09267e-10	4.01427e-06	2.57331e-05	1.08946e-06	9.29424e-05
BMI	ENOX1	1.23852e-06	1.22042e-09	6.86236e-06	3.90074e-05	8.84484e-06	9.20306e-05	3.66276e-07	1.76292e-10	2.45591e-06	5.29712e-06	7.3049e-08	2.06228e-05
BMI	EPB41L3	2.34318e-06	4.77099e-09	1.27737e-05	2.45756e-05	3.64495e-06	6.02189e-05	5.08937e-07	1.02836e-10	4.38719e-06	5.99824e-06	2.86309e-07	2.02771e-05
BMI	EPB41L4A	4.54335e-06	2.65926e-08	2.42839e-05	2.48287e-05	2.38202e-06	6.78947e-05	8.89631e-08	1.62777e-11	6.50703e-07	2.76144e-06	2.6326e-09	1.41207e-05
BMI	EPHA4	1.91827e-06	2.00023e-09	1.04071e-05	2.56708e-05	3.90034e-06	5.88681e-05	0	0	0	6.64436e-05	3.07481e-05	0.000128681
BMI	EPHA5	3.45868e-06	1.42761e-09	2.49059e-05	3.59894e-05	7.47971e-06	8.15675e-05	0	0	0	1.15725e-05	6.958e-07	4.60203e-05
BMI	EPHA6	1.09662e-06	5.65759e-10	6.93201e-06	2.23959e-05	4.05879e-06	5.88114e-05	1.93595e-07	5.18927e-11	1.30304e-06	1.42586e-06	3.7095e-09	8.38926e-06
BMI	EPHA7	2.52777e-06	2.66977e-09	1.42946e-05	2.57565e-05	2.23204e-06	6.48219e-05	3.75211e-07	2.18682e-10	1.98511e-06	0.000111344	5.7445e-05	0.00019785
BMI	EPHB1	2.62735e-06	4.73561e-10	2.57126e-05	4.84293e-05	1.57645e-05	9.68112e-05	1.8037e-07	1.88048e-11	1.37807e-06	2.27593e-05	7.92307e-06	4.68647e-05
BMI	EPHB2	7.42166e-06	2.65051e-09	4.15894e-05	3.82543e-05	5.89652e-06	8.45122e-05	0	0	0	3.48804e-06	2.17034e-09	2.06344e-05
BMI	ERBB4	4.23999e-06	1.92259e-08	2.07651e-05	0.00012329	6.22817e-05	0.000205642	1.54956e-05	1.64342e-10	0.00010945	0.000113311	3.70738e-05	0.000220507
BMI	ERC1	3.13736e-06	2.2717e-08	1.31492e-05	2.82162e-05	5.96918e-06	6.86979e-05	0	0	0	4.0988e-07	4.0134e-11	3.36676e-06
BMI	ERC2	3.56523e-06	2.41678e-09	2.97225e-05	6.84434e-05	2.57e-05	0.000133104	1.9087e-07	2.02863e-11	1.40081e-06	1.83321e-06	3.83671e-09	1.0874e-05
BMI	ERG	3.56712e-06	1.85695e-08	1.48912e-05	3.44864e-05	7.39384e-06	7.64735e-05	5.17575e-07	1.56235e-10	4.75638e-06	5.46358e-06	2.92597e-07	2.02819e-05
BMI	ESR1	2.00793e-06	7.12612e-09	1.04123e-05	4.6371e-05	1.25553e-05	0.000103118	3.59597e-07	2.25044e-10	2.60152e-06	2.96312e-06	2.06761e-08	1.58249e-05
BMI	ESRRG	2.75397e-06	1.07286e-08	1.38112e-05	8.06494e-05	3.32636e-05	0.000146313	3.39119e-07	2.59639e-10	1.98573e-06	1.99509e-05	3.90814e-06	4.90778e-05
BMI	ETV1	3.78271e-06	1.32379e-08	1.89144e-05	2.8455e-05	4.11011e-06	6.40418e-05	1.22422e-07	4.65698e-12	9.57431e-07	7.82237e-06	3.33455e-07	3.04437e-05
BMI	ETV6	3.49893e-06	2.72223e-08	1.47426e-05	2.05346e-05	2.16368e-06	5.00552e-05	0	0	0	2.77227e-06	1.08928e-07	1.04895e-05
BMI	EVI5	6.13431e-06	2.05252e-09	4.78066e-05	2.46074e-05	1.78126e-06	6.48226e-05	4.82549e-07	4.13197e-11	3.54929e-06	2.32097e-06	3.6132e-10	1.62333e-05
BMI	EXOC4	1.59824e-06	1.05083e-09	1.38642e-05	5.54753e-05	2.06703e-05	0.000111979	0	0	0	6.88065e-06	2.34436e-07	2.46362e-05
BMI	EXOC6	5.91427e-06	7.61126e-09	4.03411e-05	2.72785e-05	1.98158e-06	7.64066e-05	4.41915e-07	2.36883e-13	4.97981e-06	5.47466e-06	8.86308e-08	2.75463e-05
BMI	EXOC6B	3.03628e-06	1.55224e-09	1.98745e-05	2.32755e-05	2.68155e-06	6.24835e-05	0	0	0	2.53734e-06	1.12273e-08	1.34846e-05
BMI	EXT1	2.66698e-06	2.3505e-09	1.38216e-05	3.42329e-05	7.90346e-06	7.25408e-05	4.2469e-07	2.26286e-10	2.71779e-06	2.85675e-05	7.02138e-06	7.11428e-05
BMI	EYA2	1.74564e-06	1.37869e-09	1.37528e-05	5.39058e-05	1.63966e-05	0.000102175	1.14196e-07	6.37294e-12	8.03637e-07	9.58834e-06	3.13912e-07	3.74458e-05
BMI	EYS	5.66525e-06	1.18021e-08	3.70653e-05	0.000157508	8.54313e-05	0.000255369	4.23227e-07	1.08716e-10	2.81548e-06	3.01124e-06	1.0501e-08	1.48218e-05
BMI	FAF1	4.61516e-06	1.16691e-09	3.8795e-05	4.1979e-05	6.94973e-06	9.18748e-05	0	0	0	6.68771e-07	9.51056e-13	6.79036e-06
BMI	FAM107B	2.94657e-06	9.36447e-09	1.41612e-05	2.46815e-05	3.4095e-06	6.23746e-05	3.03035e-07	7.7259e-11	2.08371e-06	3.89702e-06	2.12996e-08	1.7399e-05
BMI	FAM135B	2.56155e-06	2.2005e-08	1.01644e-05	3.93503e-05	9.78723e-06	8.33199e-05	3.45765e-07	5.13646e-11	2.47396e-06	4.00927e-06	2.90033e-08	1.83841e-05
BMI	FAM13A	3.53481e-06	3.27348e-09	2.04244e-05	4.90911e-05	1.673e-05	9.70913e-05	4.01499e-07	6.11476e-11	2.94291e-06	0	0	0
BMI	FAM155A	1.85995e-06	2.64929e-09	1.03651e-05	3.56805e-05	7.53934e-06	7.74439e-05	0	0	0	3.76078e-05	1.35409e-05	7.88963e-05
BMI	FAM172A	1.15167e-06	4.08854e-10	9.85379e-06	2.10054e-05	2.27278e-06	5.66477e-05	1.8581e-07	5.50703e-12	1.94247e-06	2.13885e-06	4.3033e-10	1.64661e-05
BMI	FAM174B	2.01073e-06	1.02274e-09	1.18762e-05	2.24836e-05	1.73892e-06	6.14714e-05	4.79289e-07	5.22847e-11	3.52823e-06	3.625e-06	1.68672e-07	1.68245e-05
BMI	FAM189A1	6.14971e-06	8.3446e-08	2.20959e-05	5.09324e-05	1.7831e-05	9.95689e-05	0	0	0	5.24349e-06	1.46694e-07	2.26102e-05
BMI	FAM19A1	1.45621e-06	1.30673e-09	8.26658e-06	3.10066e-05	5.95012e-06	7.23254e-05	2.86637e-07	1.29259e-10	1.63128e-06	3.73401e-06	2.27966e-08	1.82724e-05
BMI	FAM19A2	1.48306e-06	8.87261e-10	1.49862e-05	6.06284e-05	2.04901e-05	0.000117996	0	0	0	5.84949e-05	2.30346e-05	0.000134062
BMI	FAM19A5	1.09078e-06	1.16605e-09	6.03661e-06	6.78069e-05	2.45288e-05	0.000131525	9.80254e-07	5.61118e-10	7.30686e-06	4.61912e-05	1.19484e-05	0.000107497
BMI	FARP1	3.90045e-06	3.46519e-09	3.28019e-05	3.01167e-05	5.12213e-06	7.26041e-05	4.20751e-07	1.59047e-10	3.21904e-06	4.49193e-06	7.11155e-08	1.84696e-05
BMI	FARS2	7.23829e-06	1.09e-09	4.51064e-05	7.79876e-05	3.21551e-05	0.000141793	2.26825e-07	1.10633e-11	1.77467e-06	1.15531e-05	2.46255e-06	3.35377e-05
BMI	FAT3	6.1185e-06	1.24096e-07	3.13605e-05	5.84192e-05	2.31789e-05	0.000109401	2.42391e-07	2.27281e-11	1.52597e-06	3.40925e-05	1.24295e-05	7.26037e-05
BMI	FBXL17	3.74587e-06	1.63122e-08	1.46596e-05	9.07926e-05	4.42729e-05	0.000164388	1.85519e-07	1.02431e-11	1.14655e-06	1.18998e-05	9.41117e-07	4.30896e-05
BMI	FBXL7	2.00335e-06	2.66072e-09	1.17836e-05	2.23788e-05	3.06719e-06	5.78774e-05	1.04756e-07	1.80499e-14	6.94197e-07	9.05344e-06	1.13173e-06	2.65816e-05
BMI	FER	1.16547e-06	5.59033e-10	7.75907e-06	4.04363e-05	1.00715e-05	8.81759e-05	0	0	0	4.62366e-07	6.21044e-11	3.95661e-06
BMI	FGF12	2.79989e-06	5.18085e-09	1.33119e-05	6.1478e-05	2.10357e-05	0.000118996	2.38655e-06	1.94207e-10	2.83841e-05	3.46425e-05	1.29348e-05	7.95194e-05
BMI	FGGY	1.33075e-06	2.05523e-09	7.45748e-06	2.03273e-05	2.60278e-06	5.3336e-05	3.22916e-07	4.0873e-11	2.05208e-06	4.19313e-06	1.96834e-07	1.5795e-05
BMI	FHIT	2.36992e-06	5.69506e-09	1.13856e-05	0.000235762	0.000141742	0.000349497	0	0	0	9.28282e-05	2.83337e-05	0.000217898
BMI	FHOD3	2.07577e-06	4.63302e-09	1.10155e-05	3.21692e-05	6.8268e-06	7.53042e-05	3.11226e-06	1.02157e-09	2.4479e-05	3.24079e-06	5.44056e-11	2.28726e-05
BMI	FIBCD1	5.40604e-06	3.63548e-09	4.56556e-05	3.48014e-05	5.50683e-06	7.11545e-05	2.23603e-07	2.6327e-11	1.6588e-06	7.94358e-06	1.33601e-07	3.86473e-05
BMI	FIGN	9.04324e-06	3.44694e-09	7.04099e-05	4.3312e-05	1.10651e-05	9.406e-05	1.0492e-06	1.64712e-10	8.63967e-06	5.2058e-05	2.23577e-05	0.000101898
BMI	FLT3	5.43891e-05	5.58782e-08	0.000138961	5.6553e-05	1.3628e-05	0.000134826	2.12278e-07	7.70274e-12	1.68046e-06	7.21305e-06	2.82043e-10	5.59002e-05
BMI	FMN1	1.34674e-05	2.05524e-06	3.62478e-05	5.32791e-05	1.90767e-05	0.000103149	2.66061e-07	7.71353e-11	1.56788e-06	2.97151e-06	5.18271e-08	1.29849e-05
BMI	FMN2	9.23172e-06	3.26867e-07	3.37918e-05	5.35919e-05	1.63968e-05	0.000109266	4.47263e-07	1.58585e-10	2.81827e-06	5.7471e-06	9.75355e-08	2.05877e-05
BMI	FMNL2	1.08715e-06	1.03356e-09	6.32449e-06	1.81716e-05	1.96825e-06	5.18867e-05	4.76497e-07	3.61555e-11	4.45698e-06	3.86071e-06	2.09909e-08	1.79131e-05
BMI	FNDC3B	2.08083e-06	1.83874e-09	1.06504e-05	2.78861e-05	4.44573e-06	6.74106e-05	0	0	0	9.66615e-06	7.67424e-07	3.11236e-05
BMI	FOCAD	1.46757e-06	8.97792e-10	9.81424e-06	2.57915e-05	3.63167e-06	6.78321e-05	0	0	0	1.48713e-06	9.17779e-10	8.9328e-06
BMI	FOXN3	1.21725e-06	1.34458e-09	7.95926e-06	5.54224e-05	1.7869e-05	0.000107892	2.57499e-07	1.53558e-10	1.57854e-06	8.18237e-06	1.94196e-07	2.93662e-05
BMI	FOXP1	8.09519e-06	6.93328e-08	3.42237e-05	6.25399e-05	1.93804e-05	0.000122047	4.09392e-07	4.42697e-12	3.91198e-06	7.96693e-05	2.58869e-05	0.000159277
BMI	FOXP2	5.81312e-06	1.36182e-09	6.45803e-05	4.37988e-05	1.2048e-05	9.95471e-05	0	0	0	8.72911e-05	4.83147e-06	0.000239504
BMI	FPGT-TNNI3K	1.23683e-06	5.07819e-10	7.49851e-06	6.69839e-05	2.5822e-05	0.000150418	0	0	0	6.33557e-06	5.20581e-10	6.89444e-05
BMI	FRAS1	4.41171e-06	3.15374e-08	2.43176e-05	4.61343e-05	1.29681e-05	9.92877e-05	0	0	0	2.91069e-06	5.61942e-08	1.29868e-05
BMI	FREM1	6.81646e-06	2.00195e-07	2.62916e-05	2.57282e-05	3.1618e-06	6.37254e-05	5.79217e-07	3.14097e-10	4.07049e-06	2.99593e-06	2.49594e-08	1.48743e-05
BMI	FRMD3	1.08283e-05	3.59612e-08	5.99482e-05	5.97559e-05	1.78603e-05	0.000119724	3.1534e-07	2.13989e-10	1.76531e-06	1.31712e-05	1.68541e-06	4.17268e-05
BMI	FRMD4A	5.11721e-06	1.02521e-07	2.1501e-05	0.000123505	6.50624e-05	0.000198766	4.41556e-07	6.46892e-10	2.59621e-06	2.76324e-06	4.91703e-08	1.23611e-05
BMI	FRMD4B	3.16975e-06	1.19839e-08	1.51333e-05	4.62366e-05	1.45142e-05	9.38855e-05	3.47004e-07	8.03453e-11	2.3522e-06	8.52371e-06	6.44436e-07	2.8397e-05
BMI	FSHR	1.29941e-06	1.14269e-09	7.33361e-06	2.84304e-05	4.30729e-06	6.93515e-05	1.80105e-07	8.44654e-12	1.36506e-06	3.05577e-05	1.0618e-05	6.54787e-05
BMI	FSTL4	3.93723e-06	9.87358e-09	1.75699e-05	4.43248e-05	1.08405e-05	9.42279e-05	4.23089e-07	2.28008e-10	3.23187e-06	2.24996e-05	5.47341e-06	5.38913e-05
BMI	FSTL5	1.79511e-06	1.9834e-09	9.70198e-06	9.1646e-05	4.14271e-05	0.000159779	5.59725e-07	6.58245e-11	3.41274e-06	0.000152321	8.33347e-05	0.00026139
BMI	FTO	1.58453e-06	1.21717e-09	7.738e-06	0.00477065	0.00293055	0.0111525	0	0	0	7.18727e-05	1.73706e-05	0.00014829
BMI	FUT8	3.66722e-06	1.69262e-09	3.38026e-05	2.20347e-05	1.61006e-06	5.74718e-05	8.06268e-08	4.86974e-12	6.337e-07	2.62597e-05	6.42842e-06	6.82233e-05
BMI	FUT9	3.69642e-06	1.30476e-09	2.85063e-05	2.47207e-05	2.66117e-06	6.47608e-05	4.96176e-07	3.49797e-12	5.67599e-06	2.68902e-05	7.70654e-06	6.17414e-05
BMI	GABBR2	1.94685e-06	6.94935e-09	9.2916e-06	4.78066e-05	1.68435e-05	9.44434e-05	3.51456e-07	2.01304e-10	2.43989e-06	8.81623e-06	6.10176e-09	6.21839e-05
BMI	GABRB1	1.98081e-06	1.83014e-09	1.07523e-05	3.43703e-05	8.82708e-06	7.27789e-05	0	0	0	7.92631e-07	8.78596e-11	5.40548e-06
BMI	GABRB3	2.78164e-06	3.81479e-09	1.23806e-05	4.81605e-05	1.95186e-05	9.29623e-05	0	0	0	1.41122e-05	2.30618e-06	3.64721e-05
BMI	GABRG3	1.74086e-06	2.66172e-09	1.01012e-05	6.74958e-05	2.57795e-05	0.000128602	2.945e-07	3.38731e-11	1.81933e-06	1.08965e-05	3.03707e-06	2.81566e-05
BMI	GALC	2.73567e-06	1.70063e-09	1.80061e-05	3.63185e-05	6.29515e-06	7.93288e-05	3.77085e-07	2.04885e-10	2.3393e-06	3.28169e-05	1.0274e-05	7.54931e-05
BMI	GALNT10	5.05189e-06	9.32938e-08	1.96889e-05	2.8793e-05	4.29073e-06	7.03253e-05	3.81981e-07	1.87449e-10	2.42445e-06	7.74944e-05	1.21976e-05	0.000182351
BMI	GALNT13	2.59003e-06	5.18852e-09	1.20509e-05	6.08212e-05	2.20799e-05	0.000116807	6.48557e-07	1.56754e-10	4.30772e-06	1.19034e-05	1.35865e-06	3.44523e-05
BMI	GALNT14	1.92004e-06	2.51033e-09	1.1995e-05	3.91449e-05	1.01791e-05	8.60352e-05	1.68786e-07	3.42306e-13	1.40815e-06	4.04001e-06	4.54689e-08	1.62069e-05
BMI	GALNT15	3.18208e-06	1.03428e-08	1.41592e-05	3.83306e-05	8.44695e-06	8.79064e-05	3.26773e-07	6.82614e-11	2.1842e-06	1.21081e-06	9.4063e-11	7.94093e-06
BMI	GALNT16	4.69308e-06	1.75997e-08	2.02138e-05	3.0488e-05	2.17379e-06	7.19732e-05	2.42164e-07	9.92197e-12	1.95034e-06	2.10006e-06	1.34799e-09	1.14737e-05
BMI	GALNT17	1.95357e-06	3.10537e-09	1.09839e-05	6.00523e-05	1.97748e-05	0.000117208	4.28996e-07	3.00798e-10	2.53816e-06	1.2443e-05	2.2562e-06	3.08149e-05
BMI	GALNT18	1.78364e-06	1.36426e-09	9.84579e-06	5.10293e-05	1.57986e-05	0.000102911	2.81649e-07	8.12068e-11	2.09449e-06	4.57658e-05	1.36505e-05	0.000112814
BMI	GALNT2	1.01583e-05	2.82101e-07	3.79301e-05	4.82633e-05	1.40249e-05	0.00010472	4.1975e-07	5.73985e-11	3.06956e-06	1.31626e-05	1.72932e-06	3.83798e-05
BMI	GALNTL6	1.17477e-06	3.16537e-10	1.09141e-05	9.707e-05	4.58245e-05	0.000171715	2.48283e-07	2.60301e-11	2.02253e-06	1.9948e-05	4.85016e-06	4.8714e-05
BMI	GAP43	2.76526e-06	2.48285e-09	1.86459e-05	3.0386e-05	2.51889e-06	7.42589e-05	0	0	0	2.13874e-05	4.48152e-06	5.73293e-05
BMI	GAS7	5.32133e-06	2.50965e-07	1.80193e-05	5.78767e-05	1.96039e-05	0.000112887	3.46918e-07	1.85739e-10	2.23384e-06	7.45801e-06	4.99298e-07	2.41693e-05
BMI	GCNT2	5.25224e-06	3.64445e-08	2.63205e-05	2.78048e-05	3.49235e-06	6.35281e-05	6.68648e-07	1.13071e-09	3.58302e-06	5.50303e-06	5.76431e-07	1.82499e-05
BMI	GFRA1	4.576e-06	4.03247e-08	1.83734e-05	2.20543e-05	1.98014e-06	6.25811e-05	0	0	0	4.73012e-06	3.64471e-08	1.82895e-05
BMI	GLI3	8.65376e-06	2.38263e-07	3.3486e-05	4.03387e-05	8.44085e-06	9.13143e-05	0	0	0	3.38729e-05	1.26636e-05	7.03805e-05
BMI	GLIS3	7.22461e-06	2.182e-07	2.66552e-05	8.43327e-05	3.52232e-05	0.000154747	6.03993e-07	7.72512e-10	3.63371e-06	2.32685e-05	6.34336e-06	5.23153e-05
BMI	GLRA3	1.46225e-06	1.03376e-09	7.98073e-06	2.98421e-05	4.57207e-06	7.45003e-05	0	0	0	3.72956e-06	3.96262e-09	1.67399e-05
BMI	GMDS	4.43644e-07	2.51332e-10	2.4693e-06	4.41309e-05	1.42048e-05	9.17562e-05	0	0	0	7.88115e-06	5.86095e-09	4.01281e-05
BMI	GNAL	4.71078e-06	5.16195e-09	3.31387e-05	2.97796e-05	2.45093e-06	7.06992e-05	6.64781e-07	3.2418e-10	5.58163e-06	1.11579e-06	6.71007e-10	7.75078e-06
BMI	GNAQ	7.6404e-06	2.80781e-09	4.12772e-05	2.63806e-05	3.10589e-06	6.38729e-05	0	0	0	6.49536e-06	9.29349e-08	2.94242e-05
BMI	GNG7	3.44524e-06	1.07202e-08	1.74023e-05	4.52873e-05	1.11861e-05	9.20541e-05	4.55969e-07	2.93987e-10	2.62763e-06	2.14983e-06	1.33357e-09	1.22567e-05
BMI	GPC5	7.72694e-07	5.13425e-10	5.62185e-06	8.29645e-05	3.68791e-05	0.000147337	3.50843e-07	2.82141e-10	2.28737e-06	1.31937e-05	1.36971e-06	4.23125e-05
BMI	GPC5-AS1	0	0	0	2.87812e-05	4.71204e-06	6.99536e-05	0	0	0	0	0	0
BMI	GPC6	4.05016e-06	2.54071e-08	1.80348e-05	0.000103116	5.26867e-05	0.000167596	1.78889e-07	2.31905e-11	1.27905e-06	1.74661e-05	2.01814e-06	5.43226e-05
BMI	GPHN	1.25483e-06	9.56611e-10	8.24432e-06	4.00327e-05	9.219e-06	9.18763e-05	0	0	0	2.56505e-07	1.1712e-11	1.69215e-06
BMI	GPM6A	4.21506e-06	1.5923e-09	3.02637e-05	4.43966e-05	1.04743e-05	9.46958e-05	2.56948e-07	1.13863e-11	1.99801e-06	1.61743e-05	1.97083e-06	5.23659e-05
BMI	GPR158	8.19598e-07	4.38719e-10	5.95683e-06	5.49784e-05	1.72827e-05	0.000111369	0	0	0	1.61895e-06	7.58368e-10	8.76205e-06
BMI	GRIA1	1.58383e-06	7.25467e-10	9.21835e-06	7.35292e-05	3.25388e-05	0.000140279	1.21052e-07	4.02206e-12	9.40316e-07	3.76214e-05	8.61798e-06	0.000103406
BMI	GRIA4	1.6667e-06	1.74614e-09	9.23904e-06	2.00341e-05	1.77662e-06	5.4647e-05	1.30005e-07	1.8055e-11	9.11236e-07	9.45957e-06	8.77576e-07	3.07038e-05
BMI	GRID1	6.80156e-06	5.77801e-09	4.3261e-05	0.000115419	5.12363e-05	0.000201916	8.12094e-07	5.32549e-10	6.16832e-06	5.5377e-06	6.96757e-08	3.69463e-05
BMI	GRID2	1.1344e-06	1.17963e-09	6.76555e-06	0.000133475	7.46305e-05	0.000214671	0	0	0	2.46477e-06	1.45571e-09	1.40543e-05
BMI	GRIK2	1.83486e-06	2.47038e-09	1.0099e-05	6.31453e-05	2.56583e-05	0.00011607	0	0	0	4.05097e-05	1.40992e-05	9.26943e-05
BMI	GRIK4	1.25778e-06	2.36964e-09	6.49496e-06	4.91686e-05	1.28772e-05	0.000106811	2.0676e-07	2.05655e-11	1.55214e-06	2.20312e-06	1.4721e-09	1.21603e-05
BMI	GRIN2A	4.75564e-06	2.40751e-08	2.56665e-05	3.22058e-05	5.82904e-06	7.71744e-05	2.7179e-07	3.67866e-11	1.83146e-06	1.88877e-05	4.46173e-06	4.66743e-05
BMI	GRIN2B	8.71289e-06	2.50184e-08	4.62145e-05	4.32213e-05	1.05376e-05	9.87637e-05	3.60485e-07	1.3531e-10	1.95532e-06	2.85541e-05	8.87949e-06	6.13737e-05
BMI	GRIN3A	5.23351e-06	8.87219e-09	3.67283e-05	3.15023e-05	6.01838e-06	7.00721e-05	8.81266e-07	1.15656e-10	8.81857e-06	4.60886e-05	1.84162e-05	9.00493e-05
BMI	GRIP1	5.54741e-07	2.77992e-10	3.55723e-06	2.74618e-05	6.42749e-06	6.35766e-05	0	0	0	1.51473e-05	3.69156e-06	3.74145e-05
BMI	GRK5	6.70823e-07	6.17374e-10	3.72048e-06	3.14867e-05	5.54429e-06	7.20664e-05	7.09363e-07	1.30013e-10	6.80423e-06	7.38546e-06	1.04751e-07	3.64767e-05
BMI	GRM5	2.74879e-07	1.9812e-10	2.09846e-06	4.64837e-05	1.39052e-05	9.85139e-05	2.8972e-07	5.16608e-11	1.7108e-06	1.16637e-06	4.1678e-10	7.61204e-06
BMI	GRM7	6.85212e-06	2.90712e-08	3.75452e-05	9.99462e-05	4.6096e-05	0.000168822	0	0	0	1.755e-05	4.46058e-06	4.67638e-05
BMI	GRM8	1.61031e-06	1.00129e-10	1.61299e-05	5.17012e-05	1.24446e-05	0.000113329	4.74373e-07	5.01393e-12	4.34809e-06	3.98765e-05	1.58197e-05	8.64293e-05
BMI	GSG1L	2.12862e-06	6.09906e-09	1.0412e-05	4.88068e-05	1.49867e-05	9.42556e-05	4.3573e-07	3.23742e-10	2.43093e-06	1.32734e-06	4.9145e-09	7.0199e-06
BMI	GTDC1	3.04811e-06	2.39309e-09	2.21676e-05	2.17768e-05	2.12402e-06	5.50416e-05	9.86489e-08	1.58657e-11	6.01043e-07	1.01529e-05	1.2151e-06	3.60633e-05
BMI	GTF2I	0	0	0	4.12213e-05	5.59412e-06	9.03695e-05	0	0	0	3.84998e-06	3.57826e-09	3.41845e-05
BMI	GUCY1A2	6.64605e-06	1.92864e-07	2.65969e-05	4.2928e-05	1.40308e-05	8.43179e-05	6.89531e-07	5.80548e-11	6.43959e-06	2.59658e-05	7.92742e-06	5.78438e-05
BMI	HACD2	2.24632e-06	1.70539e-08	1.07159e-05	3.53999e-05	9.00152e-06	7.22993e-05	2.72219e-07	7.93278e-11	2.03169e-06	3.8508e-06	7.90144e-11	3.10273e-05
BMI	HDAC4	2.87329e-06	4.05541e-08	1.13528e-05	3.64325e-05	7.71746e-06	8.53606e-05	1.43759e-06	7.47181e-10	1.35157e-05	1.08062e-05	1.74801e-06	2.78551e-05
BMI	HDAC9	4.40603e-06	2.68879e-08	2.00417e-05	8.18066e-05	3.50354e-05	0.000146518	0	0	0	3.17998e-06	5.96099e-08	1.41946e-05
BMI	HECW1	4.1104e-06	3.90532e-08	1.8719e-05	3.11823e-05	4.76482e-06	7.71534e-05	3.59275e-07	1.90867e-10	2.05478e-06	4.23719e-06	1.61103e-07	1.65374e-05
BMI	HECW2	2.23716e-06	3.12509e-09	1.56351e-05	3.91413e-05	8.66691e-06	8.65333e-05	1.02141e-07	3.43317e-12	7.10388e-07	1.66791e-06	2.84588e-09	9.59435e-06
BMI	HHAT	2.46319e-06	5.65293e-09	1.3009e-05	5.00134e-05	1.38596e-05	0.000103993	3.65032e-07	1.11087e-10	2.67241e-06	4.87149e-06	1.39646e-07	2.27502e-05
BMI	HIP1	4.42761e-06	6.59675e-09	2.47426e-05	2.22342e-05	1.68782e-06	6.37256e-05	3.88954e-07	8.55917e-11	2.39068e-06	9.22976e-06	9.98063e-09	7.83929e-05
BMI	HIVEP2	3.13104e-06	1.46395e-08	1.45983e-05	4.68182e-05	1.53651e-05	9.14057e-05	1.09977e-07	1.06914e-11	9.76916e-07	5.66173e-06	6.66743e-08	2.34198e-05
BMI	HIVEP3	8.64654e-06	1.76626e-07	3.73247e-05	5.7556e-05	2.0193e-05	0.000112538	3.6046e-07	2.02028e-11	2.46111e-06	3.36628e-06	2.9968e-08	1.50456e-05
BMI	HLA-C	2.85298e-06	1.57382e-09	1.96511e-05	2.216e-05	2.04485e-06	5.92612e-05	0	0	0	6.43083e-06	2.21794e-07	2.38799e-05
BMI	HLCS	1.79234e-06	4.28285e-09	1.2089e-05	2.3093e-05	2.9217e-06	5.88447e-05	3.68768e-07	4.18991e-11	2.44635e-06	1.77323e-06	6.09876e-08	9.64112e-06
BMI	HPSE2	4.01243e-06	4.74455e-08	1.51469e-05	4.09438e-05	1.0195e-05	9.11274e-05	0	0	0	2.5874e-06	4.27629e-09	1.39576e-05
BMI	HRH1	9.31336e-07	4.41428e-10	6.27582e-06	5.22023e-05	1.31111e-05	0.000105457	2.43374e-07	5.6691e-11	1.52418e-06	3.90103e-06	6.82025e-08	1.76497e-05
BMI	HS3ST4	9.72152e-07	2.7225e-10	5.52465e-06	2.95754e-05	3.83837e-06	7.1723e-05	3.98264e-07	8.04985e-11	2.66961e-06	7.23062e-05	3.83437e-05	0.00012108
BMI	HS6ST3	5.00276e-06	1.46842e-08	2.23749e-05	2.68151e-05	3.13168e-06	6.65834e-05	1.99869e-07	9.86635e-12	1.20332e-06	6.43889e-06	4.78414e-08	2.47021e-05
BMI	HTR4	3.02819e-06	4.42638e-09	1.7772e-05	2.83515e-05	2.20717e-06	6.90913e-05	0	0	0	9.53713e-07	2.17511e-10	7.45548e-06
BMI	HUNK	7.32527e-06	2.89521e-07	2.46936e-05	3.37823e-05	6.06073e-06	7.51396e-05	1.31951e-07	1.8057e-11	9.04598e-07	1.23766e-05	1.15077e-06	3.90181e-05
BMI	IGF1R	1.89214e-05	7.5614e-07	7.81444e-05	7.14639e-05	2.98546e-05	0.000126139	1.9202e-07	1.62235e-11	1.30522e-06	7.96982e-06	4.47619e-07	2.80593e-05
BMI	IGSF21	1.38812e-06	1.20202e-09	8.56819e-06	4.47797e-05	1.09373e-05	9.19082e-05	3.09912e-07	6.56343e-11	2.20794e-06	1.81781e-05	4.15358e-06	4.46881e-05
BMI	IMMP2L	1.80217e-06	2.1671e-10	1.35016e-05	4.21868e-05	8.91796e-06	9.51798e-05	0	0	0	2.69975e-05	7.49842e-06	7.06683e-05
BMI	INPP4B	6.03758e-06	1.02959e-09	5.27004e-05	9.12134e-05	3.9222e-05	0.000163596	1.09757e-07	8.35377e-12	9.12635e-07	1.95367e-05	5.40703e-06	4.91811e-05
BMI	INPP5A	3.51955e-06	1.3271e-09	2.1806e-05	3.70868e-05	7.11393e-06	8.36406e-05	2.39147e-07	8.28594e-12	1.38679e-06	1.42454e-06	9.75162e-09	8.83646e-06
BMI	INPP5D	2.17537e-06	2.89552e-09	1.0408e-05	1.70108e-05	1.88753e-06	4.36627e-05	8.85175e-07	7.49824e-10	6.59134e-06	2.80649e-06	2.32451e-09	1.52157e-05
BMI	INSC	2.91281e-06	1.09173e-08	1.36807e-05	3.09065e-05	4.50833e-06	7.77858e-05	2.5156e-07	4.55679e-11	1.56415e-06	9.24449e-06	7.44829e-07	3.05251e-05
BMI	INSR	4.10244e-06	4.15853e-08	1.80907e-05	2.81757e-05	3.39273e-06	6.95189e-05	6.4577e-07	3.45998e-10	5.97373e-06	2.27319e-06	4.0675e-09	1.27446e-05
BMI	IPCEF1	4.17927e-06	5.73322e-08	1.66612e-05	2.6959e-05	5.78599e-06	6.62397e-05	2.0945e-07	1.03864e-11	1.57309e-06	5.8348e-06	5.02083e-07	2.00926e-05
BMI	IQCA1	1.10844e-06	5.5623e-10	7.39727e-06	1.94144e-05	1.54769e-06	5.14118e-05	4.33183e-07	3.34495e-11	3.49256e-06	2.19582e-06	1.19161e-08	1.37215e-05
BMI	IQGAP2	2.0043e-06	6.36388e-09	9.72717e-06	1.82756e-05	2.28714e-06	5.16629e-05	3.35454e-07	4.0473e-11	2.22301e-06	1.92347e-06	1.58668e-08	9.71817e-06
BMI	ITGA9	2.01476e-06	2.30607e-09	1.22091e-05	3.28604e-05	6.65495e-06	7.66784e-05	1.52364e-07	1.08918e-11	1.07626e-06	6.20454e-07	5.18009e-11	5.44666e-06
BMI	ITGBL1	4.81423e-06	2.22664e-08	2.41874e-05	3.08071e-05	4.88045e-06	7.30421e-05	4.67716e-07	1.5093e-12	4.82501e-06	2.19822e-06	6.95522e-09	1.21529e-05
BMI	ITPR1	5.56166e-06	6.44332e-08	2.33761e-05	4.57719e-05	1.41347e-05	9.75515e-05	3.02857e-07	4.68719e-11	1.84444e-06	2.87947e-06	1.03271e-08	1.27826e-05
BMI	ITPR2	5.31024e-06	9.59581e-08	2.04509e-05	4.68859e-05	1.33915e-05	9.64812e-05	5.74211e-07	2.62421e-10	3.99098e-06	8.06601e-06	5.11662e-07	2.69406e-05
BMI	JAKMIP1	2.78086e-05	1.87367e-06	6.69156e-05	2.49574e-05	2.97067e-06	6.28122e-05	0	0	0	1.83797e-06	7.21865e-10	9.77652e-06
BMI	JARID2	2.34632e-06	7.5464e-10	1.68756e-05	3.12576e-05	6.49427e-06	7.11233e-05	5.50986e-07	8.75511e-11	3.31414e-06	2.88594e-05	1.04577e-05	6.48187e-05
BMI	JAZF1	1.31367e-06	6.2583e-10	9.41069e-06	2.52231e-05	2.81814e-06	6.15255e-05	0	0	0	1.71429e-06	3.99969e-10	6.78546e-06
BMI	JPH3	4.06977e-06	1.90351e-08	1.78148e-05	2.62329e-05	2.27858e-06	6.28534e-05	4.00366e-07	2.60343e-10	2.50439e-06	4.69314e-06	2.59668e-08	2.08916e-05
BMI	KALRN	4.26218e-06	4.67713e-08	1.84138e-05	3.50801e-05	8.98276e-06	8.20282e-05	0	0	0	8.01611e-07	4.68521e-10	5.0015e-06
BMI	KANK1	1.00262e-05	2.69489e-07	3.98118e-05	3.79623e-05	9.08638e-06	8.85665e-05	8.1556e-07	5.422e-10	6.12929e-06	5.13371e-06	1.39553e-07	1.83881e-05
BMI	KANSL1	4.71607e-06	1.71038e-09	3.94396e-05	3.40871e-05	2.49769e-06	8.2655e-05	0	0	0	3.83092e-07	1.77707e-11	2.85767e-06
BMI	KAZN	3.76396e-06	2.49363e-08	1.44105e-05	4.62007e-05	1.58667e-05	9.17651e-05	3.0141e-07	2.19681e-10	2.00251e-06	3.8523e-05	1.45008e-05	7.68548e-05
BMI	KCNAB1	3.56678e-06	3.1541e-09	2.47231e-05	2.14916e-05	2.01238e-06	5.8133e-05	1.33734e-07	1.07552e-11	9.08388e-07	3.93432e-06	6.38502e-08	1.88287e-05
BMI	KCNB2	4.81049e-05	4.29521e-09	0.000253745	5.01404e-05	1.06451e-05	0.000169842	2.48005e-07	4.4222e-14	1.92382e-06	0.000131461	4.55927e-06	0.00031727
BMI	KCNC2	1.62079e-06	1.56062e-09	1.08733e-05	3.14978e-05	4.00788e-06	7.57742e-05	3.96752e-07	2.83156e-10	2.70586e-06	8.61595e-06	7.14337e-07	3.21387e-05
BMI	KCND2	9.6136e-07	3.28281e-10	7.09272e-06	3.79095e-05	8.14278e-06	8.23908e-05	2.65649e-07	3.84381e-11	1.92427e-06	1.45117e-05	2.64424e-06	4.24174e-05
BMI	KCND3	6.1364e-05	1.1899e-06	0.000144786	2.90874e-05	4.22256e-06	7.60991e-05	0	0	0	6.69203e-06	6.26391e-10	5.44071e-05
BMI	KCNH1	6.41503e-06	3.7914e-08	2.74611e-05	5.31694e-05	1.80832e-05	0.000104359	4.19687e-07	1.44538e-10	2.89985e-06	7.24246e-06	9.09446e-08	2.82837e-05
BMI	KCNH5	1.01225e-06	1.65775e-09	6.37318e-06	3.44464e-05	1.00181e-05	7.10757e-05	2.40685e-07	5.57257e-12	1.72321e-06	4.39688e-05	1.79393e-05	8.98234e-05
BMI	KCNIP1	2.65813e-06	4.14279e-09	1.17903e-05	3.59355e-05	8.22201e-06	7.82532e-05	3.10436e-07	2.5127e-10	1.70846e-06	1.12312e-06	6.53363e-10	6.78909e-06
BMI	KCNIP4	2.42336e-06	8.55375e-10	1.80689e-05	0.000124745	6.75458e-05	0.00019563	2.71823e-07	1.36787e-10	1.65361e-06	5.37108e-06	3.01696e-07	1.9099e-05
BMI	KCNJ6	7.25882e-07	5.60504e-10	4.84478e-06	5.20955e-05	2.03127e-05	9.83147e-05	2.95661e-07	9.31475e-11	2.13108e-06	3.6671e-06	3.541e-08	1.57922e-05
BMI	KCNK2	2.91663e-06	8.28463e-10	1.85172e-05	2.76905e-05	2.60624e-06	7.24719e-05	3.81058e-07	1.63815e-10	2.26794e-06	1.48474e-05	2.87947e-06	3.98702e-05
BMI	KCNMA1	2.7889e-06	1.13061e-08	1.26093e-05	0.00010332	4.96358e-05	0.00017582	0	0	0	9.3164e-06	1.06369e-06	2.90694e-05
BMI	KCNN3	3.96637e-06	2.46594e-08	1.63781e-05	2.23843e-05	1.77674e-06	5.85293e-05	4.70028e-07	1.18913e-10	3.42585e-06	3.73703e-06	2.55774e-08	1.9668e-05
BMI	KCNQ1	2.28957e-05	5.49971e-06	5.62289e-05	2.43714e-05	2.89218e-06	6.45263e-05	2.40709e-07	1.97993e-11	1.65161e-06	5.94114e-06	5.10118e-09	3.33111e-05
BMI	KCNQ3	1.33297e-05	5.14705e-07	4.94124e-05	3.67456e-05	9.1409e-06	8.27985e-05	8.38153e-07	7.96579e-10	5.63354e-06	5.16122e-06	1.07726e-07	1.90235e-05
BMI	KCNQ5	3.42257e-06	3.87021e-09	1.96103e-05	4.20846e-05	7.26493e-06	9.9244e-05	2.99759e-07	7.00257e-11	2.06988e-06	1.25163e-05	3.78965e-07	6.24886e-05
BMI	KCTD1	2.87499e-06	9.8795e-09	1.27042e-05	2.17397e-05	1.66881e-06	6.01799e-05	2.25171e-07	4.4123e-11	1.56368e-06	2.43299e-05	4.49615e-07	9.27229e-05
BMI	KCTD8	5.05246e-07	1.67698e-10	3.54403e-06	2.59889e-05	2.88882e-06	6.59264e-05	4.39159e-07	7.88734e-11	2.94613e-06	5.67976e-05	2.25135e-05	0.000123704
BMI	KDM4C	4.16708e-06	1.86279e-08	2.07573e-05	7.12053e-05	2.93212e-05	0.000129613	6.67108e-07	1.51333e-09	4.22496e-06	5.01165e-05	2.07831e-05	9.69451e-05
BMI	KHDRBS2	2.13621e-06	1.53941e-09	1.6491e-05	3.34276e-05	5.44063e-06	8.16271e-05	3.38517e-07	7.72877e-11	1.78427e-06	5.205e-05	2.18224e-05	0.000105985
BMI	KIAA1211	1.96736e-06	3.41026e-09	1.02177e-05	3.10682e-05	4.31105e-06	7.70407e-05	9.29926e-07	6.40816e-10	7.43027e-06	8.79395e-06	3.27774e-07	2.85743e-05
BMI	KIAA1217	2.14882e-06	1.20017e-08	1.01139e-05	9.01701e-05	4.07383e-05	0.000155624	3.78142e-07	8.51387e-12	3.16166e-06	8.27761e-06	7.44962e-07	2.65331e-05
BMI	KIAA1328	3.02828e-06	8.97837e-10	2.69104e-05	1.96696e-05	1.79313e-06	5.5596e-05	0	0	0	1.25243e-06	3.2942e-10	7.11478e-06
BMI	KIF16B	3.08443e-06	3.06927e-09	1.70443e-05	3.85821e-05	9.69012e-06	8.33889e-05	3.29728e-07	1.69591e-10	1.8568e-06	1.73107e-05	2.93383e-06	4.59075e-05
BMI	KIF26B	5.85915e-06	1.24404e-07	2.63964e-05	6.09451e-05	2.22707e-05	0.000114225	9.31442e-08	2.48907e-12	7.41118e-07	2.12119e-06	3.39438e-09	1.11816e-05
BMI	KIF6	2.94794e-06	7.88144e-09	1.52918e-05	2.03259e-05	3.56997e-06	5.28767e-05	1.02799e-06	5.70984e-11	1.1992e-05	3.06414e-06	3.03329e-08	1.51762e-05
BMI	KIRREL3	2.29332e-06	6.38488e-09	1.01348e-05	3.51216e-05	4.42372e-06	7.73636e-05	0	0	0	0	0	0
BMI	KIRREL3-AS2	1.02694e-06	6.88347e-10	5.00383e-06	2.34992e-05	3.03056e-06	6.0028e-05	0	0	0	0	0	0
BMI	KIT	2.98239e-06	2.41037e-09	1.57018e-05	3.12022e-05	1.35887e-06	7.54447e-05	1.41039e-06	3.03276e-11	1.37057e-05	3.98741e-05	1.05289e-05	0.000101984
BMI	KLF12	2.23693e-05	4.22245e-07	8.25848e-05	4.65591e-05	1.30336e-05	9.91329e-05	8.22351e-08	8.00069e-12	5.22933e-07	3.26487e-05	1.25477e-05	7.1118e-05
BMI	KLHL1	1.76158e-06	4.57916e-10	1.16884e-05	5.13681e-05	1.65243e-05	0.000105616	0	0	0	2.11441e-05	6.15068e-06	5.08435e-05
BMI	KLHL29	2.88332e-06	1.17284e-08	1.38624e-05	6.5967e-05	2.78809e-05	0.000119038	0	0	0	1.20517e-05	3.44255e-07	4.84284e-05
BMI	KLHL32	1.57808e-06	8.57986e-10	9.62491e-06	4.42644e-05	1.27028e-05	9.03221e-05	3.1768e-07	1.2622e-10	2.04035e-06	7.48186e-07	1.703e-10	6.6322e-06
BMI	KSR2	2.50235e-05	1.96941e-06	7.26949e-05	8.93008e-05	3.50795e-05	0.000164003	2.40595e-07	2.25102e-11	1.62621e-06	2.3575e-05	7.14175e-07	8.48117e-05
BMI	L3MBTL3	1.59986e-05	3.81614e-09	8.96288e-05	2.97086e-05	1.73749e-06	6.75773e-05	2.68009e-07	2.92585e-12	2.34524e-06	6.26276e-06	1.56998e-07	2.25638e-05
BMI	L3MBTL4	2.12533e-06	6.72648e-09	1.00412e-05	3.6322e-05	8.74799e-06	8.1252e-05	3.95784e-07	6.76919e-11	2.96457e-06	7.58844e-06	2.14921e-07	2.75446e-05
BMI	LAMA2	4.60132e-06	8.66741e-09	3.07847e-05	6.49326e-05	2.74489e-05	0.000120798	2.02059e-07	2.3383e-12	1.53642e-06	9.12689e-06	7.56822e-07	3.24235e-05
BMI	LARGE1	2.5482e-06	3.4369e-09	1.24582e-05	8.4639e-05	3.58489e-05	0.000150971	4.06238e-07	6.38014e-10	2.36097e-06	3.68759e-05	1.39869e-05	7.60041e-05
BMI	LDB2	8.89272e-07	8.69137e-10	5.34152e-06	6.99573e-05	2.07849e-05	0.00013283	4.49926e-07	1.76379e-10	2.73669e-06	2.7873e-05	5.0585e-06	8.77088e-05
BMI	LDLRAD3	6.73445e-07	1.20284e-10	4.33771e-06	2.249e-05	2.58713e-06	5.73731e-05	1.29648e-07	2.62547e-11	8.57427e-07	3.5915e-06	8.58137e-08	1.46219e-05
BMI	LDLRAD4	3.33921e-06	1.42415e-08	1.62285e-05	2.1351e-05	1.93093e-06	5.62877e-05	1.65525e-07	4.1276e-11	1.1884e-06	5.37441e-07	3.6618e-13	4.55588e-06
BMI	LEPR	2.09639e-06	2.54071e-09	1.60106e-05	2.79732e-05	2.12183e-06	6.98906e-05	0	0	0	1.68292e-05	5.49224e-07	6.20807e-05
BMI	LGR5	8.20124e-07	7.1355e-10	5.52794e-06	2.30767e-05	2.05256e-06	6.27953e-05	0	0	0	9.36983e-07	9.9157e-11	6.68905e-06
BMI	LHCGR	2.55211e-06	4.87113e-09	1.31102e-05	4.3545e-05	9.79267e-06	9.17849e-05	0	0	0	0	0	0
BMI	LHPP	1.62308e-06	8.11615e-10	8.5359e-06	2.38298e-05	2.909e-06	6.14469e-05	4.32146e-07	5.04696e-10	2.71326e-06	4.17866e-07	4.16764e-13	3.56701e-06
BMI	LIMCH1	4.5188e-06	8.88138e-08	1.83338e-05	4.34617e-05	1.30971e-05	8.89913e-05	1.6472e-07	1.49518e-11	1.13432e-06	5.50152e-06	1.90504e-07	2.22009e-05
BMI	LINC00298	1.5473e-06	1.9577e-09	9.83821e-06	2.93698e-05	6.82957e-06	6.46323e-05	5.41692e-07	8.29154e-11	4.86531e-06	1.98729e-05	6.46603e-06	4.6097e-05
BMI	LINC00299	1.75644e-06	2.52567e-09	8.79375e-06	2.54916e-05	4.23379e-06	6.20958e-05	3.94016e-07	1.49046e-11	2.97804e-06	1.40589e-05	2.56799e-06	3.91524e-05
BMI	LINC00320	5.54314e-06	8.03027e-10	4.70772e-05	2.52818e-05	2.97238e-06	5.76367e-05	4.02556e-07	7.90423e-12	4.02461e-06	6.7174e-05	3.54631e-05	0.000112845
BMI	LINC00333	1.3492e-06	2.0399e-09	8.11907e-06	2.74667e-05	5.89326e-06	6.34152e-05	2.51202e-07	1.34943e-10	1.56119e-06	3.5689e-05	1.43092e-05	7.0735e-05
BMI	LINC00348	3.02201e-06	9.53673e-10	2.92983e-05	2.74695e-05	4.37567e-06	6.53238e-05	3.91594e-07	1.43462e-10	2.76811e-06	2.87233e-05	7.49134e-06	6.94573e-05
BMI	LINC00457	0	0	0	2.36484e-05	1.65585e-06	6.06444e-05	2.26181e-07	1.74486e-11	1.70402e-06	2.83155e-05	1.03146e-05	5.8839e-05
BMI	LINC00473	2.09314e-06	3.26046e-09	1.0288e-05	2.74865e-05	2.8202e-06	6.88202e-05	0	0	0	0	0	0
BMI	LINC00535	3.598e-06	1.73978e-09	2.8947e-05	3.94925e-05	8.73618e-06	8.7463e-05	0	0	0	4.07242e-06	1.71713e-08	1.74942e-05
BMI	LINC00578	1.51267e-06	8.38175e-10	9.10454e-06	2.39272e-05	3.05428e-06	6.37612e-05	2.79401e-07	9.43771e-11	1.91209e-06	1.28854e-05	1.92399e-06	4.21693e-05
BMI	LINC00645	2.05088e-06	1.36975e-09	1.1764e-05	2.59591e-05	3.38469e-06	6.25229e-05	0	0	0	0	0	0
BMI	LINC00693	2.40668e-06	3.72808e-09	1.15966e-05	4.04173e-05	7.38911e-06	9.27385e-05	0	0	0	2.04458e-05	4.50163e-06	4.65991e-05
BMI	LINC00698	2.76935e-06	7.68581e-10	2.71905e-05	3.17354e-05	4.45262e-06	7.64486e-05	2.22669e-07	1.61523e-11	1.67479e-06	9.2409e-06	1.81527e-07	4.18777e-05
BMI	LINC00871	9.80447e-07	4.14502e-10	8.88286e-06	4.91983e-05	1.45077e-05	0.000101783	2.31196e-07	6.85982e-12	1.53724e-06	2.33718e-05	6.43617e-06	5.93136e-05
BMI	LINC00882	1.22014e-06	5.64461e-10	8.21099e-06	2.47148e-05	4.05825e-06	6.11118e-05	0	0	0	3.61301e-05	1.50034e-05	7.27151e-05
BMI	LINC00907	3.7626e-06	3.70895e-09	2.73146e-05	4.20861e-05	1.18767e-05	8.81887e-05	1.81417e-07	9.13638e-12	1.2288e-06	3.0193e-06	1.10942e-08	1.34761e-05
BMI	LINC00923	1.4049e-06	1.38961e-09	8.51667e-06	2.62416e-05	2.18951e-06	6.62888e-05	4.33973e-07	1.6725e-10	2.99314e-06	1.91259e-05	2.53226e-06	6.23206e-05
BMI	LINC00992	2.50453e-06	6.55679e-10	2.48491e-05	2.6909e-05	2.33758e-06	6.78445e-05	7.67e-07	2.84001e-10	4.74517e-06	5.54941e-05	2.65275e-05	0.000104106
BMI	LINC01019	2.59556e-06	4.508e-09	1.55292e-05	3.38646e-05	5.36068e-06	7.69828e-05	5.2965e-07	1.27401e-10	3.66362e-06	9.1446e-05	4.59206e-05	0.000163108
BMI	LINC01060	1.44118e-06	9.36847e-10	7.90865e-06	1.70489e-05	2.0998e-06	4.92479e-05	7.50876e-07	2.78675e-09	4.28696e-06	9.00937e-05	5.20273e-05	0.000143141
BMI	LINC01088	9.56279e-07	6.86228e-10	6.96205e-06	2.41019e-05	1.87793e-06	6.98496e-05	3.55995e-07	1.5075e-11	2.40082e-06	1.07431e-06	1.06727e-09	7.37688e-06
BMI	LINC01091	3.33251e-06	7.64047e-09	1.79929e-05	2.15761e-05	2.03116e-06	5.8006e-05	3.19059e-07	5.79815e-12	2.82101e-06	1.82707e-05	5.37117e-06	4.48084e-05
BMI	LINC01098	1.37306e-06	1.30701e-09	6.06892e-06	2.81139e-05	4.93188e-06	6.72342e-05	3.181e-07	9.18225e-11	2.09416e-06	5.06801e-05	2.47762e-05	9.41204e-05
BMI	LINC01122	2.17526e-06	3.4099e-09	1.17883e-05	0.00017201	0.000108603	0.000260589	0	0	0	0.000204287	8.54423e-05	0.000343729
BMI	LINC01541	2.32092e-06	1.78069e-09	1.49139e-05	7.46422e-05	3.00244e-05	0.000156002	5.49934e-07	3.21206e-10	4.07149e-06	0.000156906	7.82429e-05	0.000255405
BMI	LINC02112	1.08895e-06	9.22998e-10	6.86055e-06	3.65338e-05	1.14568e-05	7.57062e-05	2.12931e-07	1.22212e-11	1.44018e-06	1.27803e-05	2.16262e-06	3.38257e-05
BMI	LINGO2	2.21407e-06	2.40912e-09	1.46522e-05	0.000494248	0.000282827	0.000765066	2.59264e-07	7.4457e-11	1.68848e-06	9.26607e-05	4.26561e-05	0.000169011
BMI	LMF1	5.79721e-06	9.89792e-08	2.59492e-05	2.00811e-05	2.02291e-06	5.34726e-05	0	0	0	2.48465e-06	4.60875e-09	1.17027e-05
BMI	LMO7	5.66418e-06	1.81499e-08	2.73073e-05	2.26489e-05	1.81209e-06	5.77773e-05	2.35441e-07	3.05215e-11	1.59045e-06	8.39661e-07	4.89812e-11	5.72622e-06
BMI	LMX1B	1.76792e-05	2.02126e-07	8.10464e-05	5.55674e-05	8.70749e-06	0.000116573	5.37029e-07	1.45161e-10	4.46764e-06	1.64776e-05	7.34893e-07	6.43804e-05
BMI	LNX1	6.55803e-07	4.99683e-10	3.80771e-06	5.04634e-05	1.91881e-05	9.60655e-05	0	0	0	0	0	0
BMI	LOC100506207	2.18556e-06	9.97702e-10	1.80433e-05	3.3731e-05	5.22945e-06	8.16306e-05	5.23566e-07	8.14336e-11	1.86333e-06	3.71173e-05	1.57416e-05	7.17446e-05
BMI	LOC100506403	1.95336e-06	2.75694e-09	9.12308e-06	3.19422e-05	4.52466e-06	7.49938e-05	0	0	0	0	0	0
BMI	LOC283177	2.68477e-06	6.17216e-09	1.25399e-05	3.08062e-05	2.60127e-06	7.02208e-05	0	0	0	1.78506e-05	2.83785e-06	4.95131e-05
BMI	LOC284395	3.43477e-06	3.39289e-09	1.96152e-05	3.48576e-05	7.57252e-06	8.07757e-05	0	0	0	2.48067e-06	1.48869e-09	1.13362e-05
BMI	LOC339166	3.13743e-06	4.8099e-09	1.43608e-05	2.09981e-05	2.05672e-06	5.7267e-05	3.39763e-07	1.81757e-12	2.18775e-06	4.07601e-06	5.82414e-08	1.74348e-05
BMI	LOC339862	5.5527e-07	3.9158e-10	2.90243e-06	2.12652e-05	2.25413e-06	5.56313e-05	1.61578e-07	1.58215e-13	1.4028e-06	1.09141e-05	9.05948e-07	4.40719e-05
BMI	LOC441204	4.19031e-06	6.97597e-09	2.32111e-05	3.83114e-05	6.41899e-06	8.69951e-05	4.05691e-07	2.42841e-10	2.44163e-06	3.39616e-06	3.65307e-09	2.18214e-05
BMI	LOC643339	1.19523e-06	4.92816e-10	7.54881e-06	3.70687e-05	7.33875e-06	8.31076e-05	0	0	0	2.22915e-06	2.84881e-09	1.3072e-05
BMI	LOC643542	1.1769e-06	6.4312e-10	6.50534e-06	3.44495e-05	8.67476e-06	7.77232e-05	0	0	0	3.89758e-05	1.48301e-05	7.72878e-05
BMI	LOXHD1	3.43165e-06	3.22186e-08	1.44217e-05	2.232e-05	2.24675e-06	5.92677e-05	1.46849e-06	3.42466e-10	1.35734e-05	1.10659e-06	3.19811e-10	7.87936e-06
BMI	LPP	1.11356e-05	1.46854e-06	3.17887e-05	0.000108362	5.52717e-05	0.000177071	0	0	0	1.25395e-06	1.53131e-09	7.15658e-06
BMI	LRBA	1.88964e-06	1.60396e-09	1.25114e-05	2.49822e-05	4.52263e-06	6.74202e-05	0	0	0	1.07767e-06	5.33094e-09	6.64439e-06
BMI	LRCH1	3.38619e-06	7.71789e-09	2.02428e-05	2.38051e-05	1.54945e-06	6.83727e-05	2.54307e-07	4.267e-11	1.69106e-06	7.95882e-06	3.26158e-07	3.19124e-05
BMI	LRFN2	2.17821e-06	3.17298e-09	1.19001e-05	0.000199817	7.04255e-05	0.000364199	1.98291e-07	1.75134e-12	1.4573e-06	1.17509e-05	1.3649e-06	3.51085e-05
BMI	LRFN5	4.21941e-06	1.12738e-09	3.3971e-05	2.32178e-05	2.92096e-06	6.05592e-05	4.42691e-07	1.47113e-10	2.67777e-06	3.30632e-05	8.79619e-06	8.59224e-05
BMI	LRMDA	1.9778e-06	7.14762e-10	1.62015e-05	5.52378e-05	1.91843e-05	0.000105908	1.44393e-07	1.67044e-11	1.16835e-06	3.62203e-05	7.10607e-06	9.32473e-05
BMI	LRP1B	7.14428e-06	3.94347e-08	3.54702e-05	0.000233268	0.000149231	0.000328449	4.19166e-07	5.05087e-11	3.22738e-06	6.68216e-05	3.11569e-05	0.000135849
BMI	LRP2	6.65186e-06	2.94217e-07	2.4316e-05	2.58149e-05	2.88614e-06	6.68517e-05	1.97456e-07	4.12461e-11	1.28091e-06	3.44922e-06	3.42908e-08	1.54119e-05
BMI	LRRC1	2.78268e-06	9.40462e-10	2.01786e-05	2.7616e-05	2.39764e-06	6.69952e-05	3.86721e-07	1.5642e-10	2.23193e-06	4.50098e-06	2.56411e-08	2.57467e-05
BMI	LRRC4C	1.466e-06	4.17598e-10	9.47281e-06	7.72698e-05	3.16916e-05	0.00014172	1.4826e-07	7.9662e-12	1.24151e-06	4.53106e-05	1.96232e-05	8.99383e-05
BMI	LRRC7	3.74226e-06	1.02724e-08	2.18339e-05	8.63292e-05	3.79203e-05	0.000150538	4.34054e-07	1.61842e-10	3.22621e-06	2.93591e-05	9.02319e-06	6.71545e-05
BMI	LRRTM1	1.65763e-06	2.48292e-09	7.76596e-06	3.12622e-05	5.38916e-06	7.52719e-05	0	0	0	0	0	0
BMI	LRRTM3	4.70526e-07	2.69546e-10	3.14765e-06	2.69536e-05	3.16909e-06	6.7032e-05	0	0	0	0	0	0
BMI	LRRTM4	5.212e-06	7.56701e-09	2.84902e-05	2.80951e-05	5.23289e-06	6.9913e-05	6.45916e-07	6.9542e-10	4.52094e-06	6.13544e-05	2.61627e-05	0.000117251
BMI	LSAMP	3.93869e-06	5.59295e-08	1.57927e-05	2.386e-05	2.71223e-06	6.45213e-05	2.20602e-07	2.60823e-11	1.59553e-06	5.79405e-06	1.33877e-07	2.09979e-05
BMI	LTBP1	2.74371e-06	1.84879e-08	1.31188e-05	4.72455e-05	1.55006e-05	9.58362e-05	4.07025e-07	5.36137e-10	2.43189e-06	1.72203e-06	1.07063e-09	9.19974e-06
BMI	LUZP2	1.18974e-06	1.08705e-09	8.16738e-06	6.53041e-05	2.41751e-05	0.00012792	4.90155e-07	9.8678e-11	3.40695e-06	3.75573e-05	1.71072e-05	7.0362e-05
BMI	LY86-AS1	1.76894e-06	1.72982e-09	8.72349e-06	3.22338e-05	6.57184e-06	7.61135e-05	0	0	0	1.45543e-06	4.80695e-10	7.76083e-06
BMI	MACF1	1.1517e-05	7.02488e-08	6.7131e-05	4.34755e-05	5.24818e-06	0.00010945	1.33729e-07	4.14647e-12	1.19081e-06	2.05086e-06	1.85026e-10	1.40694e-05
BMI	MACROD2	5.55577e-06	1.146e-07	2.03064e-05	0.000209276	0.000127678	0.000319844	0	0	0	1.05808e-05	9.23111e-07	3.10192e-05
BMI	MAD1L1	2.3996e-06	3.16836e-09	1.74353e-05	5.45346e-05	1.73524e-05	0.000106969	3.65211e-07	1.8352e-10	2.66006e-06	5.76454e-06	1.12212e-08	2.70948e-05
BMI	MAGI1	9.90133e-07	2.44634e-09	5.16505e-06	4.55724e-05	1.41221e-05	9.37658e-05	1.33074e-07	5.0159e-12	9.71769e-07	4.12801e-05	1.43778e-05	9.34932e-05
BMI	MAGI1-AS1	1.05473e-06	9.98872e-10	6.31618e-06	2.10256e-05	1.68107e-06	5.72451e-05	0	0	0	0	0	0
BMI	MAGI2	6.56837e-06	2.36423e-08	3.31257e-05	0.000219155	0.000139175	0.000315602	0	0	0	1.4823e-06	3.65764e-11	9.44982e-06
BMI	MAGI2-AS3	7.98023e-06	1.03593e-07	4.02071e-05	3.28909e-05	5.91847e-06	7.48012e-05	0	0	0	6.94595e-06	2.50324e-07	2.53453e-05
BMI	MAML2	3.62002e-06	1.01453e-08	1.7477e-05	5.51324e-05	1.8886e-05	0.000109839	2.35536e-07	8.29482e-12	1.56281e-06	1.62384e-06	5.40705e-10	9.42229e-06
BMI	MAML3	4.89318e-06	2.33018e-08	2.29805e-05	7.04402e-05	2.91472e-05	0.000127266	2.70174e-06	3.58881e-10	2.51354e-05	1.94379e-06	1.73102e-09	1.09249e-05
BMI	MAN1A1	3.40659e-06	2.56414e-09	2.50927e-05	2.57727e-05	2.0389e-06	6.5941e-05	3.42023e-07	2.56021e-11	2.26775e-06	3.14669e-06	6.25322e-09	1.57003e-05
BMI	MANCR	2.51648e-06	2.48141e-09	1.27419e-05	1.99906e-05	1.49853e-06	5.08322e-05	3.87918e-07	1.06396e-10	2.39204e-06	1.01536e-05	8.76125e-07	3.16507e-05
BMI	MAP2K5	2.78506e-06	3.36999e-10	2.26733e-05	9.01708e-05	5.7705e-06	0.000416798	5.13896e-07	4.31366e-11	3.69912e-06	4.90296e-05	4.65249e-10	0.000383739
BMI	MAPK10	1.5484e-06	1.6754e-09	8.42626e-06	2.06899e-05	2.61093e-06	5.70104e-05	0	0	0	9.43031e-07	2.72641e-10	5.37919e-06
BMI	2001-03-01	6.50945e-06	4.21018e-09	4.0015e-05	6.3384e-05	2.16685e-05	0.000123394	1.96271e-07	1.61377e-11	1.14309e-06	1.45724e-05	2.04917e-06	3.98913e-05
BMI	MAST4	2.87764e-06	6.77063e-09	1.7864e-05	0.000100252	4.97773e-05	0.00017547	3.38778e-07	1.57763e-10	2.11121e-06	1.3533e-05	2.07541e-06	3.80285e-05
BMI	MB21D2	1.04304e-06	1.25437e-09	6.39505e-06	1.9916e-05	1.94663e-06	4.98949e-05	8.03498e-08	5.57384e-12	4.9661e-07	1.18401e-05	2.06187e-06	3.52685e-05
BMI	MBD5	2.12634e-06	9.6537e-10	1.23842e-05	2.52279e-05	4.33281e-06	6.1527e-05	0	0	0	3.25992e-06	7.53451e-09	1.32891e-05
BMI	MBP	9.15409e-06	2.1478e-07	4.01832e-05	3.30744e-05	5.19317e-06	7.69772e-05	6.84204e-07	1.93761e-10	4.75799e-06	9.30837e-06	9.71081e-07	2.79768e-05
BMI	MCC	1.65191e-06	2.82241e-09	9.06534e-06	3.71335e-05	8.96867e-06	8.26275e-05	4.49605e-07	1.1276e-10	2.61158e-06	2.06305e-07	7.1055e-12	1.46001e-06
BMI	MCPH1	4.02606e-06	8.51619e-09	2.47361e-05	2.16234e-05	2.60885e-06	5.55691e-05	0	0	0	3.52849e-06	1.39984e-08	1.52201e-05
BMI	MCTP1	1.73306e-06	2.56167e-09	8.7739e-06	0.000102634	5.23427e-05	0.000168491	2.10656e-07	3.82856e-12	1.74733e-06	2.94371e-06	2.20445e-08	1.67824e-05
BMI	MCTP2	5.45749e-06	5.38196e-08	2.02358e-05	2.91182e-05	4.06301e-06	7.25561e-05	9.61621e-08	8.96512e-12	6.06971e-07	2.50028e-05	7.48103e-06	5.36572e-05
BMI	MDGA2	3.18675e-05	1.15568e-08	0.00011677	0.000100849	4.31209e-05	0.000175906	5.31543e-07	7.11275e-11	3.17095e-06	1.7758e-05	3.03172e-07	9.23996e-05
BMI	ME3	4.16679e-06	1.90798e-09	3.54266e-05	2.64226e-05	2.52554e-06	6.75901e-05	6.80341e-07	7.20119e-10	4.42991e-06	7.34476e-06	5.42194e-07	2.70833e-05
BMI	MECOM	9.48572e-07	8.36918e-10	5.50359e-06	4.60171e-05	1.30461e-05	9.48334e-05	4.01682e-07	3.68068e-11	2.66802e-06	8.01209e-06	7.24646e-07	2.46514e-05
BMI	MED13L	6.71635e-06	2.28758e-09	5.5336e-05	5.23063e-05	9.19518e-06	0.000124442	0	0	0	2.56958e-05	7.60222e-06	6.46478e-05
BMI	MED27	2.65825e-06	5.19059e-09	1.38829e-05	3.64432e-05	1.1732e-05	7.89748e-05	2.58122e-07	4.8869e-12	1.80682e-06	4.98778e-06	1.10555e-07	1.82275e-05
BMI	MEF2C	7.4896e-07	4.62916e-10	6.31691e-06	4.1379e-05	3.27753e-06	0.000114764	0	0	0	1.09943e-05	1.03749e-09	9.77371e-05
BMI	MEGF10	2.69731e-06	4.50335e-09	1.54093e-05	3.38956e-05	6.54167e-06	8.01099e-05	5.6114e-07	6.45223e-10	4.00245e-06	5.37805e-06	3.33033e-07	2.01522e-05
BMI	MEGF11	1.26908e-06	5.71433e-10	7.29554e-06	7.22622e-05	3.2376e-05	0.000128827	4.45187e-07	9.37851e-11	2.99375e-06	2.11845e-06	6.70575e-08	1.09833e-05
BMI	MEX3A	1.82888e-06	2.67048e-09	9.76012e-06	5.68265e-05	1.57128e-05	0.000136173	0	0	0	6.83121e-07	2.90013e-09	3.13283e-06
BMI	MGAT4C	1.12738e-06	3.33402e-10	7.87048e-06	3.53286e-05	8.42628e-06	8.0191e-05	2.26099e-07	9.62355e-13	1.52625e-06	1.63815e-05	4.17637e-06	4.15769e-05
BMI	MGMT	1.26837e-06	1.51765e-09	6.27749e-06	2.05294e-05	3.58038e-06	5.45456e-05	3.05768e-07	1.61088e-10	1.89646e-06	7.4805e-05	3.52585e-05	0.000141478
BMI	MIPEP	4.87142e-06	4.92386e-10	4.13991e-05	2.44006e-05	1.9338e-06	6.28666e-05	0	0	0	2.71745e-06	1.58236e-09	1.43359e-05
BMI	MIR100HG	5.64087e-07	5.94298e-10	3.42846e-06	4.05264e-05	6.01048e-06	0.000105141	2.38108e-07	1.76293e-11	1.30978e-06	1.66625e-06	2.42723e-08	7.95597e-06
BMI	MIR1289-2	0	0	0	3.18868e-05	7.21915e-06	6.92296e-05	0	0	0	0	0	0
BMI	MIR383	0	0	0	3.63227e-05	9.58365e-06	7.76742e-05	0	0	0	0	0	0
BMI	MIR3922	1.61691e-06	2.4463e-09	7.10901e-06	4.99514e-05	1.25968e-05	0.000104008	0	0	0	0	0	0
BMI	MIR4282	0	0	0	3.4912e-05	8.99498e-06	7.51405e-05	0	0	0	0	0	0
BMI	MIR548A2	1.13409e-06	1.56365e-09	5.65993e-06	2.95196e-05	4.67798e-06	6.92763e-05	0	0	0	0	0	0
BMI	MIR548F2	0	0	0	2.02285e-05	1.88766e-06	5.70672e-05	0	0	0	0	0	0
BMI	MIR646HG	1.34328e-06	1.55147e-09	7.48939e-06	3.01718e-05	6.00216e-06	7.19378e-05	2.64555e-07	1.91431e-11	2.46789e-06	3.23602e-05	1.31122e-05	6.49359e-05
BMI	MIR920	0	0	0	2.12849e-05	1.68551e-06	5.38316e-05	0	0	0	0	0	0
BMI	MIR924HG	4.437e-06	1.86349e-09	3.78475e-05	5.59806e-05	1.82582e-05	0.000109319	2.70908e-07	2.81291e-12	1.82095e-06	7.07675e-06	5.18512e-07	3.69736e-05
BMI	MIR99AHG	9.41842e-07	1.09714e-09	5.09035e-06	4.24889e-05	1.53155e-05	8.21637e-05	2.8616e-07	9.99827e-12	1.72098e-06	4.42881e-05	1.66319e-05	8.9759e-05
BMI	MKLN1	3.45357e-06	2.46275e-08	1.59929e-05	2.55737e-05	3.21158e-06	6.54861e-05	0	0	0	1.53214e-06	5.85475e-10	9.52981e-06
BMI	MLIP	4.73577e-06	2.02813e-09	3.7514e-05	3.49483e-05	9.07649e-06	7.15242e-05	4.40021e-07	1.1294e-10	2.68429e-06	1.4322e-06	3.08005e-10	9.48213e-06
BMI	MPP7	1.536e-06	2.42665e-09	8.70364e-06	2.31028e-05	2.59971e-06	6.14688e-05	1.95473e-07	2.02918e-11	1.40319e-06	1.16556e-05	1.99286e-06	3.29165e-05
BMI	MPPED2	4.52746e-06	3.00263e-09	3.9479e-05	2.29091e-05	1.77554e-06	6.16424e-05	3.31846e-06	6.11468e-10	2.72544e-05	8.45782e-06	3.08411e-07	2.74246e-05
BMI	MSI2	9.44424e-06	4.23867e-07	3.45513e-05	0.000111759	5.88814e-05	0.000180698	3.54609e-07	3.10688e-10	2.33788e-06	1.29748e-05	1.29715e-06	4.20404e-05
BMI	MSRA	2.37711e-06	6.51265e-10	2.43009e-05	6.16802e-05	2.11915e-05	0.000119494	1.0781e-06	2.24815e-11	7.6143e-06	8.27459e-06	1.85064e-07	3.72039e-05
BMI	MTHFD1L	3.24611e-06	1.4374e-08	1.31492e-05	1.71677e-05	2.05511e-06	4.70226e-05	2.85748e-07	5.50849e-11	1.8907e-06	2.40399e-06	7.7174e-09	1.1905e-05
BMI	MTMR7	2.21753e-06	5.04734e-09	1.2793e-05	2.21335e-05	2.15454e-06	6.0749e-05	6.58756e-07	9.50601e-10	4.50725e-06	3.67653e-06	7.8275e-08	1.49012e-05
BMI	MTUS1	4.08674e-06	9.98407e-08	1.64404e-05	1.87912e-05	2.12142e-06	5.16607e-05	2.28263e-07	6.179e-11	1.56796e-06	2.99217e-06	1.50862e-07	1.22026e-05
BMI	MTUS2	2.67574e-06	7.12731e-09	1.39031e-05	6.50717e-05	2.61985e-05	0.000122959	3.04424e-07	6.54382e-11	1.88299e-06	9.83056e-06	6.99397e-07	3.09708e-05
BMI	MYO10	9.03389e-06	1.91441e-07	3.39101e-05	2.46411e-05	3.76087e-06	6.27509e-05	3.18622e-07	4.38264e-11	2.65216e-06	8.54082e-06	9.60724e-07	2.4435e-05
BMI	MYO16	5.7945e-06	4.87076e-08	2.65536e-05	9.8461e-05	4.62412e-05	0.000164446	4.04078e-07	3.40908e-11	2.50176e-06	3.89384e-05	1.56698e-05	7.54933e-05
BMI	MYO18B	5.5686e-06	1.30692e-07	2.13475e-05	4.16242e-05	1.21838e-05	8.58557e-05	3.30164e-07	2.17388e-10	2.0672e-06	5.53895e-06	9.79601e-08	2.14114e-05
BMI	MYO1D	2.85843e-06	4.09823e-09	1.79767e-05	1.85978e-05	2.15138e-06	4.96436e-05	0	0	0	6.94846e-07	5.81263e-11	5.75109e-06
BMI	MYO1E	2.64458e-06	3.44707e-09	1.55351e-05	3.9472e-05	9.17814e-06	8.44632e-05	1.70816e-07	1.19707e-11	1.23049e-06	2.78885e-06	4.50427e-08	1.20623e-05
BMI	MYO3A	2.23865e-06	2.65201e-09	1.40387e-05	2.49808e-05	2.56606e-06	6.4868e-05	3.38115e-07	1.0394e-10	2.28922e-06	5.33707e-06	1.22399e-07	2.35557e-05
BMI	MYO3B	2.61066e-06	1.83517e-08	1.13575e-05	6.75084e-05	2.57926e-05	0.00012508	6.29619e-07	2.82292e-12	6.56943e-06	9.15737e-07	6.6612e-11	5.51876e-06
BMI	MYO5B	2.883e-06	4.25565e-09	1.5042e-05	2.55361e-05	4.21521e-06	6.35074e-05	4.57289e-07	2.66052e-10	2.99205e-06	1.236e-06	1.03634e-09	8.70075e-06
BMI	MYOF	2.69825e-06	7.2497e-09	1.60047e-05	2.60752e-05	2.86732e-06	6.78499e-05	0	0	0	1.23172e-05	1.60271e-06	3.89569e-05
BMI	MYRIP	1.26731e-06	4.45907e-10	9.50017e-06	3.38947e-05	6.93675e-06	8.14507e-05	3.28058e-07	6.319e-11	2.6904e-06	5.7476e-06	2.60758e-07	1.93253e-05
BMI	MYT1L	3.33046e-06	6.28427e-09	1.91099e-05	5.54043e-05	2.31109e-05	0.000104457	1.00482e-07	2.68981e-14	7.40298e-07	3.68792e-05	1.16096e-05	8.14573e-05
BMI	NAALADL2	2.57164e-06	4.65901e-09	1.2168e-05	4.50617e-05	1.38433e-05	9.60835e-05	0	0	0	5.46914e-05	2.19441e-05	0.000119167
BMI	NAALADL2-AS3	6.12388e-07	3.3918e-10	3.90387e-06	2.40768e-05	3.44281e-06	6.06417e-05	0	0	0	0	0	0
BMI	NALCN	1.08441e-05	9.92292e-08	4.39809e-05	3.97876e-05	8.72403e-06	9.03596e-05	7.59329e-07	1.01869e-10	6.99445e-06	1.85247e-06	9.0242e-09	1.11028e-05
BMI	NALCN-AS1	1.78789e-06	2.3325e-09	8.91623e-06	3.25733e-05	6.47442e-06	7.85737e-05	2.62971e-07	1.83623e-11	2.1747e-06	1.10773e-06	4.36508e-10	6.93921e-06
BMI	NAV2	1.29856e-05	9.57403e-07	4.17741e-05	5.77388e-05	2.04872e-05	0.000111554	5.0293e-07	9.59523e-11	3.73484e-06	5.74386e-06	6.4662e-08	2.4508e-05
BMI	NAV3	4.37102e-06	1.15143e-08	2.45986e-05	2.85634e-05	5.74914e-06	6.73838e-05	1.14841e-06	9.70979e-11	1.01019e-05	4.45444e-05	1.57179e-05	9.83299e-05
BMI	NBAS	2.28394e-06	1.03181e-09	1.53974e-05	4.05411e-05	1.2653e-05	8.48485e-05	3.21207e-07	2.31074e-11	2.12146e-06	2.69587e-05	9.18694e-06	6.23929e-05
BMI	NBEA	8.63282e-06	4.15872e-09	5.488e-05	7.26025e-05	2.86162e-05	0.00013107	1.22531e-07	2.3114e-13	8.67562e-07	7.46448e-06	3.75645e-07	2.77375e-05
BMI	NCALD	1.56323e-06	9.38204e-10	1.02421e-05	5.1606e-05	1.83849e-05	0.00010102	1.83014e-07	1.996e-11	1.42596e-06	1.3464e-06	5.00742e-09	9.67222e-06
BMI	NCAM1	4.50254e-06	7.87805e-08	2.04781e-05	2.53056e-05	2.62315e-06	6.16743e-05	0	0	0	3.25721e-06	1.81065e-09	1.86454e-05
BMI	NCAM2	2.56557e-06	2.07641e-09	1.33464e-05	4.75121e-05	1.5269e-05	9.6207e-05	0	0	0	1.53524e-05	2.42347e-06	4.04792e-05
BMI	NCK2	1.39074e-06	1.10795e-09	9.33225e-06	1.89776e-05	1.46666e-06	5.13722e-05	3.27143e-07	5.56142e-11	2.36978e-06	1.15307e-05	2.31881e-06	2.99236e-05
BMI	NCKAP5	4.55001e-06	2.14396e-08	2.21586e-05	9.77426e-05	4.80387e-05	0.000165169	3.8562e-07	1.67904e-10	2.41466e-06	1.11795e-06	8.84321e-10	6.33574e-06
BMI	NCOR2	1.12798e-05	3.44864e-07	5.26235e-05	5.16789e-05	1.50825e-05	9.9849e-05	0	0	0	2.05731e-05	3.2861e-06	5.81661e-05
BMI	NDST3	2.39118e-06	2.0005e-09	1.67697e-05	2.72096e-05	3.63794e-06	6.55982e-05	5.77715e-07	1.32789e-10	3.87248e-06	2.87228e-05	9.38018e-06	6.40502e-05
BMI	NEBL	6.66779e-06	4.88835e-09	4.43584e-05	2.3495e-05	2.46239e-06	6.36476e-05	0	0	0	1.05538e-05	7.78909e-07	3.40966e-05
BMI	NEDD4L	1.92441e-06	3.75191e-09	1.0583e-05	4.07397e-05	1.00604e-05	8.8305e-05	2.49368e-07	2.98029e-11	1.60062e-06	1.40192e-05	2.05862e-06	3.79722e-05
BMI	NEGR1	5.53085e-07	4.49868e-10	3.62824e-06	5.10898e-05	1.38933e-05	0.00011056	0	0	0	0.000318357	0.000144575	0.000609475
BMI	NEK6	9.76919e-07	6.10354e-10	5.61507e-06	3.02527e-05	1.67724e-06	7.06136e-05	3.22171e-07	2.27418e-10	1.87242e-06	1.19186e-05	1.71604e-06	3.53694e-05
BMI	NELL1	1.39143e-05	3.87863e-08	5.8746e-05	8.69452e-05	3.43682e-05	0.000156515	1.12464e-07	4.31941e-13	7.84629e-07	3.62782e-05	1.38677e-05	7.57132e-05
BMI	NELL2	2.46683e-06	2.0879e-09	1.27019e-05	2.27452e-05	2.83532e-06	5.6958e-05	3.13981e-07	2.38962e-11	1.99898e-06	3.66572e-06	3.71866e-07	1.50314e-05
BMI	NFATC1	6.30235e-06	8.42328e-08	2.62479e-05	2.82672e-05	4.43465e-06	6.5983e-05	2.87018e-07	4.77628e-11	1.79678e-06	6.85293e-06	6.61166e-07	2.22863e-05
BMI	NFIA	1.18261e-06	1.25565e-09	6.498e-06	4.56891e-05	1.26223e-05	9.80883e-05	1.38933e-07	2.32008e-11	1.12267e-06	1.17525e-05	5.48366e-07	4.10205e-05
BMI	NFIB	2.72327e-06	6.26628e-09	1.44523e-05	4.85203e-05	1.41498e-05	9.25911e-05	4.5499e-07	3.59532e-10	3.08021e-06	8.10687e-06	1.61225e-06	2.27059e-05
BMI	NGEF	2.10591e-06	2.11169e-09	1.19932e-05	2.72893e-05	3.26066e-06	6.65382e-05	8.20442e-08	7.80026e-12	6.51604e-07	8.92348e-07	6.28174e-10	5.61517e-06
BMI	NKAIN2	1.08632e-06	1.21898e-09	6.03846e-06	0.000143538	8.45602e-05	0.000217718	4.16373e-07	4.76538e-10	2.36781e-06	3.71807e-06	1.89777e-07	1.37051e-05
BMI	NKAIN3	1.76161e-06	3.49873e-10	1.24333e-05	4.93314e-05	1.69939e-05	0.00010002	3.79125e-07	1.41653e-10	2.45974e-06	1.74231e-05	3.71822e-06	4.70103e-05
BMI	NLGN1	2.42435e-06	1.64726e-09	1.36856e-05	0.000116237	5.6542e-05	0.000215826	3.81052e-07	1.57849e-11	3.0114e-06	0.000103301	7.45314e-06	0.000204149
BMI	NOL4	1.83306e-06	5.87683e-10	1.81712e-05	4.02013e-05	1.32167e-05	8.07631e-05	1.32141e-07	1.55026e-13	1.05091e-06	8.54887e-06	7.80727e-07	2.77313e-05
BMI	NOS1AP	7.73687e-06	2.00478e-07	3.24197e-05	2.5432e-05	3.00971e-06	6.44939e-05	1.82442e-06	3.96411e-11	2.01097e-05	6.52569e-06	7.64138e-08	4.31151e-05
BMI	NOX4	5.25856e-06	1.74529e-09	4.2612e-05	2.70384e-05	3.13955e-06	6.60958e-05	0	0	0	2.69864e-06	9.32428e-09	1.51056e-05
BMI	NPAS2	3.01646e-06	4.67482e-09	1.40963e-05	2.07669e-05	2.01253e-06	5.33235e-05	2.87394e-07	3.33707e-11	2.0989e-06	1.28461e-05	1.58079e-06	3.8783e-05
BMI	NPAS3	1.47295e-06	1.61958e-09	8.15493e-06	0.000169526	9.96965e-05	0.000255771	2.53004e-06	2.97881e-10	2.4674e-05	1.59855e-05	1.70245e-06	4.42528e-05
BMI	NPSR1-AS1	2.93057e-06	1.00711e-08	1.28002e-05	3.18683e-05	6.8942e-06	7.33238e-05	0	0	0	9.72965e-07	1.68768e-10	6.4639e-06
BMI	NR3C2	2.45412e-06	4.15583e-09	1.27214e-05	2.98506e-05	5.85489e-06	6.9374e-05	1.04113e-07	1.17435e-11	8.04291e-07	5.27362e-06	4.88649e-08	2.04338e-05
BMI	NRCAM	1.56869e-06	2.77431e-09	7.88035e-06	2.73273e-05	4.69729e-06	6.76285e-05	2.45187e-07	1.75036e-11	1.72478e-06	6.55297e-07	4.00109e-10	4.56871e-06
[truncated: 1,149 more rows]

## Sheet: Supplementary Data 8
Supplementary Data 8. Mean effect sizes of gene components for 1kb regions contributing to the phenotypic variance with > 95% probability.
[truncated: 10 more rows]

[truncated: 2 more sheets: Supplementary Data 9, Supplementary Data 10]
